# Supplementary material for: Comparative Visualization of the RNA Suboptimal Conformational Ensemble In Vivo
Source: Biophys J. 2017 Jun 15;113(2):290–301. doi: 10.1016/j.bpj.2017.05.031 (PMC5529173; doi:10.1016/j.bpj.2017.05.031)
Supplement: Data S1. SNRNASM [file mmc2.zip]

Archive with 17 entries (14 files):
- __MACOSX/
- __MACOSX/Data/
- __MACOSX/Data/_V1__ACTB_primer_data.xls
- __MACOSX/Data/_V1__ACTB_SNRNASM.xls
- __MACOSX/Data/_V1__invitro_model.pdb
- __MACOSX/Data/_V1__invitro_RMSF.dat
- __MACOSX/Data/_V1__invivo_model.pdb
- __MACOSX/Data/_V1__invivo_RMSF.dat
- __MACOSX/Data/_V1__.DS_Store
- Data/
- Data/_V1.DS_Store
- Data/ACTB_primer_data_V1.xls
- Data/ACTB_SNRNASM_V1.xls
- Data/invitro_model_V1.pdb
- Data/invitro_RMSF_V1.dat
- Data/invivo_model_V1.pdb
- Data/invivo_RMSF_V1.dat
