# Supplementary material for: Comparative Visualization of the RNA Suboptimal Conformational Ensemble In Vivo
Source: Biophys J. 2017 Jun 15;113(2):290–301. doi: 10.1016/j.bpj.2017.05.031 (PMC5529173; doi:10.1016/j.bpj.2017.05.031)
Supplement: Data S1. SNRNASM [file mmc2.zip › Data/ACTB_primer_data_V1.xls]

## Sheet: Sheet1
Primers for ACTB COSMIC silent mutations and T7 amplification.
T7 forward	TAATACGACTCACTATAGGACCGCGTCCGCCCCGCGAGCAC
T7 reverse	GGTGTGCACTTTTATTCAACTGGTCTC
24C>Afwd	GATGATATCGCCGCGCTAGTCGTCGACAACGGCTC
57C>Gfwd	CATGTGCAAGGCGGGCTTCGCGGGC
63C>Tfwd	CAAGGCCGGCTTTGCGGGCGACGATG
82C>Afwd	GACGATGCCCCCAGGGCCGTCTTCC
99C>Tfwd	CGTCTTCCCCTCTATCGTGGGGCGC
147G>Afwd	GTGGGCATGGGTCAAAAGGATTCCTATGTG
162G>Tfwd	GGATTCCTATGTTGGCGACGAGGCC
424C>Tfwd	GCTGTGCTATCCTTGTACGCCTCTGG
453C>Tfwd	GTACCACTGGCATTGTGATGGACTCCG
516C>Tfwd	GTATGCCCTCCCTCATGCCATCCTG
591C>Afwd	CACCGAGCGCGGATACAGCTTCACC
642G>Afwd	CGTGACATTAAGGAAAAGCTGTGCTACGTC
660C>Tfwd	GTGCTACGTCGCTCTGGACTTCGAG
661C>Tfwd	CTGTGCTACGTCGCCTTGGACTTCGAGCAAG
747C>Tfwd	GCCAGGTCATCACTATTGGCAATGAGCG
864C>Tfwd	GAAGTGTGACGTGGATATCCGCAAAGACCTG
903C>Tfwd	CACAGTGCTGTCTGGTGGCACCACCATGTAC
978G>Afwd	CACCCAGCACAATGAAAATCAAGATCATTGCTC
1014C>Tfwd	GCGCAAGTACTCTGTGTGGATCGGC
1017G>Afwd	CAAGTACTCCGTATGGATCGGCGGC
1125C>Tfwd	CACCGCAAATGCTTTTAGGCGGACTATGAC
24rev	ATCCATGGTGAGCTGGCGGCGGG
57rev	CCGGAGCCGTTGTCGACGACG
63rev	CACATGCCGGAGCCGTTGTCG
82rev	GCCCGCGAAGCCGGCCTTGC
99rev	GCCCGGGGGGCATCGTCGCC
147rev	CATCACGCCCTGGTGCCTGG
162rev	TTCTGACCCATGCCCACCATC
424rev	CTGGATAGCAACGTACATGGC
453rev	GGCCAGAGGCGTACAGGGATAGC
516rev	CCCTCGTAGATGGGCACAGTGTGG
591rev	AGGATCTTCATGAGGTAGTCAGTCAGG
642rev	CACGATTTCCCGCTCGGCCG
660rev	AGCTTCTCCTTAATGTCACGCACG
661rev	CTTCTCCTTAATGTCACGCACG
747rev	CGTCAGGCAGCTCGTAGCTC
864rev	ATGATGGAGTTGAAGGTAGTTTCG
903rev	TTGGCGTACAGGTCTTTGCGGATG
978rev	CCAGGGCAGTGATCTCCTTCTGC
1014rev	TCAGGAGGAGCAATGATCTTGATC
1017rev	CGCTCAGGAGGAGCAATGATCTTG
1125rev	GACGATGGAGGGGCCGGACTCG
