# Supplementary material for: Comparative Visualization of the RNA Suboptimal Conformational Ensemble In Vivo
Source: Biophys J. 2017 Jun 15;113(2):290–301. doi: 10.1016/j.bpj.2017.05.031 (PMC5529173; doi:10.1016/j.bpj.2017.05.031)
Supplement: Data S1. SNRNASM [file mmc2.zip › Data/ACTB_SNRNASM_V1.xls]

## Sheet: investigation
ONTOLOGY SOURCE REFERENCE
Term Source Name	OBI	CHEBI
Term Source File
Term Source Version	v 1.26	v 1.26
Term Source Description	Ontology for Biomedical Investigations	Chemical Entity of Biological Interest
INVESTIGATION
Investigation Identifier
Investigation Title
Investigation Description
Investigation Submission Date
Investigation Public Release Date
INVESTIGATION PUBLICATIONS
Investigation PubMed ID
Investigation Publication DOI
Investigation Publication Author list
Investigation Publication Title
Investigation Publication Status
Investigation Publication Status Term Accession Number
Investigation Publication Status Term Source REF
INVESTIGATION CONTACTS
Investigation Person Last Name
Investigation Person First Name
Investigation Person Mid Initials
Investigation Person Email
Investigation Person Phone
Investigation Person Fax
Investigation Person Address
Investigation Person Affiliation
Investigation Person Roles
Investigation Person Roles Term Accession Number
Investigation Person Roles Term Source REF
STUDY
Study Identifier
Study Title	Chemical-probing of RNA secondary structure of beta actin [Homo sapiens (humans)]
Study Submission Date
Study Public Release Date
Study Description
Study File Name
STUDY DESIGN DESCRIPTORS
Study Design Type
Study Design Type Term Accession Number
Study Design Type Term Source REF
STUDY PUBLICATIONS
Study PubMed ID
Study Publication DOI
Study Publication Author list	CT Woods, L Lackey, and A Laederach
Study Publication Title
Study Publication Status	in preparation
Study Publication Status Term Accession Number
Study Publication Status Term Source REF
STUDY FACTORS
Study Factor Name	chemical ['Na-HEPES:50mM(pH8.0)', 'MgCl2:10mM'] (constant for all assays)	temperature ['37C'] (constant for all assays)
Study Factor Type	Compound	Temperature
Study Factor Type Term Accession Number
Study Factor Type Term Source REF
Study Assay Measurement Type	1M7
Study Assay Measurement Type Term Accession Number	1M7
Study Assay Measurement Type Term Source REF	1M7
Study Assay Technology Type	SHAPE-MaP
Study Assay Technology Type Term Accession Number
Study Assay Technology Type Term Source REF
Study Assay Technology Platform
Study Assay File Name	study_assay.txt
STUDY PROTOCOLS
Study Protocol Name
Study Protocol Type	1M7
Study Protocol Type Term Accession Number
Study Protocol Type Term Source REF	OBI
Study Protocol Description
Study Protocol URI
Study Protocol Version
Study Protocol Parameters Name	data starts at sequence position
Study Protocol Parameters Name Term Accession Number
Study Protocol Parameters Name Term Source REF
Study Protocol Components Name
Study Protocol Components Type
Study Protocol Components Type Term Accession Number
Study Protocol Components Type Term Source REF
STUDY CONTACTS
Study Person Last Name	Laederach
Study Person First Name	Alain
Study Person Mid Initials
Study Person Email	alain@unc.edu
Study Person Phone
Study Person Fax
Study Person Address
Study Person Affiliation	UNC Chapel Hill
Study Person Roles
Study Person Roles Term Accession Number
Study Person Roles Term Source REF

## Sheet: study_assays
Source Name	Characteristics[Nucleotide Sequence]	Characteristics[Nucleotide Type]	Characteristics[RNA Production]	Protocol REF	Parameter Value[Data Starts at Sequence Position]	Term Source REF	Term Accession Number	Assay Name	Raw Data File	Performer	Date
ACTB_invitro_WT_norm	ACCGCCGAGACCGCGUCCGCCCCGCGAGCACAGAGCCUCGCCUUUGCCGAUCCGCCGCCCGUCCACACCCGCCGCCAGCUCACCAUGGAUGAUGAUAUCGCCGCGCUCGUCGUCGACAACGGCUCCGGCAUGUGCAAGGCCGGCUUCGCGGGCGACGAUGCCCCCCGGGCCGUCUUCCCCUCCAUCGUGGGGCGCCCCAGGCACCAGGGCGUGAUGGUGGGCAUGGGUCAGAAGGAUUCCUAUGUGGGCGACGAGGCCCAGAGCAAGAGAGGCAUCCUCACCCUGAAGUACCCCAUCGAGCACGGCAUCGUCACCAACUGGGACGACAUGGAGAAAAUCUGGCACCACACCUUCUACAAUGAGCUGCGUGUGGCUCCCGAGGAGCACCCCGUGCUGCUG…	RNA	in vitro synthesis	1M7	1	OBI	1M7	ACTB_invitro_WT_norm		Lela Lackey	Oct/Nov 2015
ACTB_invitro_WT_error	ACCGCCGAGACCGCGUCCGCCCCGCGAGCACAGAGCCUCGCCUUUGCCGAUCCGCCGCCCGUCCACACCCGCCGCCAGCUCACCAUGGAUGAUGAUAUCGCCGCGCUCGUCGUCGACAACGGCUCCGGCAUGUGCAAGGCCGGCUUCGCGGGCGACGAUGCCCCCCGGGCCGUCUUCCCCUCCAUCGUGGGGCGCCCCAGGCACCAGGGCGUGAUGGUGGGCAUGGGUCAGAAGGAUUCCUAUGUGGGCGACGAGGCCCAGAGCAAGAGAGGCAUCCUCACCCUGAAGUACCCCAUCGAGCACGGCAUCGUCACCAACUGGGACGACAUGGAGAAAAUCUGGCACCACACCUUCUACAAUGAGCUGCGUGUGGCUCCCGAGGAGCACCCCGUGCUGCUG…	RNA	in vitro synthesis	1M7	1	OBI	1M7	ACTB_invitro_WT_error		Lela Lackey	Oct/Nov 2015
ACTB_invivo_WT_norm	ACCGCCGAGACCGCGUCCGCCCCGCGAGCACAGAGCCUCGCCUUUGCCGAUCCGCCGCCCGUCCACACCCGCCGCCAGCUCACCAUGGAUGAUGAUAUCGCCGCGCUCGUCGUCGACAACGGCUCCGGCAUGUGCAAGGCCGGCUUCGCGGGCGACGAUGCCCCCCGGGCCGUCUUCCCCUCCAUCGUGGGGCGCCCCAGGCACCAGGGCGUGAUGGUGGGCAUGGGUCAGAAGGAUUCCUAUGUGGGCGACGAGGCCCAGAGCAAGAGAGGCAUCCUCACCCUGAAGUACCCCAUCGAGCACGGCAUCGUCACCAACUGGGACGACAUGGAGAAAAUCUGGCACCACACCUUCUACAAUGAGCUGCGUGUGGCUCCCGAGGAGCACCCCGUGCUGCUG…	RNA	in vivo synthesis	1M7	1	OBI	1M7	ACTB_invivo_WT_norm		Lela Lackey	Oct/Nov 2015
ACTB_invivo_WT_error	ACCGCCGAGACCGCGUCCGCCCCGCGAGCACAGAGCCUCGCCUUUGCCGAUCCGCCGCCCGUCCACACCCGCCGCCAGCUCACCAUGGAUGAUGAUAUCGCCGCGCUCGUCGUCGACAACGGCUCCGGCAUGUGCAAGGCCGGCUUCGCGGGCGACGAUGCCCCCCGGGCCGUCUUCCCCUCCAUCGUGGGGCGCCCCAGGCACCAGGGCGUGAUGGUGGGCAUGGGUCAGAAGGAUUCCUAUGUGGGCGACGAGGCCCAGAGCAAGAGAGGCAUCCUCACCCUGAAGUACCCCAUCGAGCACGGCAUCGUCACCAACUGGGACGACAUGGAGAAAAUCUGGCACCACACCUUCUACAAUGAGCUGCGUGUGGCUCCCGAGGAGCACCCCGUGCUGCUG…	RNA	in vivo synthesis	1M7	1	OBI	1M7	ACTB_invivo_WT_error		Lela Lackey	Oct/Nov 2015

## Sheet: datamatrix
ACTB_invitro_WT_norm	ACTB_invitro_WT_error	ACTB_invivo_WT_norm	ACTB_invivo_WT_error
-999	-999	-999	-999
-999	-999	-999	-999
-999	-999	-999	-999
-999	-999	-999	-999
-999	-999	-999	-999
1.98518	0.369629	-999	-999
-0.0494828	0.122598	-999	-999
5.55265	1.87402	-999	-999
5.98567e-05	0.0241147	-999	-999
0.00225627	0.0546723	-999	-999
0.0632171	0.072233	-999	-999
0.015845	0.11393	-999	-999
0.661104	0.194082	-999	-999
0.190905	0.136972	-999	-999
0.198931	0.124933	-999	-999
0.490388	0.22825	-999	-999
0.181085	0.110724	-999	-999
0.2443	0.133915	-999	-999
0.910554	0.272321	-999	-999
0.0510364	0.17794	-999	-999
0.221268	0.128425	-999	-999
0.0536834	0.117384	-999	-999
0.262068	0.116266	-999	-999
0.477883	0.176955	-999	-999
-0.0487229	0.140968	-999	-999
0.167794	0.144787	-999	-999
0.0711352	0.183929	-999	-999
0.152694	0.182415	-999	-999
0.233197	0.164169	-999	-999
0.419576	0.131443	0.849868	0.0921859
1.05741	0.236546	0	0
1.18675	0.176375	0.791772	0.0858795
1.87312	0.191606	1.49339	0.114541
0.476862	0.22216	1.83429	0.147467
0.306	0.188712	-999	-999
0.0685165	0.148813	-999	-999
0.159073	0.117526	0	0
0.324663	0.177388	0.361495	0.0611524
0.204906	0.122623	0.15136	0.0259549
0.45865	0.204173	0.344105	0.0496272
0.0520329	0.171113	-999	-999
0.281978	0.140625	0.256864	0.0311531
0.75844	0.186644	0.138342	0.0578578
0.863318	0.170707	0.310491	0.0336824
1.81374	0.196064	0.569007	0.047684
0.644618	0.196674	0.141839	0.0372306
-0.0136425	0.166366	0.0433289	0.0196404
0.294833	0.144437	0	0
0.315686	0.135211	0.869492	0.0497077
1.26737	0.178174	0.393263	0.0377939
1.66421	0.256518	1.13393	0.0645568
0.248739	0.118281	0.361592	0.0310054
0.543443	0.159703	0.0280763	0.0260399
0.510769	0.226979	0.100939	0.0235667
0.0120321	0.160785	0.0265219	0.025368
0.214815	0.12844	0.0132124	0.0177345
0.720439	0.182427	0.645173	0.0413556
0.131636	0.164851	0.0710166	0.0223779
0.298438	0.127161	0.15952	0.0193469
0.342651	0.153031	0.314571	0.0269752
0.614353	0.178546	0.150582	0.0182631
0.728194	0.27947	0.615056	0.0566928
0.261425	0.128895	0.334001	0.0270014
0.0506277	0.119333	0	0
0.610332	0.149475	0.898443	0.0467749
0.133858	0.14702	0	0
0.713184	0.165268	0.711332	0.0416429
0.0538664	0.134464	0.15	0.0191176
0.364061	0.134184	0.216061	0.0224785
0.51222	0.128377	0.0489636	0.0150598
1.41774	0.243449	0.258807	0.0249639
0.031489	0.149007	-0.00874349	0.0139448
0.227749	0.119238	0	0
0.790406	0.218253	0.142033	0.0244705
0.115607	0.152909	0.0919038	0.0158386
0.239942	0.114806	0.186916	0.017788
1.00027	0.152573	0.360329	0.026443
0.589263	0.180399	0.360038	0.0274534
0.14584	0.1607	0.335362	0.0209983
1.83109	0.211239	0.988598	0.0398999
0.070805	0.102145	0.0418716	0.0101354
0.980774	0.17833	0.990929	0.0381373
0.71492	0.161377	0.637595	0.0315135
0.226992	0.120712	0.253173	0.0177232
0.914731	0.151373	0.912627	0.0345872
1.55055	0.180054	0.741157	0.0320411
0.750931	0.14807	0.453496	0.023631
0.49379	0.14297	0.504597	0.0270587
0.643146	0.211101	0.806927	0.0332575
0.623858	0.160098	0.364895	0.022127
0.172934	0.101792	-0.0209844	0.00360293
0.396707	0.175398	0.335556	0.0289134
0.267613	0.138995	0.230828	0.0194652
0.557359	0.129729	0.166321	0.0134424
0.428347	0.151942	0.236754	0.0189109
0.280389	0.116028	0.0158354	0.00915553
1.3972	0.168048	1.35136	0.0393336
2.54342	0.238376	1.38157	0.0405085
1.56604	0.184468	0.905437	0.0327594
1.02176	0.223504	0.307771	0.0256393
0.511578	0.160124	0.181768	0.0171776
0.0923071	0.118458	0.405018	0.0219606
0.762513	0.220937	0.67937	0.0318135
0.284652	0.157467	0.0673249	0.012671
0.490745	0.171635	0.102007	0.020553
0.540446	0.164189	0.443975	0.0244165
2.63321	0.23366	0.667809	0.0307957
0.209692	0.135683	0.2795	0.0233718
2.10206	0.21229	2.43914	0.0536184
0.311008	0.161288	0.200032	0.0203017
0.174332	0.149703	0.277946	0.0217815
0.822968	0.148636	0.738922	0.0273311
0.182187	0.171471	0.267551	0.0210545
0.563647	0.135549	0.561041	0.0248999
0.408047	0.137598	0.717452	0.0274991
0.380138	0.134442	1.90832	0.0449055
0.163941	0.115336	0.253367	0.0158651
2.76434	0.275669	3.26531	0.0594962
0.543907	0.137332	1.19475	0.035912
0.269574	0.162186	0.121146	0.0124825
0.20198	0.123746	0.218199	0.0165901
0.145443	0.167977	0.149514	0.0215511
0.0700952	0.154617	0.278043	0.016354
1.16498	0.239633	1.13199	0.0399541
0.346606	0.129199	0.0797601	0.0162457
0.168604	0.13614	0.126684	0.0119854
0.0749373	0.132069	0.103853	0.016618
0.236225	0.195753	0.697925	0.031465
0.164684	0.147034	0.372959	0.02043
0.440131	0.167639	0.694914	0.0282857
1.07746	0.160601	0.964019	0.0304208
2.24192	0.209814	2.34248	0.0486991
0.331519	0.167751	0.611365	0.0262886
0.477244	0.1748	0.81674	0.0300581
0.178513	0.165756	0.327201	0.0185657
0.468926	0.153214	0.196826	0.0179132
0.472047	0.142531	0.696274	0.0268036
0.260008	0.13772	-0.033711	0.0173169
0.123513	0.218991	0.17487	0.0276104
0.181056	0.155831	0.127169	0.0120499
0.351854	0.180621	0.458548	0.0220398
0.588425	0.160334	0.208192	0.0178751
0.175605	0.215058	0.379176	0.0284484
0.0106443	0.200019	0.00029145	0.0282312
2.2911	0.220371	0.882704	0.0283864
1.50079	0.197187	0.988695	0.0327812
0.400567	0.139537	0.328561	0.0178551
0.360138	0.158824	0.397926	0.0228123
0.515202	0.182346	0.569784	0.0299834
0.144165	0.142724	0.195466	0.0204061
0.139586	0.133706	0.179436	0.0244215
0.24513	0.199478	0.297765	0.0218016
0.303026	0.168991	0.493522	0.0201606
0.0695746	0.106952	0.110265	0.011167
0.558295	0.181734	0.963047	0.0288632
0.340321	0.14098	0.224514	0.016981
0.158745	0.11839	0.417065	0.0200262
0.414014	0.136908	0.0443975	0.00849714
2.15644	0.232033	1.19698	0.0317417
0.963032	0.204118	0.963242	0.0327679
0.0114531	0.218002	-0.0210815	0.0144489
0.043323	0.125693	-999	-999
0.156389	0.160689	0.122409	0.0159882
0.127031	0.13834	0.179533	0.017895
0.707259	0.143329	0.143296	0.0139541
1.01149	0.176642	0.395886	0.0222616
0.535377	0.164633	0.113568	0.0154882
0.475857	0.164863	0.388405	0.0186726
0.435535	0.207995	0.731248	0.0253163
0.451794	0.165184	0.121632	0.0134669
0.350424	0.135994	0.209164	0.0140472
1.18171	0.178619	0.903009	0.0268379
1.05318	0.302851	1.22632	0.0356066
0.683627	0.195823	1.04203	0.0390745
1.8383	0.214087	1.30657	0.0312149
2.27576	0.247933	2.53853	0.0480086
0.462426	0.167614	0.2386	0.0159068
0.27408	0.140932	0.415899	0.0170129
0.00939532	0.105644	0.0826746	0.0125385
0.191134	0.104767	0.0828689	0.0131171
2.74571	0.353547	2.70903	0.0513127
0.554156	0.136259	0.266385	0.0145282
0.077113	0.115515	0.0854919	0.0100588
3.33853	0.230367	2.60984	0.0413074
0.802246	0.159173	1.48397	0.0311897
1.42199	0.18133	0.470886	0.0193845
2.19153	0.224797	1.79844	0.0353401
2.68413	0.255447	2.39572	0.0391389
0.033498	0.117112	-999	-999
0.355644	0.164621	0.292713	0.0169549
0.344971	0.154121	0.0668392	0.0175385
0.202347	0.221776	0.180116	0.0201672
0.173194	0.132124	0.242	0.0146946
0.366604	0.192968	0.691902	0.0262607
-0.0243327	0.147115	0.128821	0.0132957
0.110016	0.113284	0.466805	0.0177067
-0.0102649	0.095158	0.0404144	0.00900476
0.0608503	0.0985159	0.165738	0.011524
0.607122	0.170526	0.975968	0.0258556
0.0446067	0.148888	0.296502	0.013351
0.0634921	0.211418	0.152623	0.0211144
0.184654	0.123489	0.368295	0.0153277
0.283493	0.140305	0.74582	0.0238459
0.0130638	0.110267	0.118912	0.0105113
0.251151	0.118278	0.0596501	0.00608124
0.341113	0.123368	0.566578	0.0181581
0.132331	0.153759	0.104825	0.0105072
0.0409737	0.144611	0.0521695	0.0140122
0.344711	0.245175	0.645367	0.0284309
0.271178	0.146598	0.307285	0.0138191
0.32461	0.127563	0.169235	0.0135025
1.2802	0.196753	0.973928	0.0224241
0.704021	0.133039	0.320595	0.0134788
1.1497	0.163867	1.02338	0.023591
0.455867	0.122467	0.474966	0.0165798
0.0353797	0.115361	0.140285	0.0113701
1.38024	0.184389	1.24809	0.0253672
1.02281	0.218133	0.864149	0.0251911
0.0587847	0.143931	0.0610102	0.00772157
0.186256	0.163608	0.146016	0.0119951
-0.0275186	0.21321	0.563955	0.0247148
0.0689569	0.116357	0.336819	0.0148864
1.45578	0.169954	1.59909	0.0293367
1.37269	0.165746	1.08536	0.0241128
0.316008	0.141237	-999	-999
0.00855798	0.166296	0.0914181	0.0162952
0.0725178	0.12948	0.247538	0.0126755
0.865741	0.176143	0.873572	0.0238759
0.900344	0.148316	0.578625	0.018559
1.88872	0.189895	1.60783	0.0291349
1.61588	0.178255	1.61541	0.0301509
0.612754	0.148255	0.0894751	0.0101506
1.04759	0.150815	0.784777	0.0216472
0.349066	0.13744	0.436689	0.0170245
0.257192	0.121472	0.514117	0.0187504
1.06966	0.161857	0.917484	0.0246318
0.168186	0.132766	0.123575	0.0093312
1.23666	0.253393	1.44753	0.0327583
0.0205354	0.111152	0.0756798	0.00834088
0.0391574	0.100053	0.133581	0.0101235
0.63409	0.135405	0.594169	0.0184969
2.05887	0.191892	2.11408	0.0351655
2.86065	0.223872	2.35589	0.0371149
2.55356	0.212349	1.85032	0.0333676
1.98544	0.187809	1.73374	0.033501
0.101456	0.136982	0.110168	0.0120322
0.0674635	0.139727	0.487693	0.018285
0.233047	0.20388	0.425711	0.0220959
1.04456	0.201745	1.89782	0.0351879
0.317474	0.116819	0.128724	0.0116225
2.18387	0.212722	2.72612	0.0406616
1.04844	0.16408	0.826357	0.0236559
0.849702	0.142547	0.403464	0.0161045
1.38098	0.184537	1.85041	0.0341436
0.509271	0.180497	0.608936	0.0218244
0.438371	0.189932	0.449513	0.0249774
0.0669	0.177127	0.571242	0.0262669
0.328196	0.143483	0.215187	0.016791
0.516689	0.135757	0.0993844	0.011795
0.577777	0.141136	0.194883	0.0144792
1.05294	0.151899	1.52263	0.0309788
0.830704	0.155058	0.741254	0.0230037
0.927163	0.192962	1.13869	0.0306676
2.0024	0.198292	1.32746	0.0294565
2.62816	0.203065	2.81851	0.0426226
0.075114	0.115853	0.23452	0.0130212
1.27962	0.161508	0.877167	0.0242502
0.253826	0.15269	0.136107	0.0140902
0.315455	0.114804	0.1534	0.0114984
0.57172	0.158444	0.574545	0.0210436
0.14129	0.128343	0.176619	0.0150731
0.391472	0.225695	0.595626	0.03037
-0.0049792	0.148201	0.313211	0.0175791
0.500942	0.120738	0.292518	0.015522
0.909665	0.263928	0.962853	0.0312847
0.0618463	0.134508	0.0288535	0.013656
0.167663	0.144692	0.247344	0.0174091
0.828355	0.210547	0.763113	0.02822
0.43327	0.136396	0.0708223	0.0125774
1.73347	0.200502	1.79562	0.0363672
0.156511	0.112793	0.196243	0.0134993
0.386946	0.137735	0.233646	0.0166614
0.287123	0.217098	0.228982	0.0252012
1.34711	0.181097	0.775354	0.02482
0.371628	0.113986	0.419591	0.0184183
0.0770088	0.124729	0.117357	0.0123752
1.32318	0.166582	0.550452	0.0205885
0.426941	0.144812	0.603495	0.0213418
0.694351	0.158825	0.563081	0.0224301
2.01028	0.193873	2.39785	0.041059
-999	-999	0.103659	0.0118455
0.0725589	0.147999	0.0178756	0.0141171
0.0950152	0.126951	-999	-999
0.0131891	0.118181	0.00913209	0.00942578
0.993711	0.164015	0.816934	0.0255181
1.96323	0.249604	1.54896	0.0345227
0.887859	0.152359	0.804499	0.0248746
0.270731	0.126598	0.330893	0.0175252
0.11708	0.116291	0.100453	0.0127392
0.170837	0.180901	0.74038	0.0270011
0.662569	0.157289	1.00035	0.0267378
0.269454	0.339771	0.32895	0.0181058
0.116137	0.1396	0.0112694	0.0168185
0.245442	0.139932	0.316417	0.0191396
0.21904	0.220354	0.431929	0.0300499
0.0181078	0.130528	0.214993	0.0142293
0.999368	0.156743	1.05476	0.0290885
0.59563	0.286588	0.460588	0.0208644
0.200114	0.111759	0.298833	0.0154719
0.244277	0.265128	1.15861	0.0289161
0.254882	0.159995	0.317583	0.0199874
0.0765003	0.0979385	0.0214701	0.00846841
0.496347	0.213644	1.67321	0.0392215
0.433441	0.135275	0.516643	0.0193938
-0.0160094	0.0959954	0.106476	0.0110886
0.333804	0.109782	0.385685	0.0174501
1.81483	0.200422	3.13619	0.0459509
0.870849	0.16667	1.99187	0.0382306
1.45857	0.199534	1.72956	0.0354953
0.232508	0.146214	0.170692	0.0152843
0.592201	0.193099	0.238892	0.0170527
0.214879	0.163199	0.282609	0.0157008
0.0690579	0.144499	0.084229	0.0119726
0.428578	0.134162	0.648476	0.0222072
0.341818	0.140968	0.37121	0.017774
0.278411	0.147172	0.466125	0.0188881
0.048983	0.156049	0.262985	0.0193331
0.839716	0.161995	0.807802	0.0258163
0.980586	0.177501	1.20165	0.0294658
1.13008	0.174745	1.51806	0.0340146
1.31973	0.240165	1.43578	0.0328459
0.945345	0.190024	0.693553	0.0250528
3.35568	0.252018	3.23733	0.0525472
-0.0408854	0.112072	0.160395	0.0134712
0.890895	0.144625	1.29608	0.0308518
0.129749	0.122341	0.205375	0.0136106
0.79881	0.143351	0.562012	0.0204687
0.932239	0.20295	0.965865	0.0301088
0.60114	0.122628	0.791772	0.024327
0.769882	0.16932	0.874349	0.0272341
0.316321	0.14373	0.368587	0.0207077
0.342919	0.232412	0.644881	0.0296567
0.390041	0.150267	0.551034	0.0218607
0.738584	0.146567	0.875321	0.0275443
-999	-999	0.0425517	0.0121368
-0.041083	0.0936554	0.0183613	0.00582635
0.482232	0.124306	0.439895	0.0195582
-0.0210347	0.0946617	0.0800515	0.00885898
0.5104	0.135685	0.561527	0.0225733
0.0674539	0.117386	0.0244818	0.010757
0.0288215	0.115409	0.339539	0.0175416
0.534951	0.146421	0.784971	0.0261444
0.691286	0.223904	1.55624	0.0372322
0.119429	0.0952299	0.215479	0.014275
0.876334	0.152682	1.36865	0.0327749
2.08822	0.185056	3.40501	0.0511571
0.481892	0.145271	0.483029	0.0193211
1.32241	0.154349	1.03921	0.0291194
2.00585	0.18741	1.5577	0.0363118
1.44241	0.174577	0.580859	0.023204
0.869848	0.144154	1.05136	0.030491
0.200857	0.144229	0.0283678	0.0104885
0.638586	0.183399	1.21311	0.0432517
0.186195	0.140743	0.554726	0.0230158
1.10703	0.160222	0.631086	0.0277978
0.38336	0.157823	0.340608	0.0187722
-999	-999	0.155246	0.0248882
0.381639	0.123932	0.903009	0.0290234
0.721287	0.153254	1.08973	0.0332495
0.262621	0.115978	0.739991	0.0377253
0.339056	0.140047	0.193328	0.0162761
0.169873	0.120792	0.197992	0.0146915
0.216561	0.184607	0.780697	0.0415661
-999	-999	0.0580957	0.0177503
1.4793	0.205884	1.47221	0.0404986
0.321587	0.158429	0.267065	0.0242577
0.54327	0.143117	0.516352	0.0226818
0.57884	0.133087	0.252201	0.018754
2.74093	0.215536	1.07283	0.0331338
1.53947	0.246932	1.72839	0.0450906
0.460025	0.129923	0.810328	0.0276541
-999	-999	0.567064	0.0305997
0.313198	0.14317	0.473703	0.0227765
0.349979	0.170428	0.380245	0.0236047
0.00235922	0.141415	0.359358	0.0191959
1.91377	0.207136	1.54925	0.0390346
-999	-999	0.056347	0.0108381
0.592683	0.164521	0.758352	0.0289328
0.119621	0.115463	0.0224416	0.013328
0.196186	0.125087	-0.0313794	0.00955913
0.369964	0.132985	0.234229	0.0176769
0.502853	0.137258	0.203335	0.0148309
0.530009	0.178992	0.194688	0.0232131
-999	-999	0.232286	0.0195759
0.49014	0.127342	0.118134	0.0121082
1.23004	0.219489	0.864149	0.0310597
-999	-999	0.15884	0.0153178
1.31883	0.162743	0.858805	0.0289398
0.563149	0.134587	0.582317	0.0259817
1.34783	0.199296	1.66855	0.0386952
0.0657925	0.112789	0.235394	0.017674
0.136142	0.147035	0.193037	0.0144831
0.194432	0.120329	0.31088	0.0176736
1.38813	0.1885	2.0556	0.0419571
0.313893	0.169463	0.388988	0.0192073
0.219008	0.211773	0.874155	0.036466
0.047011	0.154808	0.0896694	0.0150024
0.0607867	0.132216	0.0691708	0.011872
0.0371035	0.128056	0.016224	0.0123593
0.125537	0.129804	-0.00990929	0.0167988
0.0114827	0.108881	0.182933	0.0154267
0.225729	0.118516	0.145628	0.0148945
0.206836	0.162119	0.281249	0.0201489
0.178873	0.127998	0.103562	0.0108999
0.0363903	0.15591	0.133193	0.0114206
0.891003	0.194189	0.412304	0.0216336
0.0910115	0.150195	0.031768	0.0108514
0.0301634	0.134189	0.208192	0.0172222
0.0310445	0.112514	0.0216644	0.013931
0.337419	0.13014	0.247441	0.0148398
0.155514	0.179251	0.161852	0.0161754
0.457396	0.163545	0.51266	0.0207562
0.304111	0.137174	0.504402	0.0180489
0.193556	0.205334	0.589117	0.0271923
-999	-999	0.101522	0.0172018
0.0801339	0.103477	0.124838	0.0111095
0.700536	0.144361	0.457965	0.0179193
1.16675	0.177587	0.605341	0.0214197
0.158887	0.122611	0.102687	0.0103709
0.812233	0.143572	0.764376	0.0215748
1.45228	0.188265	0.9374	0.0249796
0.489333	0.164762	0.299902	0.0156033
0.665509	0.137613	0.48507	0.0176871
0.726457	0.163269	1.49475	0.0300287
0.432111	0.119418	0.6238	0.0190794
0.075242	0.174461	0.0856862	0.0111012
0.0231284	0.126688	0.0809259	0.0120382
0.239416	0.152602	0.427751	0.0170349
0.580506	0.166601	0.301359	0.0154368
1.08632	0.172091	1.53934	0.0298152
0.253974	0.122064	0.265025	0.0125911
0.265786	0.179656	0.901551	0.023625
0.0834541	0.139251	0.027202	0.0120299
-0.00758308	0.122483	0.0979271	0.0106397
0.0256487	0.117401	0.215284	0.0130011
0.0872612	0.118093	0.0982186	0.00984788
0.238257	0.119777	0.104533	0.0106217
0.482959	0.166269	0.24851	0.0135553
1.59443	0.192565	1.34067	0.0267519
0.44468	0.1233	0.257933	0.0122599
0.483962	0.17302	1.13976	0.0312382
0.442831	0.141625	0.670237	0.0206123
2.10951	0.25417	2.11359	0.0351524
0.165001	0.131871	0.144268	0.0101032
0.273819	0.113366	0.117066	0.0105533
1.38227	0.173923	0.633029	0.0196375
1.19293	0.160682	1.1486	0.0256609
0.304694	0.195137	1.25654	0.0275641
0.386445	0.120134	0.381216	0.0151879
0.548821	0.178932	0.989375	0.0250663
0.00499183	0.115618	0.0713081	0.0103633
0.113857	0.210112	0.673832	0.025825
1.53212	0.188891	1.39128	0.0291482
0.43021	0.158775	0.99501	0.0249917
0.127034	0.100713	0.0463405	0.00925036
0.134015	0.112259	0.121437	0.011757
0.454874	0.144393	0.779628	0.0217
0.0650847	0.12276	0.187014	0.010699
1.78981	0.208931	1.98924	0.0360462
0.0132074	0.137578	0.0646047	0.0108036
0.427795	0.150064	0.639247	0.0210972
0.264597	0.212348	1.14958	0.0364344
0.0410861	0.109788	0.102396	0.0100356
0.236389	0.122431	0.100842	0.00960467
0.296799	0.203063	0.194591	0.017163
-999	-999	0.0504208	0.00982146
0.0859979	0.102889	0.178756	0.0128508
0.306292	0.134558	0.203529	0.0177979
0.626945	0.159642	0.663145	0.0223557
0.171007	0.124094	0.357317	0.0148863
0.0211938	0.114127	0.0532382	0.0108771
0.181763	0.102456	0.274546	0.0150163
0.346236	0.156372	0.108128	0.0119929
0.947771	0.153134	0.866286	0.0233909
0.676156	0.167025	0.426488	0.0182976
1.54796	0.178527	0.776325	0.022727
0.600742	0.207242	0.654596	0.0254509
-999	-999	0.383062	0.0173632
0.245948	0.120851	0.242486	0.0148339
0.661986	0.127162	0.724156	0.0222069
0.974841	0.275884	1.55479	0.0377525
1.40975	0.178319	1.11305	0.0276485
0.239884	0.126534	0.0697537	0.00903313
0.546651	0.153536	0.336819	0.0165563
0.109631	0.11957	0.114443	0.0180864
0.153474	0.222539	1.55362	0.0454268
0.245099	0.165365	0.293296	0.0165146
1.70947	0.188294	0.777782	0.0235167
0.137828	0.125002	0.216839	0.0137959
0.299998	0.156846	0.354306	0.022324
0.212786	0.181904	0.317875	0.021705
-999	-999	0.217033	0.0174407
1.14729	0.153662	0.88183	0.0251864
1.0977	0.155359	0.984032	0.0265074
1.38607	0.225591	1.51962	0.0342743
0.265161	0.130653	0.257447	0.015671
0.0888367	0.15064	0.315932	0.0178368
0.465337	0.134097	0.21917	0.0140917
0.485804	0.150216	0.292713	0.0179279
0.252264	0.130285	0.366255	0.0166658
0.0390076	0.113738	-0.0293393	0.00797511
0.162102	0.0964354	0.119106	0.0107026
0.0607787	0.144223	0.0840347	0.0127326
0.301823	0.161634	0.58698	0.0217117
-999	-999	-999	-999
0.203068	0.111335	0.0855891	0.0105132
1.19819	0.259999	1.33329	0.0484374
0.841763	0.138487	0.80071	0.0246041
1.38259	0.181968	0.495756	0.0209097
0.213043	0.116155	0.247635	0.0143421
0.316986	0.233139	0.530439	0.0336827
0.128047	0.142995	0.0328367	0.0116161
0.241735	0.115413	0.214799	0.0165257
0.13604	0.141766	0.157966	0.0164477
0.135176	0.133299	0.0988015	0.0137035
0.394117	0.119816	0.539571	0.0225369
0.0187795	0.184702	0.156509	0.0149376
0.424339	0.145289	0.139604	0.0164934
1.00164	0.177408	0.743586	0.0329883
0.809057	0.159732	0.698314	0.0254437
0.494562	0.152239	0.420951	0.0200337
0.252916	0.136255	-0.0267162	0.0110025
0.292523	0.216154	0.119106	0.0277743
0.0112548	0.144444	0.227234	0.0144983
1.19024	0.161666	0.627491	0.0245458
1.39278	0.187303	0.312434	0.0195581
0.75548	0.150989	0.374707	0.0193775
0.410268	0.132494	0.524707	0.0215106
0.337623	0.145855	0.238114	0.0157903
0.136679	0.0995722	0.452136	0.0199631
0.310286	0.159711	0.451553	0.0207708
0.355644	0.121812	0.445918	0.0209064
0.155539	0.124928	0.131152	0.0143135
0.0674983	0.112723	0.123283	0.0136864
0.0554018	0.1686	0.364118	0.0219073
0.27095	0.123487	0.313406	0.0178818
0.548975	0.204786	0.592032	0.0285838
0.14809	0.112058	0.0852005	0.0113384
0.570533	0.139173	0.33303	0.0200272
0.398143	0.204221	0.288924	0.0287165
0.330305	0.136411	0.778462	0.0260708
0.4132	0.143852	0.476132	0.0228535
0.273909	0.112051	0.158257	0.0145985
0.880758	0.169288	0.990152	0.0317639
1.66876	0.179058	0.998216	0.0301389
0.281553	0.138445	0.0624674	0.0141571
0.114044	0.13976	0.0744169	0.0181585
0.141082	0.176191	0.26862	0.0240986
0.78241	0.187773	1.89996	0.04715
1.13281	0.202028	1.12529	0.0338853
0.722586	0.131463	0.416968	0.0217328
2.40522	0.20381	2.73662	0.0490846
0.170928	0.151545	-0.00340025	0.0116012
0.238934	0.124012	0.147959	0.0187342
0.0402226	0.0964839	-999	-999
1.13535	0.155417	1.08361	0.0315233
-0.0178591	0.102337	0.0697537	0.00965531
0.162406	0.119093	1.28063	0.0494718
0.154593	0.149882	0.155634	0.0202099
0.996659	0.157104	0.651099	0.0257475
0.391673	0.139786	0.507511	0.0233097
0.453843	0.136197	0.223931	0.0160628
0.426599	0.149323	0.458645	0.0282558
-999	-999	-0.0042746	0.0310135
0.209041	0.12852	0.0507123	0.0116202
0.0301906	0.106501	-0.00145725	0.00905112
0.855898	0.140839	0.291353	0.0200478
0.512764	0.236151	0.31768	0.0346163
0.11463	0.102159	0.143102	0.0155049
2.28127	0.228917	1.09138	0.0362897
0.546717	0.121895	0.727653	0.0299642
0.280289	0.152282	0.125906	0.0194438
0.892858	0.141128	0.618748	0.0285346
1.59101	0.184296	1.70168	0.0452112
0.211573	0.184257	0.0565413	0.0280849
0.132247	0.144414	0.299125	0.024946
0.226644	0.153102	0.121146	0.0194179
0.177137	0.125434	0.11522	0.0215979
0.245263	0.12255	0.742711	0.0324863
1.09033	0.158148	1.10391	0.036319
2.11035	0.202442	1.65456	0.047181
1.68467	0.201336	1.81097	0.0478529
-999	-999	0.0928753	0.0206068
0.236857	0.135682	0.348865	0.0267489
0.406296	0.139383	0.163989	0.0173411
2.41707	0.287892	1.78328	0.0543198
0.813399	0.233478	0.363146	0.0269973
0.154733	0.126644	0.132998	0.0175763
0.0826066	0.119799	0.0380828	0.0152347
0.062008	0.109588	0.0690736	0.0140142
0.127297	0.112227	-999	-999
0.427076	0.129711	0.658579	0.0301739
0.943003	0.197295	0.565218	0.0318216
0.457552	0.184704	0.588534	0.0284389
-999	-999	0.291644	0.0214191
0.0433032	0.0985659	-0.0085492	0.00841714
0.459646	0.129204	0.325549	0.0198558
1.01532	0.21021	0.726876	0.0330558
0.173777	0.10254	0.107836	0.0152677
0.283426	0.119036	0.19838	0.0181103
1.79675	0.187468	1.14005	0.0395689
3.07542	0.246832	2.5189	0.0559149
-0.0433545	0.156222	0.1943	0.0225661
2.66622	0.211117	1.71411	0.0462227
0.850621	0.216046	0.903203	0.0402962
1.44182	0.165344	0.570562	0.0262342
1.44806	0.191516	0.904272	0.0336876
0.241735	0.121358	0.154857	0.0191554
0.0296824	0.111172	0.13125	0.0142847
0.777938	0.192117	1.18018	0.0401341
0.201693	0.135378	0.764473	0.0301437
-999	-999	0.835878	0.0417455
0.50865	0.16484	0.247441	0.0215406
0.33488	0.124015	0.257544	0.0228565
0.898177	0.237417	1.25314	0.0478296
0.115147	0.195637	0.441935	0.029593
0.411179	0.129038	0.143393	0.0154445
0.32716	0.135725	0.205666	0.0195161
0.745603	0.216689	0.907769	0.0403841
0.572964	0.180534	0.442615	0.0242715
0.0411668	0.235484	1.22555	0.0452103
0.543074	0.184897	0.288632	0.02294
0.175168	0.136921	0.123089	0.0179043
0.0796072	0.109302	0.0519752	0.0127186
0.484965	0.159963	0.841027	0.0353129
0.119425	0.123519	0.180893	0.0208266
0.723302	0.146436	0.672278	0.0285302
1.59968	0.218179	1.33076	0.042292
0.645721	0.128133	0.492842	0.0256216
0.987714	0.166536	1.64582	0.0446322
0.542604	0.126786	0.212953	0.0155738
0.304567	0.13229	0.11386	0.0215316
0.520444	0.14427	0.12338	0.0162139
0.505073	0.138472	0.832866	0.0325413
0.609777	0.130574	0.176813	0.0169293
1.27099	0.17066	0.238114	0.0197091
1.52467	0.170876	1.95767	0.0479242
0.101749	0.125658	0.00514895	0.00930626
0.146969	0.126569	0.401132	0.0224084
0.979594	0.179384	1.46327	0.0431801
0.195119	0.0977685	0.125906	0.0143606
2.15473	0.194042	1.61444	0.0433772
1.45954	0.170398	0.748832	0.0303715
0.339613	0.107055	0.105213	0.0133589
0.0761854	0.115754	0.0484778	0.00956172
0.916347	0.165218	1.2682	0.0395468
0.531954	0.130654	0.591643	0.0275552
1.4476	0.194785	0.488567	0.0261037
0.830966	0.211698	1.009	0.0381555
0.125666	0.112667	0.0578042	0.0148894
0.163865	0.117505	0.233646	0.0206275
4.56785	0.294051	2.87418	0.0602293
0.423749	0.115066	0.374902	0.0226937
2.34355	0.206941	2.63325	0.0579829
0.202754	0.110448	0.128918	0.0164382
1.47676	0.176323	0.840541	0.036662
1.20986	0.165841	0.901163	0.0342
1.11447	0.169534	0.789538	0.0337234
0.51052	0.171803	0.685976	0.0346691
0.290509	0.139932	0.483418	0.0283182
0.113637	0.15681	0.101036	0.0187476
0.274963	0.149182	0.132318	0.0228557
0.142284	0.132345	0.110265	0.018617
0.117794	0.202378	0.411624	0.026948
0.0843304	0.144262	0.00106865	0.012104
1.80923	0.191757	2.02412	0.0509908
0.345114	0.115022	1.0738	0.0384533
-0.0321435	0.119634	-0.0275906	0.0038617
0.129393	0.0955466	0.148445	0.0156197
0.193584	0.14614	0.125809	0.018648
0.138532	0.182025	0.241029	0.0280561
0.257898	0.14243	0.630697	0.031873
0.25711	0.142079	0.922244	0.0362524
0.0434081	0.0887755	0.0910295	0.0135036
0.194188	0.12656	0.253658	0.0218396
0.391146	0.135729	0.948281	0.0355145
0.0276494	0.0971808	-0.0264248	0.00761556
0.281422	0.12596	0.446598	0.0255427
0.0131883	0.106491	0.0476035	0.0154363
0.0272182	0.0983758	0.0580957	0.00982431
0.159295	0.128543	0.171275	0.0223034
0.0468375	0.10767	-0.0202072	0.00346215
0.416351	0.133701	0.086172	0.0220162
1.58437	0.25044	1.34242	0.0520756
0.052542	0.136638	0.196243	0.0168369
0.484046	0.124085	0.149125	0.0171238
0.241468	0.119098	0.199157	0.0191577
1.01826	0.165729	0.957121	0.039648
1.46193	0.187624	1.62143	0.0499815
2.1915	0.234867	1.6124	0.0532307
0.809655	0.181545	0.347602	0.0352065
0.466215	0.146118	0.702783	0.0328662
0.747606	0.250909	1.51797	0.0681297
0.238062	0.117547	0.168458	0.017628
0.614911	0.129034	0.623703	0.0308438
0.940322	0.152605	0.533645	0.0288652
0.865465	0.165214	1.06972	0.0391842
0.256994	0.116103	0.0689765	0.016259
0.357948	0.130638	0.300485	0.0248283
0.78039	0.154568	0.288535	0.0274881
0.766983	0.177795	0.927976	0.0375194
0.0246061	0.158017	0.345659	0.0254091
0.443049	0.130547	0.646727	0.0314222
0.245415	0.148263	0.70628	0.0417345
0.191424	0.112203	0.341773	0.0244398
0.587494	0.143462	1.48154	0.0471996
0.466059	0.120409	0.146891	0.0177942
1.2886	0.190458	1.9772	0.0550223
0.229435	0.116104	0.335944	0.0218119
1.4212	0.157268	1.73442	0.0544112
2.00782	0.178052	1.41489	0.0439606
0.703426	0.132965	0.665283	0.0289814
0.308832	0.121307	0.159229	0.0182273
0.321751	0.117989	0.582705	0.0295094
0.471542	0.154314	0.206541	0.0258153
0.156592	0.182198	0.127558	0.0150945
-999	-999	0.140965	0.0173571
0.0895221	0.105751	-999	-999
0.0765314	0.172174	0.430957	0.0357421
0.0888404	0.135852	0.281735	0.0238292
0.190508	0.129427	0.364312	0.0236524
0.109818	0.107195	0.105699	0.014201
0.195342	0.112358	0.113374	0.0191522
0.840863	0.210825	0.328755	0.0252578
-999	-999	0.121632	0.017901
0.738928	0.133919	0.605924	0.0301249
1.67991	0.182109	1.5099	0.04518
0.360991	0.123944	0.399966	0.0235737
1.70308	0.176677	1.0296	0.0365638
0.894131	0.206404	1.34902	0.0442666
0.442972	0.117946	0.288535	0.0194727
0.703303	0.1832	1.13801	0.043869
0.300859	0.169126	0.406767	0.0299512
0.445086	0.305038	0.466708	0.0241955
1.22821	0.504662	0.246955	0.022062
0.835306	0.146321	0.0889893	0.0155948
0.142972	0.126712	0.318555	0.0229664
0.0972427	0.109582	0.0742226	0.0139533
0.237282	0.142155	0.620982	0.0310692
0.138568	0.126308	0.0961784	0.0141793
0.877599	0.153282	0.498671	0.0304683
0.391203	0.131486	0.604467	0.0295153
0.883725	0.140825	0.990346	0.0355852
0.796616	0.149295	0.384519	0.0247694
0.626308	0.129109	0.440478	0.0240569
0.710327	0.182969	1.0054	0.0387271
0.759684	0.145074	0.455147	0.0242088
2.71215	0.203952	1.80699	0.0480347
0.917539	0.149758	0.809745	0.036684
0.591726	0.125832	0.390737	0.0238232
0.209441	0.140923	0.0653819	0.0143303
0.495636	0.117577	0.265899	0.0195797
1.11573	0.166321	0.865995	0.0324643
1.49638	0.178386	1.76959	0.0477387
0.234403	0.123824	0.0203043	0.0170602
0.327737	0.234945	0.828883	0.037401
0.138811	0.166606	0.359455	0.0238778
0.343223	0.1251	0.239572	0.0192649
0.692402	0.127371	0.30884	0.019451
1.23219	0.183478	0.578139	0.0276692
0.276675	0.120715	0.033711	0.0128601
0.248113	0.170426	0.366644	0.029109
-0.00880938	0.125797	0.0398315	0.00872216
0.192146	0.317	1.48338	0.0465842
0.214164	0.141239	0.00816059	0.0149517
-0.0159517	0.166654	0.332447	0.0223151
1.5686	0.169157	0.909809	0.0334931
1.31515	0.213529	1.05087	0.043123
1.37566	0.161468	0.848313	0.0327995
0.625527	0.147918	0.147862	0.0156651
0.193097	0.10277	0.260653	0.0218892
0.192507	0.132338	0.157869	0.0161901
-0.00117646	0.122389	0.0856862	0.0136356
0.382287	0.213064	0.458256	0.0313055
0.481052	0.17701	0.411333	0.0277508
0.116585	0.101415	0.0380828	0.00833975
0.690466	0.204757	1.02386	0.0389475
0.822379	0.153673	0.444267	0.0277497
0.721968	0.141276	0.261139	0.0197752
1.94397	0.187591	0.65207	0.0281878
2.56655	0.213676	0.760393	0.0317675
0.891756	0.156537	0.374513	0.0237354
0.146046	0.10854	0.00223445	0.00731417
0.897012	0.168271	0.607187	0.0262327
0.488144	0.109482	0.324967	0.0192502
1.13103	0.175321	0.79799	0.0333724
3.15872	0.313008	0.792549	0.0361747
0.128437	0.113033	0.334293	0.0198426
0.126684	0.141153	0.0675192	0.0151159
0.328059	0.173374	0.571727	0.0264297
0.163463	0.144025	0.182059	0.0148246
0.933458	0.143171	0.930599	0.0318128
0.959836	0.151894	1.23351	0.0365265
0.742921	0.148176	0.419396	0.0227636
0.347466	0.1225	0.0915152	0.0118291
0.296892	0.119495	0.0712109	0.011478
0.294309	0.161682	0.353237	0.0278581
0.0735804	0.134281	0.070628	0.0130246
1.62946	0.232697	2.7268	0.0591158
0.524305	0.174078	0.356637	0.0221234
0.336245	0.242435	0.0457576	0.0121339
0.262101	0.126929	0.229177	0.0164265
0.848685	0.152794	0.585426	0.022624
2.55789	0.209929	1.23866	0.0332745
1.17731	0.170327	1.40994	0.034438
1.29764	0.173512	0.550646	0.0228823
0.27218	0.137611	0.572019	0.0274384
0.332683	0.20081	0.48983	0.0276391
0.339098	0.164847	0.149514	0.0183273
0.222269	0.106218	0.323509	0.0173602
1.16437	0.161782	0.686364	0.0238708
0.462114	0.167161	0.711429	0.0271853
1.29793	0.194986	0.774576	0.0275149
0.469324	0.178734	0.585911	0.0268281
0.106333	0.0979291	0.191191	0.0155588
0.597871	0.12706	0.705503	0.0247748
0.939631	0.1825	0.563081	0.0243038
0.258415	0.110502	0.209164	0.0137858
0.433214	0.128832	0.356735	0.0192699
1.50653	0.172436	1.57422	0.0338054
0.171577	0.120411	0.0125323	0.00797293
2.52239	0.201683	2.543	0.0431821
0.0948722	0.117441	0.148542	0.0131479
1.71443	0.183484	1.04728	0.0282737
0.359402	0.128817	0.390251	0.0188591
0.227732	0.194569	0.560555	0.0243949
0.162878	0.158019	0.325355	0.0205289
0.397456	0.111642	0.197603	0.0125377
1.86724	0.186378	1.26917	0.0309261
1.04799	0.155044	0.352169	0.0180629
0.512428	0.129611	0.487596	0.019483
0.509633	0.133608	0.557058	0.0206929
1.04021	0.17555	1.04834	0.0276012
0.96869	0.173667	0.650225	0.0227225
0.504051	0.152921	0.4329	0.018921
-999	-999	1.15171	0.0412433
0.933492	0.157002	0.501488	0.020124
1.44533	0.20644	1.18727	0.0334492
0.646183	0.131896	0.660328	0.021722
1.19116	0.15984	0.693262	0.0224832
1.87051	0.249415	0.557932	0.0237858
0.360852	0.141936	0.361592	0.0174982
1.26365	0.169135	0.823443	0.023923
0.643964	0.158578	0.576973	0.0211111
-999	-999	0.262693	0.0148504
0.00193936	0.167876	0.0766513	0.0255672
0.608583	0.139697	0.573379	0.0198107
1.96397	0.190632	0.880858	0.023856
0.398145	0.136993	0.458839	0.0184435
1.84346	0.220286	1.67486	0.0331068
0.1873	0.123648	0.113374	0.0105121
0.373925	0.191587	0.443684	0.0204087
0.476873	0.13787	0.427751	0.016952
0.969608	0.147169	0.742711	0.0213376
1.16552	0.162215	0.826357	0.0218574
3.32098	0.279097	2.06385	0.0351708
0.92286	0.166098	1.17182	0.0288559
2.42438	0.212044	1.06739	0.0254157
1.0121	0.210752	1.07186	0.0292693
1.22114	0.163415	0.485653	0.0164434
0.448593	0.119231	0.120077	0.0104247
0.5666	0.125073	0.239863	0.014001
1.13305	0.208567	0.895917	0.0268572
0.0677728	0.137666	-0.025259	0.0073948
0.0820019	0.17218	0.133095	0.0243346
1.31116	0.172265	0.528301	0.0177931
2.41459	0.240998	2.10203	0.0351643
0.298853	0.108952	0.179533	0.0104988
0.299684	0.112039	0.399189	0.0148659
2.01229	0.19414	0.534908	0.0170496
2.07039	0.233536	2.09834	0.0339461
0.141174	0.0955352	0.0723767	0.00673609
0.850474	0.139146	0.640704	0.0181333
5.32251	0.344588	0.909518	0.0219561
0.199259	0.136747	0.0558612	0.00820507
0.0649972	0.138428	0.0756798	0.00847763
0.0828053	0.186974	0.317486	0.0210507
0.0450231	0.105812	0.153886	0.00843516
0.351596	0.109266	0.49119	0.0153569
0.597781	0.136462	0.270077	0.0124289
0.353475	0.120593	0.0973442	0.00950382
0.13831	0.129979	0.223542	0.011484
1.11115	0.178792	0.882413	0.0209939
0.602485	0.134383	1.13189	0.0224316
0.971756	0.242699	1.07603	0.0262036
0.0837068	0.150506	0.362758	0.0196447
0.395252	0.124455	0.665088	0.018788
0.452286	0.138638	0.312337	0.0138018
0.32453	0.12217	0.724933	0.01854
0.334532	0.131988	0.565413	0.0169505
0.182777	0.120725	0.216936	0.0113796
0.214816	0.193053	0.244526	0.017894
0.0319343	0.120731	0.155148	0.0106181
0.40432	0.117611	0.447958	0.0151278
0.685313	0.284819	0.515769	0.0236112
0.0277487	0.0890964	0.0040803	0.00563699
-0.00719216	0.0893424	0.0312823	0.00684544
0.115633	0.0972156	0.124158	0.0107748
-999	-999	0.324578	0.0171424
0.774463	0.16758	0.603981	0.020829
0.141051	0.0966241	0.0539182	0.00865966
0.701736	0.125388	0.97422	0.021959
0.364599	0.128301	0.371113	0.0137981
0.139897	0.101277	0.119009	0.00875174
2.33888	0.19776	2.18131	0.0321312
1.35589	0.160836	1.25197	0.0247634
0.101027	0.107511	0.0801487	0.00660531
0.292526	0.11819	0.267357	0.014721
0.170262	0.123761	0.29825	0.0143513
0.262779	0.139058	0.597181	0.0177316
0.0591761	0.0822206	0.0795658	0.00695375
0.292997	0.102858	0.200032	0.0102588
1.00212	0.150981	1.53429	0.0274611
1.59147	0.164598	1.17726	0.0239172
0.980817	0.250672	1.19601	0.0315301
0.420763	0.116613	0.35586	0.0150674
0.138159	0.0953288	0.309034	0.0128057
2.69808	0.213523	3.13454	0.0401552
3.07887	0.234187	2.88681	0.0394564
0.345432	0.125905	0.210232	0.0136104
1.77899	0.177323	1.48261	0.0281578
0.923915	0.147922	0.627103	0.0188647
0.234627	0.100059	0.409001	0.0147507
-999	-999	0.00029145	0.00761034
0.413736	0.152044	0.617194	0.0208259
0.0591748	0.0996543	0.19498	0.0116819
0.240014	0.142611	0.0819945	0.0120082
0.162897	0.132523	0.15068	0.0151627
0.210405	0.124266	0.310394	0.0150045
0.293613	0.111752	0.210232	0.012573
0.517571	0.145198	0.903106	0.0240427
0.0549545	0.103007	0.259293	0.0141977
0.0386872	0.10665	0.296987	0.015949
0.0693669	0.11513	0.210621	0.0143851
0.0633453	0.136469	0.175161	0.0135403
-0.00447118	0.107054	0.0100064	0.00553841
-0.00680015	0.151407	0.219753	0.0137123
0.106438	0.119705	0.205278	0.0139716
1.04776	0.156293	1.30638	0.0289845
1.74906	0.266857	1.33834	0.0335164
0.0227183	0.0908702	0.0464377	0.00829181
0.0766592	0.102082	0.0115608	0.00988454
0.464541	0.194391	0.291838	0.0225787
0.0965157	0.135318	0.311948	0.021912
0.336568	0.103784	0.226651	0.0131872
0.43529	0.121111	0.279015	0.0153722
0.257215	0.155316	0.433094	0.0201896
0.353959	0.137073	0.726099	0.0221533
0.417934	0.166056	0.76321	0.0238867
0.121891	0.126362	0.499934	0.022178
0.287108	0.11927	0.093944	0.0119437
1.58288	0.181379	1.15074	0.0288642
0.838074	0.151987	1.02765	0.0270572
0.773508	0.14894	0.885327	0.0259809
1.15478	0.150799	0.959161	0.025934
0.393406	0.137769	0.232188	0.0147335
0.583748	0.180416	0.906603	0.029985
-999	-999	0.0859777	0.0112355
0.136487	0.102801	0.111722	0.010953
0.462794	0.119322	0.25055	0.0161781
0.224635	0.126004	0.461948	0.0200061
0.268198	0.115819	0.273477	0.0157303
0.0814961	0.0957598	0.0972471	0.010793
0.291162	0.119976	0.215187	0.0140104
0.988547	0.15179	0.724836	0.0349198
2.0771	0.207976	2.44828	0.0489224
0.846633	0.15732	0.864343	0.0317439
1.32635	0.241312	3.71424	0.0815228
0.819452	0.196009	0.502362	0.0282741
0.509576	0.133242	0.345854	0.0216282
0.365825	0.121807	0.201586	0.0177194
1.46629	0.234855	2.44313	0.0497079
1.19265	0.164983	0.631377	0.0276202
0.477926	0.135389	0.278432	0.0281139
0.254551	0.119587	0.234229	0.018568
-0.0180976	0.230133	1.52195	0.0586038
-999	-999	0.233063	0.06535
0.0896575	0.123123	0.350323	0.0208372
0.259923	0.185259	0.220725	0.0199798
0.0401834	0.127552	0.45437	0.0212508
1.56644	0.20809	1.20787	0.0355559
0.391835	0.153648	0.586106	0.0257596
-0.00554469	0.0950722	-0.0085492	0.00844783
0.660785	0.130409	0.421631	0.0231595
-0.0229181	0.098854	0.132901	0.0133696
-0.0189883	0.0923598	0.0178756	0.0058853
0.958482	0.152465	0.357706	0.0231322
1.11031	0.164823	0.844913	0.0297698
0.666717	0.14229	0.881539	0.0303959
0.512844	0.140543	0.763696	0.0268221
1.70396	0.17345	1.97146	0.0399805
-999	-999	0.0859777	0.0168575
-0.000466447	0.122472	0.0189442	0.0093605
0.639575	0.13437	0.414733	0.0195546
0.129544	0.133315	0.156314	0.0148196
0.163236	0.125301	0.2284	0.0161041
0.282571	0.198758	0.407253	0.025194
0.165263	0.118379	0.166904	0.0122793
2.12338	0.188093	1.48834	0.0335711
0.0691826	0.169123	0.748152	0.02741
1.96125	0.18456	1.18601	0.0297475
0.627933	0.18266	0.583677	0.0294812
0.0266284	0.144588	0.0670335	0.0124039
0.192846	0.119073	-999	-999
0.37182	0.13044	0.557932	0.0220421
2.34215	0.275909	2.57156	0.0466426
0.0904485	0.095658	-0.0301165	0.00440101
0.401285	0.11849	0.176716	0.0116874
0.209584	0.119875	0.252784	0.016035
1.08744	0.174906	0.968682	0.0280684
0.413081	0.147787	0.554823	0.0254028
1.54664	0.188555	0.873669	0.0268293
1.04745	0.218862	0.687142	0.0277474
0.111685	0.149481	0.284649	0.0152701
0.569376	0.127954	0.340899	0.0178634
0.482951	0.135131	0.35722	0.0157646
1.42586	0.193385	1.53069	0.0330608
1.13619	0.161238	0.990541	0.0258473
1.22772	0.172992	1.24488	0.0298796
0.944753	0.15662	1.64174	0.0333334
1.3143	0.196556	1.18027	0.0291969
0.158556	0.105747	0.181865	0.0115165
0.166028	0.142799	0.0543068	0.00842971
1.19353	0.178044	1.25353	0.029266
1.15923	0.148926	0.90534	0.0244424
0.167319	0.123391	0.37053	0.0202716
0.264009	0.131358	0.52461	0.0189961
0.858737	0.149003	0.78672	0.0229816
0.383612	0.166196	1.30317	0.032484
-999	-999	-0.0306022	0.0181099
0.215371	0.138726	0.144171	0.0165525
0.243233	0.116679	0.167389	0.0127493
0.629135	0.270726	0.0765542	0.0147515
0.15491	0.135932	0.0444947	0.0107068
0.200339	0.214201	0.600387	0.0238392
0.198059	0.130036	0.0927782	0.00940229
1.73604	0.180256	1.90453	0.0349332
0.182391	0.142431	0.140285	0.0139795
0.696401	0.138693	0.423671	0.0170017
0.328107	0.114173	0.0224416	0.00889861
0.329549	0.118197	0.436106	0.0175283
0.916444	0.212458	1.40965	0.0307771
0.160332	0.137092	0.436203	0.0171303
0.247991	0.121531	0.123478	0.0113033
0.209627	0.133712	0.186236	0.015591
0.00758308	0.103412	0.0830632	0.010016
1.12484	0.154072	0.99501	0.024431
1.23751	0.162595	1.12645	0.0257478
1.64251	0.168246	1.39595	0.0286512
0.811813	0.150687	0.551132	0.0186997
1.98527	0.23679	2.89993	0.0429001
0.515821	0.131165	0.46768	0.017961
0.479775	0.144305	0.264734	0.013315
1.83825	0.198561	1.56159	0.0315569
1.25214	0.153722	1.31337	0.0282088
0.252159	0.127625	0.203918	0.0112912
0.656021	0.138422	0.40667	0.0159132
0.593838	0.131573	0.541805	0.0188517
0.36893	0.140417	0.157383	0.0105832
0.569149	0.183046	0.490219	0.0196598
0.32351	0.105292	0.288244	0.0147849
0.888147	0.15881	1.43588	0.0303322
0.0428689	0.135631	0.320886	0.0174281
0.967876	0.146035	0.78808	0.0225044
0.778063	0.167562	1.02357	0.028008
0.453563	0.167296	0.414539	0.0173599
0.839883	0.231734	1.03552	0.0298902
0.150389	0.149821	0.679661	0.0236065
-0.00246392	0.114422	0.118814	0.0131692
1.22549	0.273874	1.18037	0.0337085
0.286866	0.145182	0.068685	0.0116554
0.281273	0.111746	0.441838	0.0181479
1.22215	0.169231	1.14627	0.0281459
0.767662	0.142857	1.36185	0.0314512
0.901593	0.167955	0.776422	0.0245609
0.410506	0.180961	0.353626	0.0204703
0.511696	0.146845	0.252784	0.0157693
0.557762	0.185329	0.264734	0.0180887
-0.00682497	0.117913	0.0671306	0.0106215
0.213066	0.101548	-0.00359455	0.0047625
0.52174	0.134894	0.618942	0.0218869
0.706898	0.146556	0.618554	0.0220549
0.370191	0.141735	0.387143	0.0214674
1.0137	0.142247	1.88102	0.0389759
0.487949	0.142985	0.795075	0.0262398
0.709183	0.218601	1.12781	0.0365456
0.662914	0.137362	1.05981	0.0314246
1.57737	0.191225	1.19718	0.0333361
1.82206	0.231261	1.99663	0.049488
0.989029	0.163342	1.19358	0.0343339
0.330963	0.141164	0.124158	0.019787
0.421381	0.153686	0.684616	0.0259501
0.131262	0.120211	-0.0290478	0.00701457
0.0478057	0.112148	0.169721	0.0220423
0.757399	0.191897	1.40042	0.0373298
1.68921	0.199085	0.7772	0.0289353
1.89883	0.185803	1.23186	0.0372348
0.57394	0.149939	0.651779	0.0285244
0.301955	0.17489	0.343425	0.0249287
0.168086	0.164506	0.43426	0.0273486
0.220607	0.12562	0.0820917	0.0169975
0.218109	0.175897	0.638761	0.0299967
0.130276	0.139997	0.144462	0.0139912
0.77122	0.310121	1.27626	0.05399
0.241249	0.121214	0.239766	0.0185721
0.0837097	0.105552	0.0173898	0.00790653
1.78955	0.178376	3.43182	0.0600264
0.413949	0.202112	0.500128	0.0290059
0.0585768	0.0996321	0.0637304	0.0115391
0.107785	0.108071	0.1193	0.0137643
0.205952	0.133014	0.386851	0.0243435
0.629709	0.151513	0.296987	0.0198301
2.41553	0.246956	3.22139	0.0616545
1.27132	0.303656	0.816934	0.0367185
0.169636	0.0986265	0.688793	0.0289695
0.747271	0.174064	0.66062	0.0344653
1.40435	0.207091	1.27461	0.0431311
0.0911387	0.21985	1.41421	0.0676503
0.00878043	0.110516	-999	-999
0.179481	0.117144	0.504694	0.0253227
0.180944	0.120211	0.347214	0.0239512
0.68864	0.314584	0.943423	0.0424021
0.142709	0.111162	0.0307965	0.0102374
-0.0286574	0.106416	-999	-999
0.181045	0.12415	0.452816	0.0272631
0.174906	0.161279	-999	-999
0.472982	0.139716	0.198089	0.0204659
2.19222	0.20776	2.09329	0.050366
2.2459	0.245355	2.39844	0.0576426
1.54991	0.166034	0.60301	0.0279636
0.67056	0.130386	0.165058	0.0164079
0.635707	0.129283	0.518975	0.0268833
2.50326	0.257844	1.86703	0.0528206
0.264376	0.136192	0.0651876	0.0150993
0.480558	0.129018	0.351488	0.0254357
0.207349	0.120868	0.0182642	0.0122329
0.219575	0.130182	0.8249	0.043334
1.21252	0.160849	0.515575	0.0296721
0.180558	0.107127	0.15612	0.0168299
0.191243	0.121789	0.161949	0.0180187
0.0388074	0.111406	0.174676	0.0183968
-0.0139806	0.114346	0.289118	0.036089
0.618195	0.211358	0.80683	0.0370423
3.58179	0.278411	2.50627	0.0670253
0.135254	0.111554	0.0780114	0.018359
0.116507	0.101803	0.209261	0.020362
0.571866	0.182515	1.18027	0.0446232
-999	-999	0.147085	0.0222843
0.0341007	0.13337	0.475938	0.0365639
0.0489336	0.0919503	0.177104	0.0171887
0.410275	0.194458	0.161366	0.0268809
-0.0265951	0.120939	-0.0185556	0.0147327
0.355675	0.122602	0.578334	0.0313988
0.0953254	0.110392	0.0212758	0.0137762
0.98051	0.153905	1.64281	0.0512165
0.23964	0.131072	0.161463	0.0198987
1.06929	0.155496	0.944686	0.0401209
2.28063	0.193138	2.47256	0.0684352
2.96611	0.21029	2.17451	0.0591368
1.48118	0.179262	1.22059	0.0444245
1.76458	0.173137	1.71207	0.0514674
0.320267	0.130294	0.768165	0.0357171
2.3712	0.199213	1.71363	0.053614
0.235464	0.116839	0.0338082	0.014263
0.104852	0.111656	0.0380828	0.0112288
0.433405	0.122264	0.61253	0.0346092
1.16371	0.271842	1.61036	0.0688605
0.209168	0.116052	0.205569	0.0201161
0.221693	0.14571	0.458839	0.0333922
1.21264	0.179851	0.761656	0.0395465
2.03609	0.264578	1.96389	0.0663559
-0.0133012	0.148951	0.205764	0.0201291
0.171876	0.12659	0.0418716	0.0194878
0.0321045	0.116065	0.332933	0.0306492
0.172703	0.104642	-999	-999
2.35989	0.352841	3.01019	0.0874839
-999	-999	0.556669	0.0399004
-0.0431832	0.112421	-0.0222473	0.0167019
1.54262	0.170157	1.67273	0.0599279
1.50808	0.203444	1.03154	0.0477969
-999	-999	3.40996	0.113653
1.53932	0.184947	1.96525	0.0656429
0.671728	0.317523	1.12888	0.0689937
0.140154	0.111288	0.247635	0.0279828
0.112672	0.1099	0.259973	0.0292249
1.87148	0.244396	1.63999	0.0622044
0.0540889	0.125932	0.276489	0.0293877
0.136194	0.101821	0.0215673	0.0140752
2.12787	0.254081	1.59132	0.0635642
0.248245	0.123503	0.27474	0.0261937
0.565823	0.121752	0.0846176	0.0224321
0.550025	0.126092	0.0497408	0.0137902
0.597145	0.135871	0.426585	0.0319954
1.95691	0.201909	1.41781	0.0574232
0.733439	0.163549	0.533062	0.0362649
-0.0264845	0.189006	0.263568	0.0308005
1.22141	0.172096	0.777491	0.0441718
0.619593	0.242234	1.78008	0.0749411
0.881194	0.141834	0.204889	0.0233323
1.50249	0.168122	0.30748	0.0285936
0.56424	0.12387	0.0503237	0.0181086
0.10558	0.110563	0.181087	0.0241311
0.11749	0.170912	0.368004	0.0364652
0.174002	0.167559	0.576876	0.0479603
0.401503	0.141493	0.23588	0.0318772
0.333594	0.134497	0.299999	0.0342212
0.386047	0.137458	0.982866	0.0547729
0.319421	0.11664	0.349934	0.03152
2.32879	0.235718	3.03662	0.0988026
2.16359	0.184562	1.55926	0.0648547
1.16422	0.164282	1.21768	0.0599103
1.931	0.185441	1.73345	0.0697533
0.0831253	0.103184	0.423574	0.0392426
0.29368	0.131276	0.33779	0.0372207
1.14319	0.160137	0.1125	0.0240671
1.05914	0.157571	0.631183	0.0485234
0.789574	0.133066	0.793909	0.0528158
1.20306	0.160564	1.14831	0.0652178
0.331278	0.133993	0.257447	0.0324414
0.759412	0.131152	0.842679	0.056773
0.755092	0.183911	0.961882	0.0712436
0.157832	0.137207	0.701228	0.0537098
1.11274	0.165303	1.56499	0.0796693
0.490119	0.153908	0.182545	0.0328372
1.07965	0.155219	2.53182	0.0992009
0.818483	0.13346	1.39488	0.0773931
0.316878	0.122284	0.366644	0.0384931
2.71877	0.222688	2.45614	0.100521
-999	-999	0.0282706	0.0177865
0.420795	0.147197	0.560361	0.0509166
0.705273	0.198372	0.585134	0.0625294
1.36783	0.182073	1.51738	0.0851664
2.6563	0.230083	1.1964	0.0751673
1.4997	0.202702	0.989764	0.0715347
1.45887	0.191885	0.730373	0.0629314
1.15968	0.162556	0.527136	0.0514655
1.42271	0.169219	0.679272	0.0577367
0.630219	0.143098	1.56285	0.0859179
0.17105	0.145649	0.0202072	0.028714
2.24845	0.199281	0.715606	0.0633941
0.0190701	0.0792325	0	0
0.735299	0.1534	0.214799	0.0336573
0.150641	0.0996344	0.316903	0.0384261
0.169971	0.120801	0.792355	0.0607731
-999	-999	0.30816	0.0446975
0.160835	0.103486	0.407447	0.0441971
0.443166	0.123074	2.22396	0.103803
0.150998	0.0929861	0.676261	0.0612648
0.90928	0.15802	1.87295	0.0980295
0.202102	0.102665	0.2011	0.0356971
1.34928	0.178616	0.604953	0.0644645
0.832002	0.146434	1.009	0.0759916
0.619641	0.173687	0.0437175	0.0453299
0.433227	0.137257	0.493716	0.0535473
0.755095	0.210531	0.311851	0.0636863
0.173014	0.118614	0.788275	0.070473
0.413055	0.113309	0.868909	0.0756797
1.30797	0.184809	2.40776	0.121767
-0.0173843	0.10036	0	0
0.794638	0.128412	1.76784	0.106023
0.121297	0.0969659	0.849868	0.0728753
0.0627239	0.107567	0.258225	0.0459425
0.311403	0.113466	1.52438	0.102117
0.142513	0.0941347	0.185168	0.0378814
0.160056	0.10184	0.437175	0.0530119
1.04538	0.151694	1.71042	0.10711
0.261	0.121093	0.746986	0.0754411
1.84555	0.186715	1.78746	0.11437
0.507381	0.125536	1.24469	0.0954641
0.0516328	0.135448	0.218976	0.0444909
0.212703	0.108074	0.128432	0.0311582
0.849308	0.156501	0.921953	0.089839
0.143515	0.130013	-999	-999
1.73648	0.203862	0.335556	0.0594553
0.525837	0.163261	0.262693	0.0617115
0.585761	0.2062	0.918747	0.107163
0.534662	0.139045	1.80796	0.12467
0.694155	0.156799	1.36476	0.115835
0.715493	0.186423	0.135621	0.0583841
0.47327	0.165296	0.294267	0.0700425
0.120827	0.197343	1.21224	0.124698
0.0118664	0.270993	0.270854	0.0834598
1.21409	0.250897	0.512466	0.104403
1.39907	0.189466	0.787012	0.0913562
0.807024	0.139352	1.33426	0.114411
3.24229	0.363192	1.55139	0.138379
0.108418	0.123761	0.0688793	0.0440525
0.357892	0.121527	-999	-999
0.204281	0.11137	0.307771	0.0629904
3.35852	0.631641	3.15582	0.217532
0.210835	0.133482	0.148348	0.0677125
-0.0145217	0.0899453	0	0
0.1906	0.124033	0.179533	0.0435482
0.30736	0.148259	0.179533	0.0435482
0.297207	0.131734	0	0
0.0949199	0.10361	-999	-999
0.459657	0.118591	0.55356	0.077514
0.624898	0.181806	0.072571	0.0484912
-999	0.880247	1.9394	0.207411
0.443211	0.265626	-999	-999
0.370287	0.136287	-999	-999
1.04559	0.161594	-999	-999
0.669315	0.246175	-999	-999
5.46774	0.91863	2.03782	0.231295
0.866311	0.282871	-999	-999
0.222802	0.1157	-999	-999
0.382869	0.114499	-999	-999
0.559751	0.164203	-999	-999
0.717546	0.497376	-999	-999
5.44881	1.0881	-999	-999
0.35666	0.228451	-999	-999
0.187863	0.174883	-999	-999
0.314505	0.146407	-999	-999
0.107651	0.113262	-999	-999
0.203876	0.122401	-999	-999
0.00703044	0.096858	-999	-999
0.080741	0.10008	-999	-999
0.0199664	0.0945774	-999	-999
0.0250336	0.100099	-999	-999
-999	-999	-999	-999
-0.0195041	0.0869604	-999	-999
-999	-999	-999	-999
-0.00636135	0.0886845	-999	-999
0.0972939	0.0803853	-999	-999
0.832413	0.12995	-999	-999
0.897095	0.160698	-999	-999
0.0231497	0.233911	-999	-999
0.410247	0.18737	-999	-999
-999	-999	-999	-999
0.853575	0.153634	-999	-999
0.795903	0.152903	-999	-999
-999	-999	-999	-999
-999	-999	-999	-999
-999	-999	-999	-999
-999	-999	-999	-999
0.338841	0.282562	-999	-999
-999	-999	-999	-999
0.406413	0.218121	-999	-999
0.116539	0.165746	-999	-999
1.4009	0.875384	-999	-999
0.26815	0.114982	-999	-999
0.329226	0.110172	-999	-999
2.68079	0.218922	-999	-999
0.495411	0.429306	-999	-999
0.828265	0.393193	-999	-999
-999	-999	-999	-999
-999	-999	-999	-999
-999	-999	-999	-999
0.562769	0.225273	-999	-999
0.886091	0.168019	-999	-999
0.126245	0.143047	-999	-999
0.309372	0.133075	-999	-999
0.142739	0.233977	-999	-999
-999	-999	-999	-999
0.0538562	0.283259	-999	-999
0.167551	0.18755	-999	-999
0.144754	0.1349	-999	-999
0.339286	0.11716	-999	-999
0.847657	0.147781	-999	-999
0.539667	0.251842	-999	-999
0.853522	0.394803	-999	-999
0.510832	0.203326	0.216547	0.0877837
0.388161	0.172408	0.128529	0.0438785
0.53024	0.144241	0.340608	0.0769402
0.249834	0.123996	0.265316	0.0631145
0.639303	0.342902	0.171567	0.0646599
0.222713	0.263799	0.169041	0.041006
0.856588	0.283533	0.384422	0.0658934
1.68028	0.233048	0.949155	0.0986962
0.0500012	0.186058	-999	-999
0.437627	0.381727	0.118037	0.0563854
1.71414	0.188965	1.20583	0.103402
1.26179	0.189468	0.366935	0.0628577
0.207398	0.27287	9.71499e-05	0.0390854
0.323132	0.157183	0.175841	0.0502634
0.376314	0.157559	-999	-999
0.909925	0.147653	0.614376	0.0748481
1.58403	0.165331	0.265997	0.0456168
0.576719	0.162282	0.362175	0.0664058
0.114597	0.130342	0.33167	0.0512222
0.0605691	0.365334	0.510523	0.0663794
0.318126	0.143893	-0.0287564	0.00697174
-999	-999	0.70084	0.0729567
0.0613157	0.13287	-999	-999
0.352785	0.23302	0.134553	0.0391671
0.320129	0.190018	0.0681993	0.0472184
-999	-999	0.214313	0.0417491
0.852883	0.315265	0.286009	0.0400498
1.35183	0.30972	1.20748	0.0997824
0.587359	0.274452	0.658968	0.0773157
0.071557	0.221774	0.155634	0.0311183
-0.0471568	0.205823	0.348477	0.048781
-0.0191056	0.188369	0.0848119	0.0316026
0.398429	0.212141	0.0603301	0.0394159
-999	-999	0	0
-999	-999	0.220045	0.0409243
-999	-999	0.270854	0.0556013
1.06455	0.162769	0.895917	0.0631493
0.32578	0.145607	-0.00981214	0.0339813
0.696785	0.154152	0.565315	0.0525107
0.273805	0.163184	0.644201	0.0577947
-999	-999	0.0105893	0.0265714
0.140253	0.139009	0.284844	0.0374967
-999	-999	0.0285621	0.0159217
0.38206	0.263034	0.980146	0.0634262
1.75818	0.182012	1.58228	0.0764517
0.567383	0.14064	0.357415	0.0395856
0.708094	0.155296	0.793229	0.0592747
0.425803	0.151363	0.0407058	0.0299901
0.707267	0.242515	1.15453	0.0731695
0.154579	0.185038	0.35722	0.0377467
0.796781	0.214018	0.170498	0.0267082
1.93626	0.197189	0.729985	0.0508626
1.52178	0.204449	1.10333	0.0592667
0.168987	0.145721	0.635652	0.0485548
0.119064	0.150304	0.734454	0.0502957
0.134703	0.179003	0.838598	0.0545282
-999	-999	0.359941	0.0449627
0.907867	0.195678	1.19543	0.0705342
1.33132	0.176903	1.04504	0.0601759
1.53913	0.174484	1.4624	0.0670456
2.07094	0.191305	2.0453	0.0769512
1.7971	0.228149	1.78824	0.0731142
0.121072	0.138603	0.245886	0.0335876
2.17389	0.19643	1.49951	0.0660061
0.627192	0.214216	1.49096	0.0714752
0.198478	0.165614	0.726876	0.048341
-0.014792	0.185912	0.324189	0.0330441
0.294763	0.147174	0.0815088	0.018997
2.2635	0.260943	1.75531	0.0679089
0.0653174	0.125898	0.181768	0.0259259
1.02081	0.141632	0.400938	0.0342134
1.83342	0.211739	1.20058	0.0569464
0.0325958	0.117943	0.118912	0.0208308
0.291311	0.117177	0.0477978	0.0149752
5.49524	0.441327	2.23892	0.0877646
0.00939489	0.109118	0.00728625	0.019286
0.0860918	0.0896511	0.0991901	0.0175584
0.462389	0.120655	0.356735	0.0313359
0.382508	0.107129	0.470691	0.0338623
0.0853027	0.0820296	0.0347797	0.0148217
0.524272	0.111605	0.068685	0.0140006
1.20392	0.149744	1.83536	0.0663053
1.12864	0.172575	1.83244	0.0658922
1.16895	0.223614	2.98804	0.0832335
0.236875	0.108118	0.333224	0.0279462
0.148778	0.130151	0.371501	0.0294434
1.21581	0.169283	1.78406	0.0646288
0.392165	0.181222	0.70356	0.0447642
0.260617	0.139773	1.36913	0.0567235
1.07465	0.207093	1.69313	0.0640937
0.448984	0.132828	0.534616	0.0377772
0.912797	0.22523	0.835101	0.0561848
0.204664	0.159097	0.162435	0.0201914
0.575687	0.156218	0.865023	0.0470294
0.165218	0.150832	0.328561	0.0288869
1.02839	0.171529	0.596986	0.0372376
0.290353	0.157017	0.677232	0.0399467
-999	0.313298	3.70578	0.0914998
1.1409	0.172789	1.30987	0.0543089
1.8565	0.193616	1.55314	0.0596215
3.19691	0.227344	2.70281	0.0776806
0.323837	0.232894	2.34219	0.0722274
0.622456	0.132114	-0.0265219	0.0107485
0.0811311	0.245421	0.658968	0.0379706
1.67726	0.178593	0.524707	0.0380637
0.819436	0.181442	0.877458	0.0472782
0.355839	0.185593	0.494007	0.0383324
1.40553	0.171605	1.72169	0.0612932
1.14437	0.184733	1.02377	0.0512436
1.33556	0.165167	0.898831	0.0459823
0.978494	0.154648	0.497602	0.0352768
0.238657	0.124066	0.375485	0.0295187
0.31296	0.106329	0.368295	0.0339326
-999	-999	0.0979271	0.023528
-0.0461972	0.129795	-999	-999
-0.0247961	0.110934	0.114928	0.0166807
0.0349698	0.105835	0.00456605	0.0217296
0.0870913	0.0991475	0.195854	0.0193931
0.126462	0.140282	0.137661	0.0216427
0.134742	0.165817	0.243555	0.0249306
0.659857	0.134608	0.358483	0.0287817
1.67694	0.267928	0.933805	0.0574474
0.089615	0.18356	-999	-999
-999	-999	-0.011658	0.0139603
0.108464	0.148636	0.0530439	0.0210668
0.387429	0.162477	0.138827	0.0259723
0.866893	0.153553	0.335847	0.0299586
0.264923	0.200247	0.376067	0.0355134
0.0716937	0.162893	-999	-999
0.0797816	0.120255	0.13873	0.0202722
1.5269	0.180226	0.755438	0.0406182
2.29732	0.282834	2.20929	0.0739139
0.133322	0.127731	0.0924867	0.0184426
0.327958	0.145474	0.439701	0.031999
3.29255	0.231921	2.19607	0.0717242
0.29193	0.114885	0.135621	0.02318
0.294291	0.124602	0.105408	0.0187424
0.078064	0.129955	0.0263276	0.0093054
0.269702	0.174756	0.0924867	0.0184703
0.572854	0.227345	0.199643	0.0344106
-999	-999	0.0578042	0.0168028
0.0719199	0.113169	0.145822	0.0212937
1.21248	0.234906	0.790412	0.0523303
-999	-999	0.100162	0.0266689
0.250852	0.154303	0.00942354	0.0147153
0.0381067	0.133453	-999	-999
0.0814068	0.109121	-999	-999
0.64902	0.261895	0.634486	0.0481726
0.387887	0.20753	0.558126	0.0488746
1.11495	0.186024	0.296016	0.0355132
0.272567	0.180162	0.32895	0.0351126
0.427937	0.139656	0.386948	0.0334869
0.232568	0.172809	0.185556	0.0281467
0.1008	0.104006	0.134261	0.0194922
0.352309	0.220687	0.219365	0.0495362
0.226362	0.107688	0.153011	0.0224426
2.04016	0.182683	0.885813	0.0485634
0.127045	0.127518	0.228497	0.0331598
0.217635	0.132088	0.267842	0.0257872
0.703612	0.150977	0.874932	0.0462653
0.113121	0.113443	0.0766513	0.0186868
0.161738	0.153785	0.604661	0.0405854
0.0844745	0.211435	0.245595	0.0454744
0.289358	0.128376	0.245789	0.0257711
1.33515	0.163929	0.946823	0.0489573
2.01112	0.197564	2.20103	0.0760076
0.511607	0.14687	0.220239	0.026184
0.446733	0.222707	1.00346	0.0578948
-999	-999	0.00825775	0.0162317
-0.0260311	0.121275	0.0209844	0.0159264
0.0251124	0.10149	-0.0383742	0.00537486
0.277274	0.171885	0.582414	0.0410889
1.92965	0.194788	2.00906	0.0726344
0.873559	0.294797	1.25217	0.0669272
-999	-999	-0.0040803	0.0161569
-0.0330352	0.116162	0.0302136	0.0109706
0.452464	0.279397	1.4454	0.0756195
0.115306	0.12617	0.193134	0.026529
1.55409	0.27462	0.901843	0.0604444
0.0871592	0.134665	0.0237046	0.0192752
0.2319	0.123135	-0.00573185	0.0168845
0.19537	0.100461	0.0366255	0.0197949
1.23014	0.160419	0.364798	0.0337499
0.561044	0.162775	0.364604	0.0306597
1.67211	0.177165	1.55022	0.0633408
0.641083	0.339782	1.37127	0.0769615
0.507919	0.133034	0.653236	0.0428558
0.1765	0.100138	0.297473	0.0272728
0.731674	0.184293	0.26998	0.0275149
0.092267	0.0917293	0.0715024	0.018083
0.20935	0.145893	0.227331	0.0260111
0.730629	0.129728	0.0442032	0.015184
0.533821	0.150678	0.299028	0.0295679
0.186063	0.183974	0.563955	0.05312
0.0695981	0.145788	0.0487693	0.0217055
0.168058	0.186718	0.357026	0.0334844
0.0652851	0.116079	0.0204986	0.0194671
0.483189	0.157282	0.293199	0.0326957
0.235049	0.181865	-0.000971499	0.0250427
0.117783	0.171621	0.0863663	0.0253853
0.556802	0.154035	0.969459	0.0550475
1.05917	0.146846	1.30822	0.0572307
1.68251	0.193519	1.88578	0.0678943
0.809076	0.14992	0.743488	0.0460631
0.471883	0.170911	1.13811	0.0560292
0.160718	0.168611	0.243166	0.03364
0.268129	0.13642	0.650613	0.0423
0.336801	0.145047	0.633126	0.0441132
-0.0234414	0.159206	0.0429403	0.0231885
1.01916	0.14844	0.375193	0.0367159
0.381956	0.168473	0.615931	0.0453585
-999	-999	0.382091	0.0518295
0.787702	0.171912	0.671306	0.0493673
1.3016	0.17866	0.400355	0.0382091
3.58126	0.24119	2.65472	0.0777844
2.7329	0.213288	2.24708	0.0730956
2.34903	0.226133	2.3146	0.0720076
0.517383	0.14659	0.304468	0.0349355
2.43545	0.205943	1.00579	0.0478081
1.1578	0.154737	1.74044	0.0634227
0.193901	0.10253	0.143199	0.0173597
1.28215	0.162722	0.572116	0.0365402
0.539911	0.125729	0.551132	0.0347703
0.815593	0.159819	0.964505	0.0475153
2.02238	0.179379	2.45216	0.0714827
1.65824	0.188271	2.01081	0.0671309
0.952153	0.150534	0.651293	0.0374983
1.60575	0.184102	1.19679	0.0526847
0.671259	0.155621	0.476326	0.0317661
0.247759	0.116928	0.023316	0.0090122
0.440655	0.134611	0.235783	0.0250099
0.239461	0.124711	0.205861	0.0242297
0.196898	0.178299	0.423282	0.0386361
-999	-999	3.05323	0.138854
0.0530911	0.0897324	0.179825	0.0264045
0.134926	0.0947932	0.0479921	0.0131192
0.617349	0.120323	0.363924	0.0279144
2.04348	0.203748	0.995593	0.0532747
2.99696	0.363802	2.57622	0.0864256
0.729883	0.135915	0.656248	0.0389049
0.351296	0.118763	0.362855	0.0314116
0.193134	0.102115	0.169235	0.0224292
0.133284	0.0909332	-0.00126295	0.0145253
0.832039	0.132593	0.169818	0.0199683
1.01879	0.18176	2.18432	0.0691698
1.56329	0.170048	0.928948	0.0455418
1.57654	0.175059	2.14818	0.0689213
1.12933	0.202444	0.91661	0.0504821
0.942392	0.153618	1.64038	0.0627872
3.2323	0.251695	2.60119	0.0783557
2.05596	0.230433	1.18222	0.0541927
0.550649	0.128773	0.488567	0.04104
2.66482	0.243847	1.8441	0.0707106
0.207608	0.123319	0.271243	0.0257433
0.175145	0.12914	0.813825	0.0481478
1.27072	0.163381	1.62891	0.0627673
1.89257	0.180809	1.83186	0.0665158
2.47484	0.207229	1.7895	0.0636664
1.34099	0.173054	1.29307	0.0562268
0.471137	0.121063	0.585523	0.0378421
1.20005	0.163513	1.73121	0.0648292
2.09352	0.326873	2.75634	0.0919724
1.13196	0.312282	1.72975	0.108333
1.23925	0.213817	1.49601	0.0669163
1.12585	0.160071	0.48779	0.0378244
0.574695	0.121437	0.190511	0.0277571
1.03159	0.143745	0.348768	0.0330976
0.423501	0.109417	0.789246	0.0463899
-999	0.321519	3.77894	0.102151
0.245064	0.127634	0.541805	0.0430333
1.70483	0.172029	0.807899	0.0490448
1.74368	0.176906	0.545983	0.0390969
0.928456	0.141175	0.407835	0.0338641
-999	0.311837	4.23302	0.105205
0.131218	0.122006	0.246275	0.0286516
0.37565	0.107111	0.0892808	0.0259646
1.10118	0.15314	1.0635	0.0540601
0.0412441	0.105011	0.29689	0.0312909
-999	0.342201	-999	0.136568
0.0791493	0.112001	0.0462434	0.0239577
1.77148	0.16999	1.53021	0.0641263
1.06011	0.147481	0.215964	0.0284913
2.0016	0.18792	1.46444	0.0646149
3.5274	0.23722	4.32774	0.112085
0.49827	0.137686	1.2782	0.0613998
1.51196	0.171362	2.69406	0.0879198
0.527153	0.131229	0.119397	0.0222011
2.94889	0.217214	2.83163	0.0966932
0.764367	0.155413	0.557446	0.0447908
0.696691	0.134649	0.141547	0.0309518
0.646713	0.138594	0.394137	0.0373985
0.124551	0.135725	0.144365	0.0231939
0.319878	0.146264	0.399189	0.0437242
-999	-999	9.71499e-05	0.0309615
0.31914	0.237158	1.42801	0.0876717
1.24923	0.160422	0	0
1.44161	0.166777	0.104825	0.0325714
0.858512	0.150596	0.227622	0.0350903
0.56978	0.152439	0.269202	0.0343636
0.506669	0.13149	0.23044	0.0308489
0.414442	0.171059	0.717452	0.0573875
-999	-999	0.252007	0.0337128
0.212102	0.180225	0.116677	0.030776
0.107642	0.166706	0.262305	0.0400309
0.0305772	0.143681	0.027202	0.0259133
0.246791	0.173055	-0.0168069	0.0188497
0.0584874	0.143233	0.00835489	0.0257617
0.0938546	0.26936	0.801487	0.0833382
0.567164	0.193148	0.444461	0.0486435
0.659153	0.215234	0.49595	0.0549653
0.135487	0.303389	2.4203	0.122492
0.0408586	0.148013	0.1636	0.0295981
0.00907253	0.123324	-999	-999
-999	-999	0.179339	0.0367937
0.128831	0.383803	1.30395	0.125652
0.290042	0.152313	0.683936	0.0582806
0.214662	0.108069	0.350226	0.0406808
0.598685	0.128697	1.23856	0.0743175
0.116327	0.0897397	0.126586	0.0260023
1.25316	0.161809	0.709583	0.0631445
0.908923	0.142891	1.13529	0.0727152
1.91559	0.261696	1.34475	0.0870618
0.58278	0.223069	1.38837	0.0969263
0.808965	0.227055	0.198283	0.0502347
0.156096	0.174834	0.302233	0.0538661
0.0990262	0.164625	0.327007	0.0439184
0.0267631	0.130447	-999	-999
0.0588837	0.113754	-0.0344882	0.0224978
0.464596	0.149659	0.120174	0.034449
1.3719	0.192154	0.755146	0.0606049
0.933555	0.17488	0.48847	0.0523265
1.88804	0.187131	0.849576	0.0628981
2.01556	0.19782	0.893391	0.0625478
1.70117	0.181549	0.795658	0.0599706
1.01768	0.191808	1.93678	0.0915092
0.224842	0.110504	0.226457	0.0360507
0.689815	0.208879	1.96661	0.0945424
2.25046	0.256684	2.40806	0.109337
1.47028	0.171279	0.871824	0.0627332
1.55097	0.230627	0.920593	0.0712695
1.78535	0.189887	0.401618	0.044555
1.06667	0.160334	0.884842	0.0619518
2.04415	0.204743	0.178853	0.0318322
0.113428	0.121567	0.0101036	0.0200109
0.651575	0.158062	-999	-999
0.342877	0.134107	0.101619	0.0383317
0.0674422	0.235068	3.08665	0.144035
0.824276	0.274226	1.09974	0.117811
1.02782	0.201952	1.09682	0.101482
0.427267	0.123207	0.17079	0.0389611
0.67946	0.140816	0.486235	0.0491908
0.496943	0.11665	0.873184	0.0672365
0.170619	0.148143	0.558709	0.0678561
0.388881	0.127981	0.766999	0.0637086
0.177038	0.179607	0.251424	0.0540462
0.119916	0.102259	-999	-999
0.614928	0.213466	0.585037	0.0773624
0.292669	0.130407	-999	-999
0.799833	0.152399	0.52869	0.0541418
0.628658	0.128569	0.187014	0.0333927
0.23746	0.246894	0.142519	0.0344112
0.253741	0.12209	-999	-999
0.175781	0.138683	-0.0358483	0.0225212
0.103687	0.131112	0.484487	0.049051
1.40574	0.199974	0.689085	0.0586795
1.47896	0.170547	0.57299	0.0552018
1.28136	0.22242	0.183128	0.038092
0.0476707	0.156574	-0.0247732	0.0418805
0.228081	0.170011	0.590769	0.0734908
0.152713	0.144469	0.200129	0.0507386
0.782603	0.173868	0.767485	0.0644859
0.399825	0.124191	0.214507	0.0385512
0.109772	0.127826	-999	-999
1.02896	0.203	2.46168	0.11779
0.193385	0.127846	0.10123	0.0541033
0.720902	0.2416	0.536948	0.0751685
0.268982	0.16278	0.257059	0.0405885
0.482846	0.127677	0.0682964	0.0246276
3.07564	0.363053	1.12947	0.0905255
0.860572	0.220845	0.399966	0.0542475
0.527122	0.124999	-999	-999
0.399155	0.13301	0	0
0.37025	0.165819	-999	-999
0.118247	0.153555	0.455439	0.0667413
0.469097	0.207513	0.298056	0.0634336
0.699039	0.231379	-0.0154468	0.0862995
0.977057	0.171615	0.675775	0.0687162
0.803413	0.188047	0.21237	0.0364194
1.795	0.189555	1.99721	0.11634
-0.000720892	0.11007	0.116483	0.0389471
0.411077	0.134589	0.40667	0.0592034
0.596375	0.147195	0.340996	0.0614128
0.718798	0.162226	0.209455	0.0431432
0.221906	0.125442	0.0871435	0.0314309
-999	-999	0.0516838	0.0335825
0.483584	0.157229	0	0
-999	-999	1.57665	0.164407
0.426497	0.131127	1.13296	0.112179
0.992195	0.213989	-999	-999
2.20416	0.229174	-999	-999
0.117281	0.154941	-999	-999
0.294704	0.154023	-999	-999
1.33775	0.290481	-999	-999
1.91148	0.228418	-999	-999
1.45555	0.163602	-999	-999
0.0105448	0.142697	-999	-999
0.155909	0.107602	-999	-999
-0.00471083	0.156686	-999	-999
0.0210567	0.121086	-999	-999
0.156397	0.115194	-999	-999
0.152723	0.125976	-999	-999
0.857617	0.171397	-999	-999
0.218263	0.133865	-999	-999
0.324013	0.118824	-999	-999
1.27284	0.200342	-999	-999
0.360462	0.121332	-999	-999
0.321891	0.115462	-999	-999
0.604339	0.149311	-999	-999
0.303446	0.0950592	-999	-999
2.34511	0.196984	-999	-999
0.243956	0.112697	-999	-999
0.320314	0.137088	-999	-999
0.0936742	0.197251	-999	-999
-999	-999	-999	-999
0.179183	0.282768	-999	-999
-999	-999	-999	-999
0.0441331	0.164516	-999	-999
-999	-999	-999	-999
0.313663	0.132635	-999	-999
-0.00792437	0.0653386	-999	-999
-0.0131108	0.0557647	-999	-999
-999	-999	-999	-999
-999	-999	-999	-999
-999	-999	-999	-999
0.681389	0.234154	-999	-999
-999	-999	-999	-999
-999	-999	-999	-999
-999	-999	-999	-999
-999	-999	-999	-999
-999	-999	-999	-999
-999	-999	-999	-999
