# Supplementary material for: Comparative Visualization of the RNA Suboptimal Conformational Ensemble In Vivo
Source: Biophys J. 2017 Jun 15;113(2):290–301. doi: 10.1016/j.bpj.2017.05.031 (PMC5529173; doi:10.1016/j.bpj.2017.05.031)
Supplement: Data S1. SNRNASM [file mmc2.zip › Data/invitro_model_V1.pdb]

ATOM      1  P   GUA A   1     152.179 160.419 136.331  1.00  0.00           P  
ATOM      2  O1P GUA A   1     152.957 159.778 135.287  1.00  0.00           O  
ATOM      3  O2P GUA A   1     152.893 161.023 137.498  1.00  0.00           O  
ATOM      4  C5* GUA A   1     150.343 161.234 134.615  1.00  0.00           C  
ATOM      5  O5* GUA A   1     151.277 161.595 135.663  1.00  0.00           O  
ATOM      6  C4* GUA A   1     149.899 162.410 133.804  1.00  0.00           C  
ATOM      7  O4* GUA A   1     149.149 162.112 132.655  1.00  0.00           O  
ATOM      8  C3* GUA A   1     148.956 163.293 134.633  1.00  0.00           C  
ATOM      9  O3* GUA A   1     149.734 164.172 135.493  1.00  0.00           O  
ATOM     10  C2* GUA A   1     148.338 164.154 133.511  1.00  0.00           C  
ATOM     11  O2* GUA A   1     149.254 165.230 133.205  1.00  0.00           O  
ATOM     12  C1* GUA A   1     148.233 163.174 132.362  1.00  0.00           C  
ATOM     13  N1  GUA A   1     143.486 164.131 130.733  1.00  0.00           N  
ATOM     14  C2  GUA A   1     144.685 164.813 130.449  1.00  0.00           C  
ATOM     15  N2  GUA A   1     144.557 166.031 129.913  1.00  0.00           N  
ATOM     16  N3  GUA A   1     145.876 164.378 130.829  1.00  0.00           N  
ATOM     17  C4  GUA A   1     145.830 163.271 131.639  1.00  0.00           C  
ATOM     18  C5  GUA A   1     144.695 162.511 131.937  1.00  0.00           C  
ATOM     19  C6  GUA A   1     143.422 162.932 131.415  1.00  0.00           C  
ATOM     20  O6  GUA A   1     142.305 162.392 131.589  1.00  0.00           O  
ATOM     21  N7  GUA A   1     145.052 161.320 132.536  1.00  0.00           N  
ATOM     22  C8  GUA A   1     146.352 161.430 132.701  1.00  0.00           C  
ATOM     23  N9  GUA A   1     146.878 162.607 132.207  1.00  0.00           N  
ATOM     24  H1  GUA A   1     142.612 164.644 130.573  1.00  0.00           H  
ATOM     25  H2* GUA A   1     148.856 165.829 132.573  1.00  0.00           H  
ATOM     26  H21 GUA A   1     143.628 166.443 129.785  1.00  0.00           H  
ATOM     27  H22 GUA A   1     145.326 166.667 129.964  1.00  0.00           H  
ATOM     28  P   CYT A   2     149.034 164.589 136.913  1.00  0.00           P  
ATOM     29  O1P CYT A   2     150.041 165.454 137.608  1.00  0.00           O  
ATOM     30  O2P CYT A   2     148.544 163.339 137.489  1.00  0.00           O  
ATOM     31  C5* CYT A   2     148.114 166.887 136.047  1.00  0.00           C  
ATOM     32  O5* CYT A   2     147.826 165.541 136.473  1.00  0.00           O  
ATOM     33  C4* CYT A   2     146.851 167.770 136.208  1.00  0.00           C  
ATOM     34  O4* CYT A   2     145.798 167.322 135.333  1.00  0.00           O  
ATOM     35  C3* CYT A   2     146.420 167.802 137.668  1.00  0.00           C  
ATOM     36  O3* CYT A   2     146.420 169.130 138.194  1.00  0.00           O  
ATOM     37  C2* CYT A   2     144.965 167.336 137.544  1.00  0.00           C  
ATOM     38  O2* CYT A   2     144.058 168.237 138.162  1.00  0.00           O  
ATOM     39  C1* CYT A   2     144.598 167.120 136.107  1.00  0.00           C  
ATOM     40  N1  CYT A   2     144.058 165.765 135.887  1.00  0.00           N  
ATOM     41  C2  CYT A   2     142.662 165.601 135.970  1.00  0.00           C  
ATOM     42  O2  CYT A   2     141.994 166.562 136.377  1.00  0.00           O  
ATOM     43  N3  CYT A   2     142.136 164.369 135.704  1.00  0.00           N  
ATOM     44  C4  CYT A   2     142.896 163.367 135.246  1.00  0.00           C  
ATOM     45  N4  CYT A   2     142.310 162.177 135.027  1.00  0.00           N  
ATOM     46  C5  CYT A   2     144.319 163.541 135.159  1.00  0.00           C  
ATOM     47  C6  CYT A   2     144.873 164.676 135.631  1.00  0.00           C  
ATOM     48  H2* CYT A   2     143.207 167.798 138.318  1.00  0.00           H  
ATOM     49  H41 CYT A   2     142.909 161.421 134.752  1.00  0.00           H  
ATOM     50  H42 CYT A   2     141.362 162.048 135.310  1.00  0.00           H  
ATOM     51  P   GUA A   3     146.841 169.391 139.723  1.00  0.00           P  
ATOM     52  O1P GUA A   3     146.700 170.860 140.007  1.00  0.00           O  
ATOM     53  O2P GUA A   3     148.224 168.814 139.865  1.00  0.00           O  
ATOM     54  C5* GUA A   3     145.940 168.526 142.017  1.00  0.00           C  
ATOM     55  O5* GUA A   3     145.830 168.567 140.611  1.00  0.00           O  
ATOM     56  C4* GUA A   3     144.992 167.587 142.712  1.00  0.00           C  
ATOM     57  O4* GUA A   3     145.390 166.219 142.612  1.00  0.00           O  
ATOM     58  C3* GUA A   3     144.951 167.839 144.209  1.00  0.00           C  
ATOM     59  O3* GUA A   3     143.724 167.441 144.800  1.00  0.00           O  
ATOM     60  C2* GUA A   3     146.136 167.070 144.708  1.00  0.00           C  
ATOM     61  O2* GUA A   3     145.930 166.635 146.059  1.00  0.00           O  
ATOM     62  C1* GUA A   3     146.159 165.848 143.774  1.00  0.00           C  
ATOM     63  N1  GUA A   3     150.247 162.808 144.580  1.00  0.00           N  
ATOM     64  C2  GUA A   3     149.034 162.891 145.276  1.00  0.00           C  
ATOM     65  N2  GUA A   3     148.856 162.016 146.269  1.00  0.00           N  
ATOM     66  N3  GUA A   3     148.151 163.911 145.084  1.00  0.00           N  
ATOM     67  C4  GUA A   3     148.338 164.557 143.912  1.00  0.00           C  
ATOM     68  C5  GUA A   3     149.510 164.543 143.170  1.00  0.00           C  
ATOM     69  C6  GUA A   3     150.462 163.490 143.362  1.00  0.00           C  
ATOM     70  O6  GUA A   3     151.469 163.220 142.676  1.00  0.00           O  
ATOM     71  N7  GUA A   3     149.419 165.463 142.136  1.00  0.00           N  
ATOM     72  C8  GUA A   3     148.169 165.884 142.177  1.00  0.00           C  
ATOM     73  N9  GUA A   3     147.546 165.559 143.362  1.00  0.00           N  
ATOM     74  H1  GUA A   3     150.842 162.030 144.777  1.00  0.00           H  
ATOM     75  H2* GUA A   3     146.132 167.326 146.677  1.00  0.00           H  
ATOM     76  H21 GUA A   3     149.615 161.403 146.544  1.00  0.00           H  
ATOM     77  H22 GUA A   3     148.018 162.112 146.823  1.00  0.00           H  
ATOM     78  P   GUA A   4     143.069 168.246 146.059  1.00  0.00           P  
ATOM     79  O1P GUA A   4     142.209 169.331 145.546  1.00  0.00           O  
ATOM     80  O2P GUA A   4     144.191 168.489 147.002  1.00  0.00           O  
ATOM     81  C5* GUA A   4     142.603 166.003 147.423  1.00  0.00           C  
ATOM     82  O5* GUA A   4     142.140 167.139 146.722  1.00  0.00           O  
ATOM     83  C4* GUA A   4     141.454 165.157 148.013  1.00  0.00           C  
ATOM     84  O4* GUA A   4     141.934 164.154 148.924  1.00  0.00           O  
ATOM     85  C3* GUA A   4     140.547 166.045 148.833  1.00  0.00           C  
ATOM     86  O3* GUA A   4     139.215 165.491 148.833  1.00  0.00           O  
ATOM     87  C2* GUA A   4     141.220 165.994 150.183  1.00  0.00           C  
ATOM     88  O2* GUA A   4     140.295 166.177 151.263  1.00  0.00           O  
ATOM     89  C1* GUA A   4     141.888 164.589 150.261  1.00  0.00           C  
ATOM     90  N1  GUA A   4     144.498 165.582 154.591  1.00  0.00           N  
ATOM     91  C2  GUA A   4     143.138 165.399 154.395  1.00  0.00           C  
ATOM     92  N2  GUA A   4     142.346 165.747 155.434  1.00  0.00           N  
ATOM     93  N3  GUA A   4     142.575 165.051 153.209  1.00  0.00           N  
ATOM     94  C4  GUA A   4     143.495 164.955 152.220  1.00  0.00           C  
ATOM     95  C5  GUA A   4     144.823 165.179 152.303  1.00  0.00           C  
ATOM     96  C6  GUA A   4     145.445 165.491 153.561  1.00  0.00           C  
ATOM     97  O6  GUA A   4     146.603 165.939 153.712  1.00  0.00           O  
ATOM     98  N7  GUA A   4     145.454 164.877 151.085  1.00  0.00           N  
ATOM     99  C8  GUA A   4     144.447 164.763 150.247  1.00  0.00           C  
ATOM    100  N9  GUA A   4     143.239 164.809 150.861  1.00  0.00           N  
ATOM    101  H1  GUA A   4     144.868 165.637 155.534  1.00  0.00           H  
ATOM    102  H2* GUA A   4     139.677 166.873 151.057  1.00  0.00           H  
ATOM    103  H21 GUA A   4     142.754 165.829 156.358  1.00  0.00           H  
ATOM    104  H22 GUA A   4     141.344 165.710 155.283  1.00  0.00           H  
ATOM    105  P   ADE A   5     137.892 166.342 149.066  1.00  0.00           P  
ATOM    106  O1P ADE A   5     137.064 166.301 147.807  1.00  0.00           O  
ATOM    107  O2P ADE A   5     138.231 167.693 149.620  1.00  0.00           O  
ATOM    108  C5* ADE A   5     136.958 164.113 150.124  1.00  0.00           C  
ATOM    109  O5* ADE A   5     137.041 165.536 150.151  1.00  0.00           O  
ATOM    110  C4* ADE A   5     136.826 163.463 151.469  1.00  0.00           C  
ATOM    111  O4* ADE A   5     136.766 162.021 151.401  1.00  0.00           O  
ATOM    112  C3* ADE A   5     138.011 163.774 152.390  1.00  0.00           C  
ATOM    113  O3* ADE A   5     137.636 163.564 153.763  1.00  0.00           O  
ATOM    114  C2* ADE A   5     138.968 162.712 151.945  1.00  0.00           C  
ATOM    115  O2* ADE A   5     140.034 162.469 152.907  1.00  0.00           O  
ATOM    116  C1* ADE A   5     138.016 161.508 151.923  1.00  0.00           C  
ATOM    117  N1  ADE A   5     141.412 157.663 151.524  1.00  0.00           N  
ATOM    118  C2  ADE A   5     141.238 158.638 152.431  1.00  0.00           C  
ATOM    119  N3  ADE A   5     140.227 159.512 152.527  1.00  0.00           N  
ATOM    120  C4  ADE A   5     139.508 159.540 151.392  1.00  0.00           C  
ATOM    121  C5  ADE A   5     139.609 158.652 150.343  1.00  0.00           C  
ATOM    122  C6  ADE A   5     140.588 157.622 150.444  1.00  0.00           C  
ATOM    123  N6  ADE A   5     140.849 156.770 149.428  1.00  0.00           N  
ATOM    124  N7  ADE A   5     138.661 158.981 149.364  1.00  0.00           N  
ATOM    125  C8  ADE A   5     138.066 160.039 149.803  1.00  0.00           C  
ATOM    126  N9  ADE A   5     138.574 160.460 151.021  1.00  0.00           N  
ATOM    127  H2* ADE A   5     140.405 161.609 152.673  1.00  0.00           H  
ATOM    128  H61 ADE A   5     140.176 156.688 148.695  1.00  0.00           H  
ATOM    129  H62 ADE A   5     141.632 156.143 149.551  1.00  0.00           H  
ATOM    130  P   CYT A   6     138.254 164.470 154.916  1.00  0.00           P  
ATOM    131  O1P CYT A   6     137.119 165.317 155.429  1.00  0.00           O  
ATOM    132  O2P CYT A   6     139.503 165.129 154.413  1.00  0.00           O  
ATOM    133  C5* CYT A   6     139.760 162.602 155.960  1.00  0.00           C  
ATOM    134  O5* CYT A   6     138.602 163.412 156.042  1.00  0.00           O  
ATOM    135  C4* CYT A   6     139.911 161.710 157.182  1.00  0.00           C  
ATOM    136  O4* CYT A   6     141.074 160.899 157.077  1.00  0.00           O  
ATOM    137  C3* CYT A   6     140.245 162.529 158.427  1.00  0.00           C  
ATOM    138  O3* CYT A   6     139.993 161.755 159.608  1.00  0.00           O  
ATOM    139  C2* CYT A   6     141.682 162.877 158.189  1.00  0.00           C  
ATOM    140  O2* CYT A   6     142.310 163.216 159.457  1.00  0.00           O  
ATOM    141  C1* CYT A   6     142.200 161.508 157.768  1.00  0.00           C  
ATOM    142  N1  CYT A   6     143.321 161.668 156.798  1.00  0.00           N  
ATOM    143  C2  CYT A   6     144.617 161.714 157.283  1.00  0.00           C  
ATOM    144  O2  CYT A   6     144.836 161.490 158.492  1.00  0.00           O  
ATOM    145  N3  CYT A   6     145.560 162.268 156.454  1.00  0.00           N  
ATOM    146  C4  CYT A   6     145.390 162.209 155.104  1.00  0.00           C  
ATOM    147  N4  CYT A   6     146.475 162.360 154.308  1.00  0.00           N  
ATOM    148  C5  CYT A   6     144.109 161.906 154.578  1.00  0.00           C  
ATOM    149  C6  CYT A   6     143.083 161.838 155.457  1.00  0.00           C  
ATOM    150  H2* CYT A   6     142.195 164.163 159.590  1.00  0.00           H  
ATOM    151  H41 CYT A   6     146.352 162.172 153.337  1.00  0.00           H  
ATOM    152  H42 CYT A   6     147.368 162.360 154.742  1.00  0.00           H  
ATOM    153  P   URI A   7     139.696 162.378 161.028  1.00  0.00           P  
ATOM    154  O1P URI A   7     138.611 161.650 161.723  1.00  0.00           O  
ATOM    155  O2P URI A   7     139.517 163.870 160.863  1.00  0.00           O  
ATOM    156  C5* URI A   7     142.113 162.982 161.902  1.00  0.00           C  
ATOM    157  O5* URI A   7     141.037 162.085 161.838  1.00  0.00           O  
ATOM    158  C4* URI A   7     143.156 162.662 162.932  1.00  0.00           C  
ATOM    159  O4* URI A   7     144.104 163.747 163.014  1.00  0.00           O  
ATOM    160  C3* URI A   7     142.580 162.341 164.282  1.00  0.00           C  
ATOM    161  O3* URI A   7     142.570 160.909 164.488  1.00  0.00           O  
ATOM    162  C2* URI A   7     143.605 163.010 165.211  1.00  0.00           C  
ATOM    163  O2* URI A   7     144.351 162.012 165.884  1.00  0.00           O  
ATOM    164  C1* URI A   7     144.511 163.907 164.360  1.00  0.00           C  
ATOM    165  N1  URI A   7     144.347 165.349 164.735  1.00  0.00           N  
ATOM    166  C2  URI A   7     145.212 165.834 165.724  1.00  0.00           C  
ATOM    167  O2  URI A   7     145.834 165.060 166.479  1.00  0.00           O  
ATOM    168  N3  URI A   7     145.042 167.180 166.045  1.00  0.00           N  
ATOM    169  C4  URI A   7     144.420 168.127 165.257  1.00  0.00           C  
ATOM    170  O4  URI A   7     144.324 169.322 165.582  1.00  0.00           O  
ATOM    171  C5  URI A   7     143.600 167.546 164.182  1.00  0.00           C  
ATOM    172  C6  URI A   7     143.861 166.255 163.811  1.00  0.00           C  
ATOM    173  H3  URI A   7     145.491 167.464 166.910  1.00  0.00           H  
ATOM    174  H2* URI A   7     143.825 161.572 166.571  1.00  0.00           H  
ATOM    175  P   ADE A   8     141.582 160.204 165.509  1.00  0.00           P  
ATOM    176  O1P ADE A   8     140.405 161.073 165.678  1.00  0.00           O  
ATOM    177  O2P ADE A   8     142.346 159.723 166.690  1.00  0.00           O  
ATOM    178  C5* ADE A   8     140.158 157.993 165.202  1.00  0.00           C  
ATOM    179  O5* ADE A   8     141.101 158.904 164.676  1.00  0.00           O  
ATOM    180  C4* ADE A   8     139.668 156.981 164.140  1.00  0.00           C  
ATOM    181  O4* ADE A   8     140.794 156.367 163.518  1.00  0.00           O  
ATOM    182  C3* ADE A   8     138.922 155.814 164.735  1.00  0.00           C  
ATOM    183  O3* ADE A   8     138.107 155.118 163.783  1.00  0.00           O  
ATOM    184  C2* ADE A   8     140.044 154.935 165.216  1.00  0.00           C  
ATOM    185  O2* ADE A   8     139.613 153.580 165.427  1.00  0.00           O  
ATOM    186  C1* ADE A   8     141.028 155.045 164.067  1.00  0.00           C  
ATOM    187  N1  ADE A   8     145.015 152.206 165.628  1.00  0.00           N  
ATOM    188  C2  ADE A   8     143.811 151.840 165.157  1.00  0.00           C  
ATOM    189  N3  ADE A   8     142.836 152.632 164.713  1.00  0.00           N  
ATOM    190  C4  ADE A   8     143.257 153.941 164.653  1.00  0.00           C  
ATOM    191  C5  ADE A   8     144.443 154.436 165.152  1.00  0.00           C  
ATOM    192  C6  ADE A   8     145.390 153.474 165.623  1.00  0.00           C  
ATOM    193  N6  ADE A   8     146.640 153.827 166.017  1.00  0.00           N  
ATOM    194  N7  ADE A   8     144.388 155.841 165.266  1.00  0.00           N  
ATOM    195  C8  ADE A   8     143.294 156.143 164.626  1.00  0.00           C  
ATOM    196  N9  ADE A   8     142.419 155.058 164.626  1.00  0.00           N  
ATOM    197  H2* ADE A   8     140.337 153.081 165.761  1.00  0.00           H  
ATOM    198  H61 ADE A   8     146.919 154.788 166.068  1.00  0.00           H  
ATOM    199  H62 ADE A   8     147.244 153.104 166.328  1.00  0.00           H  
ATOM    200  P   URI A   9     136.711 154.514 164.241  1.00  0.00           P  
ATOM    201  O1P URI A   9     136.166 155.328 165.385  1.00  0.00           O  
ATOM    202  O2P URI A   9     136.816 153.062 164.323  1.00  0.00           O  
ATOM    203  C5* URI A   9     135.883 156.171 162.415  1.00  0.00           C  
ATOM    204  O5* URI A   9     135.736 154.875 162.987  1.00  0.00           O  
ATOM    205  C4* URI A   9     135.187 156.267 161.082  1.00  0.00           C  
ATOM    206  O4* URI A   9     135.727 157.352 160.277  1.00  0.00           O  
ATOM    207  C3* URI A   9     135.329 155.067 160.194  1.00  0.00           C  
ATOM    208  O3* URI A   9     134.377 154.037 160.515  1.00  0.00           O  
ATOM    209  C2* URI A   9     135.095 155.594 158.812  1.00  0.00           C  
ATOM    210  O2* URI A   9     133.662 155.681 158.546  1.00  0.00           O  
ATOM    211  C1* URI A   9     135.681 156.995 158.867  1.00  0.00           C  
ATOM    212  N1  URI A   9     137.050 156.999 158.281  1.00  0.00           N  
ATOM    213  C2  URI A   9     137.169 156.949 156.885  1.00  0.00           C  
ATOM    214  O2  URI A   9     136.221 157.022 156.129  1.00  0.00           O  
ATOM    215  N3  URI A   9     138.478 157.063 156.436  1.00  0.00           N  
ATOM    216  C4  URI A   9     139.659 156.990 157.187  1.00  0.00           C  
ATOM    217  O4  URI A   9     140.767 156.972 156.624  1.00  0.00           O  
ATOM    218  C5  URI A   9     139.426 157.022 158.606  1.00  0.00           C  
ATOM    219  C6  URI A   9     138.148 156.953 159.100  1.00  0.00           C  
ATOM    220  H3  URI A   9     138.588 157.114 155.443  1.00  0.00           H  
ATOM    221  H2* URI A   9     133.401 154.839 158.153  1.00  0.00           H  
ATOM    222  P   GUA A  10     134.743 152.463 160.318  1.00  0.00           P  
ATOM    223  O1P GUA A  10     133.690 151.685 160.963  1.00  0.00           O  
ATOM    224  O2P GUA A  10     136.143 152.325 160.762  1.00  0.00           O  
ATOM    225  C5* GUA A  10     133.475 152.238 158.034  1.00  0.00           C  
ATOM    226  O5* GUA A  10     134.702 152.234 158.739  1.00  0.00           O  
ATOM    227  C4* GUA A  10     133.681 151.794 156.587  1.00  0.00           C  
ATOM    228  O4* GUA A  10     134.528 152.751 155.891  1.00  0.00           O  
ATOM    229  C3* GUA A  10     134.459 150.504 156.464  1.00  0.00           C  
ATOM    230  O3* GUA A  10     133.699 149.345 156.711  1.00  0.00           O  
ATOM    231  C2* GUA A  10     134.976 150.613 155.067  1.00  0.00           C  
ATOM    232  O2* GUA A  10     134.070 150.055 154.129  1.00  0.00           O  
ATOM    233  C1* GUA A  10     135.260 152.087 154.880  1.00  0.00           C  
ATOM    234  N1  GUA A  10     139.334 153.401 152.078  1.00  0.00           N  
ATOM    235  C2  GUA A  10     138.194 152.682 151.707  1.00  0.00           C  
ATOM    236  N2  GUA A  10     138.213 152.165 150.458  1.00  0.00           N  
ATOM    237  N3  GUA A  10     137.192 152.371 152.559  1.00  0.00           N  
ATOM    238  C4  GUA A  10     137.508 152.618 153.831  1.00  0.00           C  
ATOM    239  C5  GUA A  10     138.538 153.406 154.294  1.00  0.00           C  
ATOM    240  C6  GUA A  10     139.613 153.763 153.397  1.00  0.00           C  
ATOM    241  O6  GUA A  10     140.680 154.335 153.671  1.00  0.00           O  
ATOM    242  N7  GUA A  10     138.574 153.415 155.708  1.00  0.00           N  
ATOM    243  C8  GUA A  10     137.366 152.948 156.001  1.00  0.00           C  
ATOM    244  N9  GUA A  10     136.720 152.348 154.944  1.00  0.00           N  
ATOM    245  H1  GUA A  10     140.085 153.484 151.401  1.00  0.00           H  
ATOM    246  H2* GUA A  10     134.349 150.229 153.246  1.00  0.00           H  
ATOM    247  H21 GUA A  10     139.005 152.335 149.844  1.00  0.00           H  
ATOM    248  H22 GUA A  10     137.402 151.657 150.165  1.00  0.00           H  
ATOM    249  P   ADE A  11     134.363 147.995 157.210  1.00  0.00           P  
ATOM    250  O1P ADE A  11     133.324 147.029 157.690  1.00  0.00           O  
ATOM    251  O2P ADE A  11     135.461 148.370 158.139  1.00  0.00           O  
ATOM    252  C5* ADE A  11     134.798 145.990 155.493  1.00  0.00           C  
ATOM    253  O5* ADE A  11     135.008 147.359 155.901  1.00  0.00           O  
ATOM    254  C4* ADE A  11     135.173 145.775 154.047  1.00  0.00           C  
ATOM    255  O4* ADE A  11     135.310 147.011 153.319  1.00  0.00           O  
ATOM    256  C3* ADE A  11     136.455 145.006 153.854  1.00  0.00           C  
ATOM    257  O3* ADE A  11     136.198 143.587 153.804  1.00  0.00           O  
ATOM    258  C2* ADE A  11     136.862 145.468 152.440  1.00  0.00           C  
ATOM    259  O2* ADE A  11     136.098 144.781 151.437  1.00  0.00           O  
ATOM    260  C1* ADE A  11     136.496 146.938 152.499  1.00  0.00           C  
ATOM    261  N1  ADE A  11     140.785 149.648 151.593  1.00  0.00           N  
ATOM    262  C2  ADE A  11     139.957 148.984 150.787  1.00  0.00           C  
ATOM    263  N3  ADE A  11     139.027 148.082 151.117  1.00  0.00           N  
ATOM    264  C4  ADE A  11     138.661 148.293 152.431  1.00  0.00           C  
ATOM    265  C5  ADE A  11     139.284 149.135 153.346  1.00  0.00           C  
ATOM    266  C6  ADE A  11     140.501 149.712 152.921  1.00  0.00           C  
ATOM    267  N6  ADE A  11     141.367 150.339 153.754  1.00  0.00           N  
ATOM    268  N7  ADE A  11     138.707 148.947 154.623  1.00  0.00           N  
ATOM    269  C8  ADE A  11     137.704 148.155 154.362  1.00  0.00           C  
ATOM    270  N9  ADE A  11     137.535 147.794 153.058  1.00  0.00           N  
ATOM    271  H2* ADE A  11     135.214 145.166 151.433  1.00  0.00           H  
ATOM    272  H61 ADE A  11     141.037 150.659 154.660  1.00  0.00           H  
ATOM    273  H62 ADE A  11     142.181 150.769 153.355  1.00  0.00           H  
ATOM    274  P   CYT A  12     137.192 142.516 154.408  1.00  0.00           P  
ATOM    275  O1P CYT A  12     136.528 141.183 154.390  1.00  0.00           O  
ATOM    276  O2P CYT A  12     137.796 143.019 155.658  1.00  0.00           O  
ATOM    277  C5* CYT A  12     138.126 142.177 151.964  1.00  0.00           C  
ATOM    278  O5* CYT A  12     138.377 142.456 153.319  1.00  0.00           O  
ATOM    279  C4* CYT A  12     139.160 142.740 151.012  1.00  0.00           C  
ATOM    280  O4* CYT A  12     139.302 144.177 151.112  1.00  0.00           O  
ATOM    281  C3* CYT A  12     140.515 142.140 151.231  1.00  0.00           C  
ATOM    282  O3* CYT A  12     140.698 140.932 150.540  1.00  0.00           O  
ATOM    283  C2* CYT A  12     141.426 143.243 150.751  1.00  0.00           C  
ATOM    284  O2* CYT A  12     141.843 142.987 149.414  1.00  0.00           O  
ATOM    285  C1* CYT A  12     140.662 144.562 150.888  1.00  0.00           C  
ATOM    286  N1  CYT A  12     141.156 145.349 152.037  1.00  0.00           N  
ATOM    287  C2  CYT A  12     142.204 146.260 151.826  1.00  0.00           C  
ATOM    288  O2  CYT A  12     142.648 146.384 150.677  1.00  0.00           O  
ATOM    289  N3  CYT A  12     142.488 147.098 152.861  1.00  0.00           N  
ATOM    290  C4  CYT A  12     142.026 146.887 154.106  1.00  0.00           C  
ATOM    291  N4  CYT A  12     142.516 147.638 155.122  1.00  0.00           N  
ATOM    292  C5  CYT A  12     141.023 145.930 154.344  1.00  0.00           C  
ATOM    293  C6  CYT A  12     140.556 145.248 153.273  1.00  0.00           C  
ATOM    294  H2* CYT A  12     142.538 142.305 149.409  1.00  0.00           H  
ATOM    295  H41 CYT A  12     142.017 147.638 155.978  1.00  0.00           H  
ATOM    296  H42 CYT A  12     143.079 148.425 154.843  1.00  0.00           H  
ATOM    297  P   URI A  13     141.975 139.980 150.737  1.00  0.00           P  
ATOM    298  O1P URI A  13     142.058 139.609 152.179  1.00  0.00           O  
ATOM    299  O2P URI A  13     143.124 140.620 150.082  1.00  0.00           O  
ATOM    300  C5* URI A  13     141.403 138.620 148.521  1.00  0.00           C  
ATOM    301  O5* URI A  13     141.614 138.661 149.908  1.00  0.00           O  
ATOM    302  C4* URI A  13     141.353 137.210 147.931  1.00  0.00           C  
ATOM    303  O4* URI A  13     140.483 137.173 146.805  1.00  0.00           O  
ATOM    304  C3* URI A  13     142.671 136.725 147.395  1.00  0.00           C  
ATOM    305  O3* URI A  13     143.500 136.203 148.421  1.00  0.00           O  
ATOM    306  C2* URI A  13     142.191 135.622 146.443  1.00  0.00           C  
ATOM    307  O2* URI A  13     141.893 134.427 147.217  1.00  0.00           O  
ATOM    308  C1* URI A  13     140.941 136.226 145.844  1.00  0.00           C  
ATOM    309  N1  URI A  13     141.248 136.894 144.534  1.00  0.00           N  
ATOM    310  C2  URI A  13     141.316 136.057 143.440  1.00  0.00           C  
ATOM    311  O2  URI A  13     141.284 134.843 143.486  1.00  0.00           O  
ATOM    312  N3  URI A  13     141.385 136.757 142.213  1.00  0.00           N  
ATOM    313  C4  URI A  13     141.618 138.107 142.012  1.00  0.00           C  
ATOM    314  O4  URI A  13     141.838 138.579 140.881  1.00  0.00           O  
ATOM    315  C5  URI A  13     141.490 138.876 143.234  1.00  0.00           C  
ATOM    316  C6  URI A  13     141.179 138.249 144.406  1.00  0.00           C  
ATOM    317  H3  URI A  13     141.426 136.162 141.371  1.00  0.00           H  
ATOM    318  H2* URI A  13     141.348 133.832 146.722  1.00  0.00           H  
ATOM    319  P   URI A  14     145.097 136.176 148.361  1.00  0.00           P  
ATOM    320  O1P URI A  14     145.569 135.402 149.561  1.00  0.00           O  
ATOM    321  O2P URI A  14     145.583 137.572 148.192  1.00  0.00           O  
ATOM    322  C5* URI A  14     145.203 133.923 147.038  1.00  0.00           C  
ATOM    323  O5* URI A  14     145.486 135.310 147.089  1.00  0.00           O  
ATOM    324  C4* URI A  14     145.308 133.319 145.647  1.00  0.00           C  
ATOM    325  O4* URI A  14     144.722 134.157 144.649  1.00  0.00           O  
ATOM    326  C3* URI A  14     146.777 133.273 145.203  1.00  0.00           C  
ATOM    327  O3* URI A  14     147.464 132.129 145.784  1.00  0.00           O  
ATOM    328  C2* URI A  14     146.608 133.099 143.701  1.00  0.00           C  
ATOM    329  O2* URI A  14     146.320 131.772 143.298  1.00  0.00           O  
ATOM    330  C1* URI A  14     145.464 134.033 143.417  1.00  0.00           C  
ATOM    331  N1  URI A  14     145.935 135.361 142.937  1.00  0.00           N  
ATOM    332  C2  URI A  14     146.283 135.475 141.609  1.00  0.00           C  
ATOM    333  O2  URI A  14     146.301 134.500 140.836  1.00  0.00           O  
ATOM    334  N3  URI A  14     146.759 136.697 141.220  1.00  0.00           N  
ATOM    335  C4  URI A  14     146.768 137.897 141.934  1.00  0.00           C  
ATOM    336  O4  URI A  14     147.189 138.936 141.458  1.00  0.00           O  
ATOM    337  C5  URI A  14     146.352 137.686 143.321  1.00  0.00           C  
ATOM    338  C6  URI A  14     145.871 136.491 143.738  1.00  0.00           C  
ATOM    339  H3  URI A  14     147.038 136.775 140.254  1.00  0.00           H  
ATOM    340  H2* URI A  14     145.871 131.767 142.438  1.00  0.00           H  
ATOM    341  P   ADE A  15     149.062 132.161 146.027  1.00  0.00           P  
ATOM    342  O1P ADE A  15     149.510 130.962 146.713  1.00  0.00           O  
ATOM    343  O2P ADE A  15     149.400 133.502 146.576  1.00  0.00           O  
ATOM    344  C5* ADE A  15     149.547 130.920 143.742  1.00  0.00           C  
ATOM    345  O5* ADE A  15     149.615 132.120 144.507  1.00  0.00           O  
ATOM    346  C4* ADE A  15     150.183 131.007 142.378  1.00  0.00           C  
ATOM    347  O4* ADE A  15     149.606 132.092 141.632  1.00  0.00           O  
ATOM    348  C3* ADE A  15     151.497 131.763 142.410  1.00  0.00           C  
ATOM    349  O3* ADE A  15     152.504 130.916 143.033  1.00  0.00           O  
ATOM    350  C2* ADE A  15     151.813 131.900 140.909  1.00  0.00           C  
ATOM    351  O2* ADE A  15     151.675 130.605 140.259  1.00  0.00           O  
ATOM    352  C1* ADE A  15     150.499 132.664 140.694  1.00  0.00           C  
ATOM    353  N1  ADE A  15     151.575 137.247 138.583  1.00  0.00           N  
ATOM    354  C2  ADE A  15     151.501 136.002 138.066  1.00  0.00           C  
ATOM    355  N3  ADE A  15     151.328 134.839 138.712  1.00  0.00           N  
ATOM    356  C4  ADE A  15     151.099 135.049 140.048  1.00  0.00           C  
ATOM    357  C5  ADE A  15     150.970 136.276 140.671  1.00  0.00           C  
ATOM    358  C6  ADE A  15     151.314 137.416 139.897  1.00  0.00           C  
ATOM    359  N6  ADE A  15     151.488 138.657 140.419  1.00  0.00           N  
ATOM    360  N7  ADE A  15     150.481 136.098 141.971  1.00  0.00           N  
ATOM    361  C8  ADE A  15     150.352 134.816 142.053  1.00  0.00           C  
ATOM    362  N9  ADE A  15     150.691 134.120 140.955  1.00  0.00           N  
ATOM    363  H2* ADE A  15     151.790 130.710 139.311  1.00  0.00           H  
ATOM    364  H61 ADE A  15     151.227 138.803 141.399  1.00  0.00           H  
ATOM    365  H62 ADE A  15     152.010 139.334 139.911  1.00  0.00           H  
ATOM    366  P   GUA A  16     153.644 131.630 143.880  1.00  0.00           P  
ATOM    367  O1P GUA A  16     154.568 130.545 144.370  1.00  0.00           O  
ATOM    368  O2P GUA A  16     153.030 132.587 144.804  1.00  0.00           O  
ATOM    369  C5* GUA A  16     155.205 131.744 141.788  1.00  0.00           C  
ATOM    370  O5* GUA A  16     154.514 132.463 142.790  1.00  0.00           O  
ATOM    371  C4* GUA A  16     155.731 132.655 140.703  1.00  0.00           C  
ATOM    372  O4* GUA A  16     154.752 133.685 140.392  1.00  0.00           O  
ATOM    373  C3* GUA A  16     156.912 133.516 141.183  1.00  0.00           C  
ATOM    374  O3* GUA A  16     158.148 132.793 141.206  1.00  0.00           O  
ATOM    375  C2* GUA A  16     156.912 134.596 140.126  1.00  0.00           C  
ATOM    376  O2* GUA A  16     157.443 134.157 138.876  1.00  0.00           O  
ATOM    377  C1* GUA A  16     155.402 134.903 140.002  1.00  0.00           C  
ATOM    378  N1  GUA A  16     154.999 139.975 140.799  1.00  0.00           N  
ATOM    379  C2  GUA A  16     155.186 139.288 139.613  1.00  0.00           C  
ATOM    380  N2  GUA A  16     155.333 140.057 138.506  1.00  0.00           N  
ATOM    381  N3  GUA A  16     155.328 137.956 139.517  1.00  0.00           N  
ATOM    382  C4  GUA A  16     155.154 137.329 140.739  1.00  0.00           C  
ATOM    383  C5  GUA A  16     154.880 137.924 141.934  1.00  0.00           C  
ATOM    384  C6  GUA A  16     154.921 139.362 142.044  1.00  0.00           C  
ATOM    385  O6  GUA A  16     154.948 140.025 143.102  1.00  0.00           O  
ATOM    386  N7  GUA A  16     154.660 136.986 142.914  1.00  0.00           N  
ATOM    387  C8  GUA A  16     154.591 135.828 142.259  1.00  0.00           C  
ATOM    388  N9  GUA A  16     155.090 135.979 140.977  1.00  0.00           N  
ATOM    389  H1  GUA A  16     154.852 140.977 140.794  1.00  0.00           H  
ATOM    390  H2* GUA A  16     157.768 134.949 138.423  1.00  0.00           H  
ATOM    391  H21 GUA A  16     155.113 141.037 138.560  1.00  0.00           H  
ATOM    392  H22 GUA A  16     155.530 139.577 137.645  1.00  0.00           H  
ATOM    393  P   URI A  17     159.311 133.168 142.282  1.00  0.00           P  
ATOM    394  O1P URI A  17     160.295 132.069 142.328  1.00  0.00           O  
ATOM    395  O2P URI A  17     158.569 133.626 143.491  1.00  0.00           O  
ATOM    396  C5* URI A  17     160.675 134.258 140.273  1.00  0.00           C  
ATOM    397  O5* URI A  17     159.988 134.409 141.550  1.00  0.00           O  
ATOM    398  C4* URI A  17     161.206 135.571 139.723  1.00  0.00           C  
ATOM    399  O4* URI A  17     160.222 136.624 139.911  1.00  0.00           O  
ATOM    400  C3* URI A  17     162.369 136.102 140.584  1.00  0.00           C  
ATOM    401  O3* URI A  17     163.568 135.466 140.199  1.00  0.00           O  
ATOM    402  C2* URI A  17     162.350 137.585 140.240  1.00  0.00           C  
ATOM    403  O2* URI A  17     162.996 137.856 138.977  1.00  0.00           O  
ATOM    404  C1* URI A  17     160.886 137.878 140.126  1.00  0.00           C  
ATOM    405  N1  URI A  17     160.336 138.528 141.367  1.00  0.00           N  
ATOM    406  C2  URI A  17     160.185 139.906 141.362  1.00  0.00           C  
ATOM    407  O2  URI A  17     160.570 140.616 140.428  1.00  0.00           O  
ATOM    408  N3  URI A  17     159.343 140.419 142.360  1.00  0.00           N  
ATOM    409  C4  URI A  17     158.821 139.737 143.440  1.00  0.00           C  
ATOM    410  O4  URI A  17     158.400 140.323 144.456  1.00  0.00           O  
ATOM    411  C5  URI A  17     159.119 138.322 143.422  1.00  0.00           C  
ATOM    412  C6  URI A  17     159.673 137.773 142.291  1.00  0.00           C  
ATOM    413  H3  URI A  17     159.210 141.431 142.351  1.00  0.00           H  
ATOM    414  H2* URI A  17     162.776 138.744 138.712  1.00  0.00           H  
ATOM    415  P   URI A  18     164.864 135.452 141.211  1.00  0.00           P  
ATOM    416  O1P URI A  18     165.756 134.409 140.689  1.00  0.00           O  
ATOM    417  O2P URI A  18     164.333 135.379 142.612  1.00  0.00           O  
ATOM    418  C5* URI A  18     166.003 137.279 139.668  1.00  0.00           C  
ATOM    419  O5* URI A  18     165.468 136.899 140.968  1.00  0.00           O  
ATOM    420  C4* URI A  18     166.379 138.734 139.600  1.00  0.00           C  
ATOM    421  O4* URI A  18     165.175 139.545 139.590  1.00  0.00           O  
ATOM    422  C3* URI A  18     167.102 139.201 140.891  1.00  0.00           C  
ATOM    423  O3* URI A  18     168.512 138.867 140.840  1.00  0.00           O  
ATOM    424  C2* URI A  18     166.914 140.694 140.717  1.00  0.00           C  
ATOM    425  O2* URI A  18     167.638 141.151 139.568  1.00  0.00           O  
ATOM    426  C1* URI A  18     165.399 140.753 140.369  1.00  0.00           C  
ATOM    427  N1  URI A  18     164.667 140.675 141.678  1.00  0.00           N  
ATOM    428  C2  URI A  18     164.452 141.824 142.374  1.00  0.00           C  
ATOM    429  O2  URI A  18     164.882 142.946 142.030  1.00  0.00           O  
ATOM    430  N3  URI A  18     163.582 141.742 143.481  1.00  0.00           N  
ATOM    431  C4  URI A  18     162.859 140.639 143.884  1.00  0.00           C  
ATOM    432  O4  URI A  18     162.195 140.662 144.910  1.00  0.00           O  
ATOM    433  C5  URI A  18     163.216 139.430 143.124  1.00  0.00           C  
ATOM    434  C6  URI A  18     163.962 139.536 142.026  1.00  0.00           C  
ATOM    435  H3  URI A  18     163.422 142.603 143.994  1.00  0.00           H  
ATOM    436  H2* URI A  18     168.526 141.357 139.856  1.00  0.00           H  
ATOM    437  P   GUA A  19     169.249 138.551 142.245  1.00  0.00           P  
ATOM    438  O1P GUA A  19     170.526 137.910 141.989  1.00  0.00           O  
ATOM    439  O2P GUA A  19     168.274 137.823 143.134  1.00  0.00           O  
ATOM    440  C5* GUA A  19     170.567 140.858 142.419  1.00  0.00           C  
ATOM    441  O5* GUA A  19     169.510 139.998 142.868  1.00  0.00           O  
ATOM    442  C4* GUA A  19     170.325 142.337 142.831  1.00  0.00           C  
ATOM    443  O4* GUA A  19     168.910 142.603 142.731  1.00  0.00           O  
ATOM    444  C3* GUA A  19     170.581 142.461 144.337  1.00  0.00           C  
ATOM    445  O3* GUA A  19     171.991 142.767 144.507  1.00  0.00           O  
ATOM    446  C2* GUA A  19     169.716 143.701 144.672  1.00  0.00           C  
ATOM    447  O2* GUA A  19     170.329 144.896 144.237  1.00  0.00           O  
ATOM    448  C1* GUA A  19     168.466 143.372 143.861  1.00  0.00           C  
ATOM    449  N1  GUA A  19     164.946 143.752 147.537  1.00  0.00           N  
ATOM    450  C2  GUA A  19     165.820 144.727 147.025  1.00  0.00           C  
ATOM    451  N2  GUA A  19     165.454 146.013 147.258  1.00  0.00           N  
ATOM    452  N3  GUA A  19     166.672 144.498 146.013  1.00  0.00           N  
ATOM    453  C4  GUA A  19     166.667 143.193 145.587  1.00  0.00           C  
ATOM    454  C5  GUA A  19     165.875 142.181 146.059  1.00  0.00           C  
ATOM    455  C6  GUA A  19     165.051 142.406 147.212  1.00  0.00           C  
ATOM    456  O6  GUA A  19     164.355 141.550 147.798  1.00  0.00           O  
ATOM    457  N7  GUA A  19     166.214 140.959 145.468  1.00  0.00           N  
ATOM    458  C8  GUA A  19     167.065 141.307 144.521  1.00  0.00           C  
ATOM    459  N9  GUA A  19     167.482 142.616 144.649  1.00  0.00           N  
ATOM    460  H1  GUA A  19     164.214 144.058 148.151  1.00  0.00           H  
ATOM    461  H2* GUA A  19     170.947 145.212 144.910  1.00  0.00           H  
ATOM    462  H21 GUA A  19     164.703 146.210 147.908  1.00  0.00           H  
ATOM    463  H22 GUA A  19     166.022 146.745 146.873  1.00  0.00           H  
ATOM    464  P   CYT A  20     172.755 142.310 145.857  1.00  0.00           P  
ATOM    465  O1P CYT A  20     174.207 142.680 145.670  1.00  0.00           O  
ATOM    466  O2P CYT A  20     172.462 140.918 146.159  1.00  0.00           O  
ATOM    467  C5* CYT A  20     172.357 144.681 146.873  1.00  0.00           C  
ATOM    468  O5* CYT A  20     172.183 143.275 146.974  1.00  0.00           O  
ATOM    469  C4* CYT A  20     171.355 145.454 147.752  1.00  0.00           C  
ATOM    470  O4* CYT A  20     170.018 144.997 147.523  1.00  0.00           O  
ATOM    471  C3* CYT A  20     171.552 145.010 149.217  1.00  0.00           C  
ATOM    472  O3* CYT A  20     172.687 145.642 149.785  1.00  0.00           O  
ATOM    473  C2* CYT A  20     170.261 145.505 149.831  1.00  0.00           C  
ATOM    474  O2* CYT A  20     170.210 146.883 150.110  1.00  0.00           O  
ATOM    475  C1* CYT A  20     169.263 145.084 148.755  1.00  0.00           C  
ATOM    476  N1  CYT A  20     168.741 143.724 149.080  1.00  0.00           N  
ATOM    477  C2  CYT A  20     167.592 143.660 149.835  1.00  0.00           C  
ATOM    478  O2  CYT A  20     166.974 144.690 150.156  1.00  0.00           O  
ATOM    479  N3  CYT A  20     167.084 142.424 150.142  1.00  0.00           N  
ATOM    480  C4  CYT A  20     167.711 141.293 149.707  1.00  0.00           C  
ATOM    481  N4  CYT A  20     167.271 140.089 150.156  1.00  0.00           N  
ATOM    482  C5  CYT A  20     168.732 141.362 148.705  1.00  0.00           C  
ATOM    483  C6  CYT A  20     169.231 142.593 148.453  1.00  0.00           C  
ATOM    484  H2* CYT A  20     169.345 147.272 150.014  1.00  0.00           H  
ATOM    485  H41 CYT A  20     167.981 139.357 150.174  1.00  0.00           H  
ATOM    486  H42 CYT A  20     166.603 140.117 150.934  1.00  0.00           H  
ATOM    487  P   GUA A  21     173.584 144.777 150.829  1.00  0.00           P  
ATOM    488  O1P GUA A  21     174.907 145.450 150.957  1.00  0.00           O  
ATOM    489  O2P GUA A  21     173.557 143.335 150.407  1.00  0.00           O  
ATOM    490  C5* GUA A  21     172.627 146.118 152.907  1.00  0.00           C  
ATOM    491  O5* GUA A  21     172.755 144.896 152.174  1.00  0.00           O  
ATOM    492  C4* GUA A  21     171.300 146.223 153.667  1.00  0.00           C  
ATOM    493  O4* GUA A  21     170.398 145.221 153.127  1.00  0.00           O  
ATOM    494  C3* GUA A  21     171.446 145.656 155.095  1.00  0.00           C  
ATOM    495  O3* GUA A  21     171.982 146.626 155.997  1.00  0.00           O  
ATOM    496  C2* GUA A  21     169.963 145.418 155.424  1.00  0.00           C  
ATOM    497  O2* GUA A  21     169.341 146.713 155.653  1.00  0.00           O  
ATOM    498  C1* GUA A  21     169.469 144.800 154.156  1.00  0.00           C  
ATOM    499  N1  GUA A  21     167.116 140.593 155.891  1.00  0.00           N  
ATOM    500  C2  GUA A  21     167.061 141.893 156.422  1.00  0.00           C  
ATOM    501  N2  GUA A  21     166.003 142.154 157.201  1.00  0.00           N  
ATOM    502  N3  GUA A  21     167.770 142.928 155.882  1.00  0.00           N  
ATOM    503  C4  GUA A  21     168.700 142.516 154.985  1.00  0.00           C  
ATOM    504  C5  GUA A  21     168.846 141.234 154.486  1.00  0.00           C  
ATOM    505  C6  GUA A  21     168.137 140.144 155.058  1.00  0.00           C  
ATOM    506  O6  GUA A  21     168.050 139.014 154.532  1.00  0.00           O  
ATOM    507  N7  GUA A  21     169.986 141.179 153.648  1.00  0.00           N  
ATOM    508  C8  GUA A  21     170.316 142.461 153.506  1.00  0.00           C  
ATOM    509  N9  GUA A  21     169.551 143.312 154.243  1.00  0.00           N  
ATOM    510  H1  GUA A  21     166.612 139.851 156.358  1.00  0.00           H  
ATOM    511  H2* GUA A  21     169.807 147.116 156.400  1.00  0.00           H  
ATOM    512  H21 GUA A  21     165.326 141.454 157.420  1.00  0.00           H  
ATOM    513  H22 GUA A  21     165.788 143.138 157.361  1.00  0.00           H  
ATOM    514  P   URI A  22     172.673 146.219 157.384  1.00  0.00           P  
ATOM    515  O1P URI A  22     173.346 147.391 157.951  1.00  0.00           O  
ATOM    516  O2P URI A  22     173.479 144.997 157.100  1.00  0.00           O  
ATOM    517  C5* URI A  22     170.476 146.764 158.684  1.00  0.00           C  
ATOM    518  O5* URI A  22     171.460 145.779 158.327  1.00  0.00           O  
ATOM    519  C4* URI A  22     169.176 146.182 159.169  1.00  0.00           C  
ATOM    520  O4* URI A  22     168.933 144.914 158.578  1.00  0.00           O  
ATOM    521  C3* URI A  22     169.295 145.692 160.629  1.00  0.00           C  
ATOM    522  O3* URI A  22     169.235 146.791 161.554  1.00  0.00           O  
ATOM    523  C2* URI A  22     167.972 144.882 160.703  1.00  0.00           C  
ATOM    524  O2* URI A  22     166.841 145.779 160.620  1.00  0.00           O  
ATOM    525  C1* URI A  22     168.137 144.063 159.407  1.00  0.00           C  
ATOM    526  N1  URI A  22     168.942 142.836 159.727  1.00  0.00           N  
ATOM    527  C2  URI A  22     168.324 141.769 160.295  1.00  0.00           C  
ATOM    528  O2  URI A  22     167.079 141.637 160.364  1.00  0.00           O  
ATOM    529  N3  URI A  22     169.130 140.620 160.446  1.00  0.00           N  
ATOM    530  C4  URI A  22     170.512 140.607 160.400  1.00  0.00           C  
ATOM    531  O4  URI A  22     171.153 139.545 160.538  1.00  0.00           O  
ATOM    532  C5  URI A  22     171.080 141.783 159.737  1.00  0.00           C  
ATOM    533  C6  URI A  22     170.329 142.918 159.737  1.00  0.00           C  
ATOM    534  H3  URI A  22     168.686 139.769 160.703  1.00  0.00           H  
ATOM    535  H2* URI A  22     166.054 145.239 160.602  1.00  0.00           H  
ATOM    536  P   URI A  23     169.922 146.754 162.987  1.00  0.00           P  
ATOM    537  O1P URI A  23     169.936 148.132 163.564  1.00  0.00           O  
ATOM    538  O2P URI A  23     171.176 145.967 162.973  1.00  0.00           O  
ATOM    539  C5* URI A  23     167.752 146.466 164.502  1.00  0.00           C  
ATOM    540  O5* URI A  23     168.832 145.871 163.834  1.00  0.00           O  
ATOM    541  C4* URI A  23     166.663 145.459 164.964  1.00  0.00           C  
ATOM    542  O4* URI A  23     166.447 144.456 163.971  1.00  0.00           O  
ATOM    543  C3* URI A  23     167.180 144.690 166.177  1.00  0.00           C  
ATOM    544  O3* URI A  23     167.020 145.390 167.395  1.00  0.00           O  
ATOM    545  C2* URI A  23     166.232 143.504 166.109  1.00  0.00           C  
ATOM    546  O2* URI A  23     164.946 143.816 166.635  1.00  0.00           O  
ATOM    547  C1* URI A  23     166.072 143.216 164.594  1.00  0.00           C  
ATOM    548  N1  URI A  23     167.024 142.117 164.232  1.00  0.00           N  
ATOM    549  C2  URI A  23     166.608 140.845 164.474  1.00  0.00           C  
ATOM    550  O2  URI A  23     165.450 140.543 164.822  1.00  0.00           O  
ATOM    551  N3  URI A  23     167.610 139.883 164.479  1.00  0.00           N  
ATOM    552  C4  URI A  23     168.842 140.002 163.815  1.00  0.00           C  
ATOM    553  O4  URI A  23     169.547 138.995 163.618  1.00  0.00           O  
ATOM    554  C5  URI A  23     169.203 141.380 163.564  1.00  0.00           C  
ATOM    555  C6  URI A  23     168.283 142.383 163.779  1.00  0.00           C  
ATOM    556  H3  URI A  23     167.253 138.922 164.561  1.00  0.00           H  
ATOM    557  H2* URI A  23     164.461 144.392 166.045  1.00  0.00           H  
ATOM    558  P   ADE A  24     168.004 145.047 168.636  1.00  0.00           P  
ATOM    559  O1P ADE A  24     167.688 146.036 169.707  1.00  0.00           O  
ATOM    560  O2P ADE A  24     169.405 144.965 168.164  1.00  0.00           O  
ATOM    561  C5* ADE A  24     166.342 143.495 169.908  1.00  0.00           C  
ATOM    562  O5* ADE A  24     167.532 143.605 169.139  1.00  0.00           O  
ATOM    563  C4* ADE A  24     165.715 142.099 169.917  1.00  0.00           C  
ATOM    564  O4* ADE A  24     165.724 141.550 168.567  1.00  0.00           O  
ATOM    565  C3* ADE A  24     166.525 141.074 170.673  1.00  0.00           C  
ATOM    566  O3* ADE A  24     166.278 141.165 172.087  1.00  0.00           O  
ATOM    567  C2* ADE A  24     166.013 139.769 170.110  1.00  0.00           C  
ATOM    568  O2* ADE A  24     164.735 139.389 170.618  1.00  0.00           O  
ATOM    569  C1* ADE A  24     165.958 140.131 168.613  1.00  0.00           C  
ATOM    570  N1  ADE A  24     168.700 136.185 166.850  1.00  0.00           N  
ATOM    571  C2  ADE A  24     167.505 136.267 167.413  1.00  0.00           C  
ATOM    572  N3  ADE A  24     166.827 137.347 167.812  1.00  0.00           N  
ATOM    573  C4  ADE A  24     167.551 138.496 167.587  1.00  0.00           C  
ATOM    574  C5  ADE A  24     168.883 138.524 167.207  1.00  0.00           C  
ATOM    575  C6  ADE A  24     169.450 137.288 166.763  1.00  0.00           C  
ATOM    576  N6  ADE A  24     170.705 137.219 166.251  1.00  0.00           N  
ATOM    577  N7  ADE A  24     169.331 139.819 167.180  1.00  0.00           N  
ATOM    578  C8  ADE A  24     168.311 140.511 167.606  1.00  0.00           C  
ATOM    579  N9  ADE A  24     167.203 139.760 167.921  1.00  0.00           N  
ATOM    580  H2* ADE A  24     164.621 138.451 170.659  1.00  0.00           H  
ATOM    581  H61 ADE A  24     171.204 138.071 165.994  1.00  0.00           H  
ATOM    582  H62 ADE A  24     170.993 136.308 165.916  1.00  0.00           H  
ATOM    583  P   CYT A  25     167.281 140.483 173.126  1.00  0.00           P  
ATOM    584  O1P CYT A  25     166.882 140.781 174.500  1.00  0.00           O  
ATOM    585  O2P CYT A  25     168.672 140.863 172.719  1.00  0.00           O  
ATOM    586  C5* CYT A  25     167.976 137.988 173.492  1.00  0.00           C  
ATOM    587  O5* CYT A  25     167.148 138.913 172.815  1.00  0.00           O  
ATOM    588  C4* CYT A  25     168.004 136.624 172.842  1.00  0.00           C  
ATOM    589  O4* CYT A  25     168.347 136.734 171.469  1.00  0.00           O  
ATOM    590  C3* CYT A  25     169.011 135.658 173.401  1.00  0.00           C  
ATOM    591  O3* CYT A  25     168.590 135.164 174.669  1.00  0.00           O  
ATOM    592  C2* CYT A  25     169.011 134.624 172.293  1.00  0.00           C  
ATOM    593  O2* CYT A  25     167.862 133.759 172.380  1.00  0.00           O  
ATOM    594  C1* CYT A  25     168.874 135.480 171.007  1.00  0.00           C  
ATOM    595  N1  CYT A  25     170.224 135.722 170.435  1.00  0.00           N  
ATOM    596  C2  CYT A  25     170.728 134.784 169.551  1.00  0.00           C  
ATOM    597  O2  CYT A  25     170.082 133.740 169.350  1.00  0.00           O  
ATOM    598  N3  CYT A  25     171.986 134.990 169.020  1.00  0.00           N  
ATOM    599  C4  CYT A  25     172.609 136.180 169.180  1.00  0.00           C  
ATOM    600  N4  CYT A  25     173.891 136.295 168.750  1.00  0.00           N  
ATOM    601  C5  CYT A  25     172.110 137.100 170.151  1.00  0.00           C  
ATOM    602  C6  CYT A  25     170.833 136.963 170.572  1.00  0.00           C  
ATOM    603  H2* CYT A  25     167.986 133.086 173.039  1.00  0.00           H  
ATOM    604  H41 CYT A  25     174.513 136.940 169.180  1.00  0.00           H  
ATOM    605  H42 CYT A  25     174.284 135.503 168.233  1.00  0.00           H  
ATOM    606  P   ADE A  26     169.643 134.569 175.745  1.00  0.00           P  
ATOM    607  O1P ADE A  26     168.993 134.445 177.049  1.00  0.00           O  
ATOM    608  O2P ADE A  26     170.892 135.379 175.543  1.00  0.00           O  
ATOM    609  C5* ADE A  26     168.846 132.143 175.214  1.00  0.00           C  
ATOM    610  O5* ADE A  26     169.917 133.067 175.150  1.00  0.00           O  
ATOM    611  C4* ADE A  26     169.249 130.678 175.346  1.00  0.00           C  
ATOM    612  O4* ADE A  26     170.174 130.330 174.294  1.00  0.00           O  
ATOM    613  C3* ADE A  26     170.091 130.472 176.628  1.00  0.00           C  
ATOM    614  O3* ADE A  26     169.286 130.380 177.795  1.00  0.00           O  
ATOM    615  C2* ADE A  26     170.732 129.163 176.294  1.00  0.00           C  
ATOM    616  O2* ADE A  26     169.771 128.091 176.395  1.00  0.00           O  
ATOM    617  C1* ADE A  26     171.144 129.401 174.843  1.00  0.00           C  
ATOM    618  N1  ADE A  26     176.152 128.439 174.197  1.00  0.00           N  
ATOM    619  C2  ADE A  26     175.081 127.634 174.252  1.00  0.00           C  
ATOM    620  N3  ADE A  26     173.808 127.950 174.559  1.00  0.00           N  
ATOM    621  C4  ADE A  26     173.653 129.314 174.586  1.00  0.00           C  
ATOM    622  C5  ADE A  26     174.706 130.206 174.802  1.00  0.00           C  
ATOM    623  C6  ADE A  26     176.019 129.739 174.500  1.00  0.00           C  
ATOM    624  N6  ADE A  26     177.095 130.554 174.435  1.00  0.00           N  
ATOM    625  N7  ADE A  26     174.193 131.456 175.031  1.00  0.00           N  
ATOM    626  C8  ADE A  26     172.897 131.319 174.916  1.00  0.00           C  
ATOM    627  N9  ADE A  26     172.513 129.987 174.838  1.00  0.00           N  
ATOM    628  H2* ADE A  26     169.968 127.437 175.708  1.00  0.00           H  
ATOM    629  H61 ADE A  26     177.045 131.493 174.843  1.00  0.00           H  
ATOM    630  H62 ADE A  26     178.006 130.124 174.271  1.00  0.00           H  
ATOM    631  P   CYT A  27     169.794 131.085 179.160  1.00  0.00           P  
ATOM    632  O1P CYT A  27     169.830 130.069 180.254  1.00  0.00           O  
ATOM    633  O2P CYT A  27     168.979 132.312 179.347  1.00  0.00           O  
ATOM    634  C5* CYT A  27     172.179 132.124 179.700  1.00  0.00           C  
ATOM    635  O5* CYT A  27     171.295 131.479 178.793  1.00  0.00           O  
ATOM    636  C4* CYT A  27     173.387 132.793 179.050  1.00  0.00           C  
ATOM    637  O4* CYT A  27     172.911 133.607 177.956  1.00  0.00           O  
ATOM    638  C3* CYT A  27     174.028 133.832 179.956  1.00  0.00           C  
ATOM    639  O3* CYT A  27     174.989 133.255 180.798  1.00  0.00           O  
ATOM    640  C2* CYT A  27     174.673 134.770 178.954  1.00  0.00           C  
ATOM    641  O2* CYT A  27     175.905 134.225 178.436  1.00  0.00           O  
ATOM    642  C1* CYT A  27     173.634 134.830 177.855  1.00  0.00           C  
ATOM    643  N1  CYT A  27     172.774 136.034 178.024  1.00  0.00           N  
ATOM    644  C2  CYT A  27     173.067 137.164 177.274  1.00  0.00           C  
ATOM    645  O2  CYT A  27     174.069 137.196 176.527  1.00  0.00           O  
ATOM    646  N3  CYT A  27     172.220 138.254 177.374  1.00  0.00           N  
ATOM    647  C4  CYT A  27     171.103 138.185 178.125  1.00  0.00           C  
ATOM    648  N4  CYT A  27     170.329 139.279 178.235  1.00  0.00           N  
ATOM    649  C5  CYT A  27     170.842 137.027 178.885  1.00  0.00           C  
ATOM    650  C6  CYT A  27     171.538 135.883 178.638  1.00  0.00           C  
ATOM    651  H2* CYT A  27     176.422 134.930 178.001  1.00  0.00           H  
ATOM    652  H41 CYT A  27     169.629 139.284 178.954  1.00  0.00           H  
ATOM    653  H42 CYT A  27     170.737 140.172 177.960  1.00  0.00           H  
ATOM    654  P   CYT A  28     175.076 133.708 182.373  1.00  0.00           P  
ATOM    655  O1P CYT A  28     176.157 132.875 182.954  1.00  0.00           O  
ATOM    656  O2P CYT A  28     173.712 133.662 182.959  1.00  0.00           O  
ATOM    657  C5* CYT A  28     174.641 136.258 181.750  1.00  0.00           C  
ATOM    658  O5* CYT A  28     175.516 135.246 182.300  1.00  0.00           O  
ATOM    659  C4* CYT A  28     174.870 137.640 182.341  1.00  0.00           C  
ATOM    660  O4* CYT A  28     176.285 137.952 182.277  1.00  0.00           O  
ATOM    661  C3* CYT A  28     174.014 138.689 181.641  1.00  0.00           C  
ATOM    662  O3* CYT A  28     173.112 139.325 182.506  1.00  0.00           O  
ATOM    663  C2* CYT A  28     175.076 139.554 181.032  1.00  0.00           C  
ATOM    664  O2* CYT A  28     174.838 140.941 181.233  1.00  0.00           O  
ATOM    665  C1* CYT A  28     176.472 139.174 181.581  1.00  0.00           C  
ATOM    666  N1  CYT A  28     177.411 139.101 180.464  1.00  0.00           N  
ATOM    667  C2  CYT A  28     178.189 140.227 180.139  1.00  0.00           C  
ATOM    668  O2  CYT A  28     178.139 141.216 180.899  1.00  0.00           O  
ATOM    669  N3  CYT A  28     179.164 140.099 179.201  1.00  0.00           N  
ATOM    670  C4  CYT A  28     179.265 138.982 178.432  1.00  0.00           C  
ATOM    671  N4  CYT A  28     180.272 138.890 177.539  1.00  0.00           N  
ATOM    672  C5  CYT A  28     178.464 137.814 178.734  1.00  0.00           C  
ATOM    673  C6  CYT A  28     177.695 137.883 179.860  1.00  0.00           C  
ATOM    674  H2* CYT A  28     175.548 141.435 180.785  1.00  0.00           H  
ATOM    675  H41 CYT A  28     180.441 137.965 177.159  1.00  0.00           H  
ATOM    676  H42 CYT A  28     181.050 139.545 177.667  1.00  0.00           H  
ATOM    677  P   CYT A  29     171.725 139.989 182.030  1.00  0.00           P  
ATOM    678  O1P CYT A  29     170.581 139.201 182.561  1.00  0.00           O  
ATOM    679  O2P CYT A  29     171.794 140.218 180.547  1.00  0.00           O  
ATOM    680  C5* CYT A  29     172.559 142.465 182.391  1.00  0.00           C  
ATOM    681  O5* CYT A  29     171.721 141.399 182.776  1.00  0.00           O  
ATOM    682  C4* CYT A  29     173.090 143.312 183.545  1.00  0.00           C  
ATOM    683  O4* CYT A  29     173.236 142.447 184.703  1.00  0.00           O  
ATOM    684  C3* CYT A  29     174.518 143.729 183.243  1.00  0.00           C  
ATOM    685  O3* CYT A  29     174.609 144.946 182.478  1.00  0.00           O  
ATOM    686  C2* CYT A  29     175.040 143.962 184.666  1.00  0.00           C  
ATOM    687  O2* CYT A  29     174.600 145.271 185.110  1.00  0.00           O  
ATOM    688  C1* CYT A  29     174.367 142.845 185.435  1.00  0.00           C  
ATOM    689  N1  CYT A  29     175.333 141.747 185.710  1.00  0.00           N  
ATOM    690  C2  CYT A  29     176.212 141.893 186.795  1.00  0.00           C  
ATOM    691  O2  CYT A  29     176.051 142.854 187.546  1.00  0.00           O  
ATOM    692  N3  CYT A  29     176.981 140.804 187.148  1.00  0.00           N  
ATOM    693  C4  CYT A  29     177.132 139.760 186.301  1.00  0.00           C  
ATOM    694  N4  CYT A  29     178.033 138.817 186.635  1.00  0.00           N  
ATOM    695  C5  CYT A  29     176.212 139.590 185.225  1.00  0.00           C  
ATOM    696  C6  CYT A  29     175.456 140.666 184.854  1.00  0.00           C  
ATOM    697  H2* CYT A  29     174.802 145.299 186.053  1.00  0.00           H  
ATOM    698  H41 CYT A  29     178.107 138.020 186.044  1.00  0.00           H  
ATOM    699  H42 CYT A  29     178.537 138.931 187.491  1.00  0.00           H  
ATOM    700  P   URI A  30     175.887 145.152 181.485  1.00  0.00           P  
ATOM    701  O1P URI A  30     175.781 146.434 180.785  1.00  0.00           O  
ATOM    702  O2P URI A  30     175.919 143.898 180.666  1.00  0.00           O  
ATOM    703  C5* URI A  30     178.468 145.015 181.924  1.00  0.00           C  
ATOM    704  O5* URI A  30     177.136 145.129 182.465  1.00  0.00           O  
ATOM    705  C4* URI A  30     179.562 145.386 182.886  1.00  0.00           C  
ATOM    706  O4* URI A  30     179.865 144.333 183.820  1.00  0.00           O  
ATOM    707  C3* URI A  30     180.908 145.592 182.167  1.00  0.00           C  
ATOM    708  O3* URI A  30     180.927 146.846 181.531  1.00  0.00           O  
ATOM    709  C2* URI A  30     181.833 145.560 183.362  1.00  0.00           C  
ATOM    710  O2* URI A  30     181.815 146.855 184.012  1.00  0.00           O  
ATOM    711  C1* URI A  30     181.197 144.543 184.328  1.00  0.00           C  
ATOM    712  N1  URI A  30     181.961 143.275 184.328  1.00  0.00           N  
ATOM    713  C2  URI A  30     182.977 143.092 185.243  1.00  0.00           C  
ATOM    714  O2  URI A  30     183.311 143.962 186.053  1.00  0.00           O  
ATOM    715  N3  URI A  30     183.774 141.939 185.060  1.00  0.00           N  
ATOM    716  C4  URI A  30     183.646 141.010 184.016  1.00  0.00           C  
ATOM    717  O4  URI A  30     184.415 140.034 183.971  1.00  0.00           O  
ATOM    718  C5  URI A  30     182.414 141.179 183.261  1.00  0.00           C  
ATOM    719  C6  URI A  30     181.645 142.241 183.453  1.00  0.00           C  
ATOM    720  H3  URI A  30     184.557 141.833 185.664  1.00  0.00           H  
ATOM    721  H2* URI A  30     182.437 147.414 183.545  1.00  0.00           H  
ATOM    722  P   URI A  31     181.636 147.107 180.139  1.00  0.00           P  
ATOM    723  O1P URI A  31     180.638 147.551 179.155  1.00  0.00           O  
ATOM    724  O2P URI A  31     182.579 146.022 179.805  1.00  0.00           O  
ATOM    725  C5* URI A  31     183.943 148.174 180.721  1.00  0.00           C  
ATOM    726  O5* URI A  31     182.529 148.430 180.482  1.00  0.00           O  
ATOM    727  C4* URI A  31     184.621 149.263 181.535  1.00  0.00           C  
ATOM    728  O4* URI A  31     184.213 149.304 182.881  1.00  0.00           O  
ATOM    729  C3* URI A  31     186.145 149.043 181.572  1.00  0.00           C  
ATOM    730  O3* URI A  31     186.800 149.620 180.437  1.00  0.00           O  
ATOM    731  C2* URI A  31     186.488 149.803 182.822  1.00  0.00           C  
ATOM    732  O2* URI A  31     186.575 151.208 182.634  1.00  0.00           O  
ATOM    733  C1* URI A  31     185.381 149.364 183.746  1.00  0.00           C  
ATOM    734  N1  URI A  31     185.710 148.004 184.277  1.00  0.00           N  
ATOM    735  C2  URI A  31     184.996 147.583 185.371  1.00  0.00           C  
ATOM    736  O2  URI A  31     184.126 148.320 185.870  1.00  0.00           O  
ATOM    737  N3  URI A  31     185.417 146.420 185.976  1.00  0.00           N  
ATOM    738  C4  URI A  31     186.406 145.555 185.486  1.00  0.00           C  
ATOM    739  O4  URI A  31     186.598 144.438 186.008  1.00  0.00           O  
ATOM    740  C5  URI A  31     187.129 146.082 184.360  1.00  0.00           C  
ATOM    741  C6  URI A  31     186.873 147.359 183.916  1.00  0.00           C  
ATOM    742  H3  URI A  31     184.735 145.935 186.562  1.00  0.00           H  
ATOM    743  H2* URI A  31     187.326 151.451 182.112  1.00  0.00           H  
ATOM    744  P   URI A  32     188.173 148.970 179.892  1.00  0.00           P  
ATOM    745  O1P URI A  32     188.507 149.629 178.615  1.00  0.00           O  
ATOM    746  O2P URI A  32     187.999 147.510 179.965  1.00  0.00           O  
ATOM    747  C5* URI A  32     190.613 149.089 180.940  1.00  0.00           C  
ATOM    748  O5* URI A  32     189.235 149.460 180.981  1.00  0.00           O  
ATOM    749  C4* URI A  32     191.194 149.057 182.350  1.00  0.00           C  
ATOM    750  O4* URI A  32     190.416 148.178 183.170  1.00  0.00           O  
ATOM    751  C3* URI A  32     192.567 148.357 182.350  1.00  0.00           C  
ATOM    752  O3* URI A  32     193.602 149.217 181.961  1.00  0.00           O  
ATOM    753  C2* URI A  32     192.659 148.013 183.815  1.00  0.00           C  
ATOM    754  O2* URI A  32     192.897 149.153 184.648  1.00  0.00           O  
ATOM    755  C1* URI A  32     191.254 147.432 184.094  1.00  0.00           C  
ATOM    756  N1  URI A  32     191.245 145.985 183.788  1.00  0.00           N  
ATOM    757  C2  URI A  32     191.446 145.125 184.831  1.00  0.00           C  
ATOM    758  O2  URI A  32     191.835 145.500 185.953  1.00  0.00           O  
ATOM    759  N3  URI A  32     191.464 143.747 184.520  1.00  0.00           N  
ATOM    760  C4  URI A  32     191.217 143.184 183.247  1.00  0.00           C  
ATOM    761  O4  URI A  32     191.020 141.971 183.128  1.00  0.00           O  
ATOM    762  C5  URI A  32     190.929 144.196 182.236  1.00  0.00           C  
ATOM    763  C6  URI A  32     191.034 145.518 182.497  1.00  0.00           C  
ATOM    764  H3  URI A  32     191.295 143.115 185.294  1.00  0.00           H  
ATOM    765  H2* URI A  32     193.858 149.309 184.685  1.00  0.00           H  
ATOM    766  P   CYT A  33     194.998 148.714 181.425  1.00  0.00           P  
ATOM    767  O1P CYT A  33     195.804 149.808 180.835  1.00  0.00           O  
ATOM    768  O2P CYT A  33     194.801 147.487 180.656  1.00  0.00           O  
ATOM    769  C5* CYT A  33     196.953 147.459 182.712  1.00  0.00           C  
ATOM    770  O5* CYT A  33     195.749 148.270 182.799  1.00  0.00           O  
ATOM    771  C4* CYT A  33     197.438 147.057 184.108  1.00  0.00           C  
ATOM    772  O4* CYT A  33     198.322 145.967 184.039  1.00  0.00           O  
ATOM    773  C3* CYT A  33     198.180 148.210 184.744  1.00  0.00           C  
ATOM    774  O3* CYT A  33     197.845 148.375 186.095  1.00  0.00           O  
ATOM    775  C2* CYT A  33     199.626 147.862 184.515  1.00  0.00           C  
ATOM    776  O2* CYT A  33     200.491 148.288 185.550  1.00  0.00           O  
ATOM    777  C1* CYT A  33     199.667 146.356 184.351  1.00  0.00           C  
ATOM    778  N1  CYT A  33     200.610 145.908 183.330  1.00  0.00           N  
ATOM    779  C2  CYT A  33     201.869 145.468 183.751  1.00  0.00           C  
ATOM    780  O2  CYT A  33     202.171 145.436 184.964  1.00  0.00           O  
ATOM    781  N3  CYT A  33     202.693 144.919 182.812  1.00  0.00           N  
ATOM    782  C4  CYT A  33     202.409 144.960 181.503  1.00  0.00           C  
ATOM    783  N4  CYT A  33     203.352 144.580 180.602  1.00  0.00           N  
ATOM    784  C5  CYT A  33     201.141 145.409 181.064  1.00  0.00           C  
ATOM    785  C6  CYT A  33     200.226 145.844 181.993  1.00  0.00           C  
ATOM    786  H2* CYT A  33     200.629 149.254 185.536  1.00  0.00           H  
ATOM    787  H41 CYT A  33     203.133 144.566 179.636  1.00  0.00           H  
ATOM    788  H42 CYT A  33     204.236 144.296 180.991  1.00  0.00           H  
ATOM    789  P   URI A  34     196.866 149.561 186.566  1.00  0.00           P  
ATOM    790  O1P URI A  34     195.639 149.506 185.696  1.00  0.00           O  
ATOM    791  O2P URI A  34     197.630 150.783 186.749  1.00  0.00           O  
ATOM    792  C5* URI A  34     195.511 147.958 188.182  1.00  0.00           C  
ATOM    793  O5* URI A  34     196.413 149.025 188.045  1.00  0.00           O  
ATOM    794  C4* URI A  34     195.758 147.070 189.404  1.00  0.00           C  
ATOM    795  O4* URI A  34     195.200 145.798 189.207  1.00  0.00           O  
ATOM    796  C3* URI A  34     197.223 146.915 189.711  1.00  0.00           C  
ATOM    797  O3* URI A  34     197.589 147.144 191.066  1.00  0.00           O  
ATOM    798  C2* URI A  34     197.516 145.505 189.244  1.00  0.00           C  
ATOM    799  O2* URI A  34     198.413 144.791 190.132  1.00  0.00           O  
ATOM    800  C1* URI A  34     196.152 144.763 189.198  1.00  0.00           C  
ATOM    801  N1  URI A  34     196.037 143.958 187.939  1.00  0.00           N  
ATOM    802  C2  URI A  34     196.239 142.593 188.036  1.00  0.00           C  
ATOM    803  O2  URI A  34     196.696 142.021 189.001  1.00  0.00           O  
ATOM    804  N3  URI A  34     196.124 141.925 186.804  1.00  0.00           N  
ATOM    805  C4  URI A  34     195.708 142.433 185.582  1.00  0.00           C  
ATOM    806  O4  URI A  34     195.575 141.687 184.602  1.00  0.00           O  
ATOM    807  C5  URI A  34     195.351 143.839 185.646  1.00  0.00           C  
ATOM    808  C6  URI A  34     195.621 144.576 186.772  1.00  0.00           C  
ATOM    809  H3  URI A  34     196.188 140.932 186.873  1.00  0.00           H  
ATOM    810  H2* URI A  34     199.306 145.006 189.908  1.00  0.00           H  
ATOM    811  P   URI A  35     198.981 147.894 191.368  1.00  0.00           P  
ATOM    812  O1P URI A  35     198.967 149.130 190.544  1.00  0.00           O  
ATOM    813  O2P URI A  35     200.038 146.869 191.185  1.00  0.00           O  
ATOM    814  C5* URI A  35     199.924 148.297 193.840  1.00  0.00           C  
ATOM    815  O5* URI A  35     198.875 148.320 192.911  1.00  0.00           O  
ATOM    816  C4* URI A  35     199.466 148.059 195.282  1.00  0.00           C  
ATOM    817  O4* URI A  35     198.587 149.126 195.667  1.00  0.00           O  
ATOM    818  C3* URI A  35     198.537 146.819 195.374  1.00  0.00           C  
ATOM    819  O3* URI A  35     199.352 145.615 195.415  1.00  0.00           O  
ATOM    820  C2* URI A  35     197.932 147.134 196.733  1.00  0.00           C  
ATOM    821  O2* URI A  35     198.930 147.029 197.777  1.00  0.00           O  
ATOM    822  C1* URI A  35     197.539 148.576 196.500  1.00  0.00           C  
ATOM    823  N1  URI A  35     196.234 148.677 195.781  1.00  0.00           N  
ATOM    824  C2  URI A  35     195.337 149.625 196.280  1.00  0.00           C  
ATOM    825  O2  URI A  35     195.584 150.284 197.301  1.00  0.00           O  
ATOM    826  N3  URI A  35     194.307 149.963 195.406  1.00  0.00           N  
ATOM    827  C4  URI A  35     193.913 149.290 194.266  1.00  0.00           C  
ATOM    828  O4  URI A  35     192.824 149.524 193.703  1.00  0.00           O  
ATOM    829  C5  URI A  35     194.810 148.201 193.922  1.00  0.00           C  
ATOM    830  C6  URI A  35     195.969 147.995 194.627  1.00  0.00           C  
ATOM    831  H3  URI A  35     193.762 150.778 195.667  1.00  0.00           H  
ATOM    832  H2* URI A  35     198.495 146.919 198.610  1.00  0.00           H  
ATOM    833  P   GUA A  36     198.807 144.191 195.012  1.00  0.00           P  
ATOM    834  O1P GUA A  36     199.869 143.147 195.168  1.00  0.00           O  
ATOM    835  O2P GUA A  36     198.212 144.301 193.634  1.00  0.00           O  
ATOM    836  C5* GUA A  36     197.868 143.591 197.420  1.00  0.00           C  
ATOM    837  O5* GUA A  36     197.644 143.843 196.060  1.00  0.00           O  
ATOM    838  C4* GUA A  36     196.628 143.221 198.170  1.00  0.00           C  
ATOM    839  O4* GUA A  36     195.735 144.360 198.225  1.00  0.00           O  
ATOM    840  C3* GUA A  36     195.808 142.172 197.479  1.00  0.00           C  
ATOM    841  O3* GUA A  36     196.257 140.863 197.758  1.00  0.00           O  
ATOM    842  C2* GUA A  36     194.440 142.406 198.148  1.00  0.00           C  
ATOM    843  O2* GUA A  36     194.481 141.948 199.512  1.00  0.00           O  
ATOM    844  C1* GUA A  36     194.366 143.930 198.120  1.00  0.00           C  
ATOM    845  N1  GUA A  36     190.068 144.594 195.378  1.00  0.00           N  
ATOM    846  C2  GUA A  36     190.247 144.553 196.756  1.00  0.00           C  
ATOM    847  N2  GUA A  36     189.116 144.411 197.484  1.00  0.00           N  
ATOM    848  N3  GUA A  36     191.451 144.305 197.351  1.00  0.00           N  
ATOM    849  C4  GUA A  36     192.476 144.342 196.477  1.00  0.00           C  
ATOM    850  C5  GUA A  36     192.398 144.745 195.158  1.00  0.00           C  
ATOM    851  C6  GUA A  36     191.139 144.640 194.463  1.00  0.00           C  
ATOM    852  O6  GUA A  36     190.929 144.823 193.250  1.00  0.00           O  
ATOM    853  N7  GUA A  36     193.694 144.974 194.664  1.00  0.00           N  
ATOM    854  C8  GUA A  36     194.467 144.736 195.685  1.00  0.00           C  
ATOM    855  N9  GUA A  36     193.826 144.370 196.811  1.00  0.00           N  
ATOM    856  H1  GUA A  36     189.175 144.479 194.962  1.00  0.00           H  
ATOM    857  H2* GUA A  36     194.810 142.644 200.089  1.00  0.00           H  
ATOM    858  H21 GUA A  36     188.232 144.392 197.035  1.00  0.00           H  
ATOM    859  H22 GUA A  36     189.244 144.287 198.477  1.00  0.00           H  
ATOM    860  P   ADE A  37     196.147 139.677 196.683  1.00  0.00           P  
ATOM    861  O1P ADE A  37     196.417 138.400 197.392  1.00  0.00           O  
ATOM    862  O2P ADE A  37     196.985 140.044 195.543  1.00  0.00           O  
ATOM    863  C5* ADE A  37     194.275 139.444 194.856  1.00  0.00           C  
ATOM    864  O5* ADE A  37     194.632 139.664 196.202  1.00  0.00           O  
ATOM    865  C4* ADE A  37     192.856 139.783 194.536  1.00  0.00           C  
ATOM    866  O4* ADE A  37     192.719 141.074 193.996  1.00  0.00           O  
ATOM    867  C3* ADE A  37     192.247 138.863 193.465  1.00  0.00           C  
ATOM    868  O3* ADE A  37     191.862 137.627 194.046  1.00  0.00           O  
ATOM    869  C2* ADE A  37     191.029 139.728 193.085  1.00  0.00           C  
ATOM    870  O2* ADE A  37     189.995 139.627 194.041  1.00  0.00           O  
ATOM    871  C1* ADE A  37     191.675 141.087 192.984  1.00  0.00           C  
ATOM    872  N1  ADE A  37     190.636 141.618 188.026  1.00  0.00           N  
ATOM    873  C2  ADE A  37     189.908 141.898 189.107  1.00  0.00           C  
ATOM    874  N3  ADE A  37     190.228 141.669 190.393  1.00  0.00           N  
ATOM    875  C4  ADE A  37     191.597 141.591 190.512  1.00  0.00           C  
ATOM    876  C5  ADE A  37     192.508 141.403 189.478  1.00  0.00           C  
ATOM    877  C6  ADE A  37     191.991 141.513 188.164  1.00  0.00           C  
ATOM    878  N6  ADE A  37     192.691 141.197 187.047  1.00  0.00           N  
ATOM    879  N7  ADE A  37     193.799 141.357 190.004  1.00  0.00           N  
ATOM    880  C8  ADE A  37     193.607 141.454 191.304  1.00  0.00           C  
ATOM    881  N9  ADE A  37     192.274 141.376 191.689  1.00  0.00           N  
ATOM    882  H2* ADE A  37     189.775 138.693 194.243  1.00  0.00           H  
ATOM    883  H61 ADE A  37     193.675 140.982 187.129  1.00  0.00           H  
ATOM    884  H62 ADE A  37     192.238 141.348 186.168  1.00  0.00           H  
ATOM    885  P   CYT A  38     191.579 136.349 193.094  1.00  0.00           P  
ATOM    886  O1P CYT A  38     191.304 135.214 194.019  1.00  0.00           O  
ATOM    887  O2P CYT A  38     192.654 136.313 192.101  1.00  0.00           O  
ATOM    888  C5* CYT A  38     189.967 136.757 191.011  1.00  0.00           C  
ATOM    889  O5* CYT A  38     190.182 136.803 192.407  1.00  0.00           O  
ATOM    890  C4* CYT A  38     188.658 137.439 190.562  1.00  0.00           C  
ATOM    891  O4* CYT A  38     188.942 138.565 189.725  1.00  0.00           O  
ATOM    892  C3* CYT A  38     188.086 136.748 189.308  1.00  0.00           C  
ATOM    893  O3* CYT A  38     187.715 135.429 189.633  1.00  0.00           O  
ATOM    894  C2* CYT A  38     186.868 137.668 189.070  1.00  0.00           C  
ATOM    895  O2* CYT A  38     186.127 137.823 190.256  1.00  0.00           O  
ATOM    896  C1* CYT A  38     187.816 138.821 188.855  1.00  0.00           C  
ATOM    897  N1  CYT A  38     188.260 138.954 187.450  1.00  0.00           N  
ATOM    898  C2  CYT A  38     187.468 139.700 186.571  1.00  0.00           C  
ATOM    899  O2  CYT A  38     186.470 140.318 187.001  1.00  0.00           O  
ATOM    900  N3  CYT A  38     187.939 139.897 185.289  1.00  0.00           N  
ATOM    901  C4  CYT A  38     189.153 139.439 184.927  1.00  0.00           C  
ATOM    902  N4  CYT A  38     189.606 139.700 183.673  1.00  0.00           N  
ATOM    903  C5  CYT A  38     189.931 138.620 185.815  1.00  0.00           C  
ATOM    904  C6  CYT A  38     189.583 138.684 187.120  1.00  0.00           C  
ATOM    905  H2* CYT A  38     186.580 137.421 190.993  1.00  0.00           H  
ATOM    906  H41 CYT A  38     190.581 139.577 183.485  1.00  0.00           H  
ATOM    907  H42 CYT A  38     189.079 140.401 183.138  1.00  0.00           H  
ATOM    908  P   ADE A  39     187.852 134.171 188.608  1.00  0.00           P  
ATOM    909  O1P ADE A  39     188.301 133.040 189.427  1.00  0.00           O  
ATOM    910  O2P ADE A  39     188.654 134.651 187.468  1.00  0.00           O  
ATOM    911  C5* ADE A  39     185.522 134.981 187.614  1.00  0.00           C  
ATOM    912  O5* ADE A  39     186.346 133.983 188.155  1.00  0.00           O  
ATOM    913  C4* ADE A  39     184.035 134.688 187.711  1.00  0.00           C  
ATOM    914  O4* ADE A  39     183.257 135.864 187.395  1.00  0.00           O  
ATOM    915  C3* ADE A  39     183.604 133.667 186.690  1.00  0.00           C  
ATOM    916  O3* ADE A  39     183.861 132.339 187.129  1.00  0.00           O  
ATOM    917  C2* ADE A  39     182.149 133.983 186.465  1.00  0.00           C  
ATOM    918  O2* ADE A  39     181.306 133.452 187.482  1.00  0.00           O  
ATOM    919  C1* ADE A  39     182.144 135.498 186.548  1.00  0.00           C  
ATOM    920  N1  ADE A  39     180.029 136.633 181.952  1.00  0.00           N  
ATOM    921  C2  ADE A  39     179.553 135.970 183.028  1.00  0.00           C  
ATOM    922  N3  ADE A  39     180.199 135.576 184.113  1.00  0.00           N  
ATOM    923  C4  ADE A  39     181.448 136.148 184.167  1.00  0.00           C  
ATOM    924  C5  ADE A  39     181.984 137.022 183.229  1.00  0.00           C  
ATOM    925  C6  ADE A  39     181.247 137.183 182.034  1.00  0.00           C  
ATOM    926  N6  ADE A  39     181.627 138.029 181.041  1.00  0.00           N  
ATOM    927  N7  ADE A  39     183.339 137.210 183.504  1.00  0.00           N  
ATOM    928  C8  ADE A  39     183.403 136.862 184.776  1.00  0.00           C  
ATOM    929  N9  ADE A  39     182.355 136.075 185.179  1.00  0.00           N  
ATOM    930  H2* ADE A  39     181.366 134.010 188.274  1.00  0.00           H  
ATOM    931  H61 ADE A  39     182.501 138.515 181.096  1.00  0.00           H  
ATOM    932  H62 ADE A  39     181.000 138.171 180.258  1.00  0.00           H  
ATOM    933  P   ADE A  40     184.273 131.168 186.122  1.00  0.00           P  
ATOM    934  O1P ADE A  40     184.776 129.991 186.845  1.00  0.00           O  
ATOM    935  O2P ADE A  40     185.023 131.790 185.005  1.00  0.00           O  
ATOM    936  C5* ADE A  40     181.865 130.032 186.333  1.00  0.00           C  
ATOM    937  O5* ADE A  40     182.803 130.733 185.559  1.00  0.00           O  
ATOM    938  C4* ADE A  40     180.446 130.385 186.012  1.00  0.00           C  
ATOM    939  O4* ADE A  40     180.322 131.630 185.294  1.00  0.00           O  
ATOM    940  C3* ADE A  40     179.759 129.414 185.083  1.00  0.00           C  
ATOM    941  O3* ADE A  40     178.349 129.474 185.252  1.00  0.00           O  
ATOM    942  C2* ADE A  40     180.139 129.909 183.710  1.00  0.00           C  
ATOM    943  O2* ADE A  40     179.196 129.515 182.684  1.00  0.00           O  
ATOM    944  C1* ADE A  40     179.961 131.415 183.957  1.00  0.00           C  
ATOM    945  N1  ADE A  40     179.929 133.653 179.311  1.00  0.00           N  
ATOM    946  C2  ADE A  40     178.917 133.411 180.171  1.00  0.00           C  
ATOM    947  N3  ADE A  40     178.986 132.793 181.371  1.00  0.00           N  
ATOM    948  C4  ADE A  40     180.286 132.756 181.787  1.00  0.00           C  
ATOM    949  C5  ADE A  40     181.403 133.067 181.046  1.00  0.00           C  
ATOM    950  C6  ADE A  40     181.197 133.621 179.764  1.00  0.00           C  
ATOM    951  N6  ADE A  40     182.181 134.079 178.967  1.00  0.00           N  
ATOM    952  N7  ADE A  40     182.474 133.186 181.924  1.00  0.00           N  
ATOM    953  C8  ADE A  40     182.039 132.623 183.046  1.00  0.00           C  
ATOM    954  N9  ADE A  40     180.743 132.202 182.982  1.00  0.00           N  
ATOM    955  H2* ADE A  40     178.455 129.080 183.092  1.00  0.00           H  
ATOM    956  H61 ADE A  40     183.142 133.896 179.237  1.00  0.00           H  
ATOM    957  H62 ADE A  40     181.938 134.509 178.102  1.00  0.00           H  
ATOM    958  P   ADE A  41     177.338 128.284 184.964  1.00  0.00           P  
ATOM    959  O1P ADE A  41     176.660 127.904 186.255  1.00  0.00           O  
ATOM    960  O2P ADE A  41     178.001 127.249 184.177  1.00  0.00           O  
ATOM    961  C5* ADE A  41     175.470 130.078 184.593  1.00  0.00           C  
ATOM    962  O5* ADE A  41     176.207 128.984 184.048  1.00  0.00           O  
ATOM    963  C4* ADE A  41     174.129 130.293 183.934  1.00  0.00           C  
ATOM    964  O4* ADE A  41     174.303 130.339 182.506  1.00  0.00           O  
ATOM    965  C3* ADE A  41     173.204 129.080 184.117  1.00  0.00           C  
ATOM    966  O3* ADE A  41     172.536 129.140 185.353  1.00  0.00           O  
ATOM    967  C2* ADE A  41     172.302 129.213 182.927  1.00  0.00           C  
ATOM    968  O2* ADE A  41     171.222 130.110 183.092  1.00  0.00           O  
ATOM    969  C1* ADE A  41     173.282 129.634 181.833  1.00  0.00           C  
ATOM    970  N1  ADE A  41     172.412 125.807 178.450  1.00  0.00           N  
ATOM    971  C2  ADE A  41     171.611 126.778 178.926  1.00  0.00           C  
ATOM    972  N3  ADE A  41     171.913 127.762 179.787  1.00  0.00           N  
ATOM    973  C4  ADE A  41     173.186 127.597 180.267  1.00  0.00           C  
ATOM    974  C5  ADE A  41     174.138 126.727 179.745  1.00  0.00           C  
ATOM    975  C6  ADE A  41     173.730 125.835 178.780  1.00  0.00           C  
ATOM    976  N6  ADE A  41     174.577 124.988 178.134  1.00  0.00           N  
ATOM    977  N7  ADE A  41     175.378 127.016 180.295  1.00  0.00           N  
ATOM    978  C8  ADE A  41     175.154 128.009 181.119  1.00  0.00           C  
ATOM    979  N9  ADE A  41     173.836 128.471 181.087  1.00  0.00           N  
ATOM    980  H2* ADE A  41     170.554 129.922 182.437  1.00  0.00           H  
ATOM    981  H61 ADE A  41     175.571 125.006 178.345  1.00  0.00           H  
ATOM    982  H62 ADE A  41     174.184 124.278 177.516  1.00  0.00           H  
ATOM    983  P   ADE A  42     172.055 127.863 186.200  1.00  0.00           P  
ATOM    984  O1P ADE A  42     171.410 128.320 187.450  1.00  0.00           O  
ATOM    985  O2P ADE A  42     173.232 126.915 186.292  1.00  0.00           O  
ATOM    986  C5* ADE A  42     169.730 127.936 184.950  1.00  0.00           C  
ATOM    987  O5* ADE A  42     170.929 127.176 185.262  1.00  0.00           O  
ATOM    988  C4* ADE A  42     169.135 127.414 183.655  1.00  0.00           C  
ATOM    989  O4* ADE A  42     170.192 127.116 182.703  1.00  0.00           O  
ATOM    990  C3* ADE A  42     168.512 126.031 183.897  1.00  0.00           C  
ATOM    991  O3* ADE A  42     167.221 126.146 184.506  1.00  0.00           O  
ATOM    992  C2* ADE A  42     168.439 125.587 182.442  1.00  0.00           C  
ATOM    993  O2* ADE A  42     167.390 126.187 181.728  1.00  0.00           O  
ATOM    994  C1* ADE A  42     169.812 125.945 181.924  1.00  0.00           C  
ATOM    995  N1  ADE A  42     171.359 121.289 180.336  1.00  0.00           N  
ATOM    996  C2  ADE A  42     170.682 122.246 179.718  1.00  0.00           C  
ATOM    997  N3  ADE A  42     170.242 123.399 180.212  1.00  0.00           N  
ATOM    998  C4  ADE A  42     170.815 123.647 181.439  1.00  0.00           C  
ATOM    999  C5  ADE A  42     171.611 122.772 182.162  1.00  0.00           C  
ATOM   1000  C6  ADE A  42     172.000 121.577 181.490  1.00  0.00           C  
ATOM   1001  N6  ADE A  42     172.815 120.648 182.030  1.00  0.00           N  
ATOM   1002  N7  ADE A  42     172.124 123.454 183.275  1.00  0.00           N  
ATOM   1003  C8  ADE A  42     171.574 124.617 183.229  1.00  0.00           C  
ATOM   1004  N9  ADE A  42     170.746 124.818 182.149  1.00  0.00           N  
ATOM   1005  H2* ADE A  42     166.562 125.716 181.956  1.00  0.00           H  
ATOM   1006  H61 ADE A  42     173.323 120.863 182.881  1.00  0.00           H  
ATOM   1007  H62 ADE A  42     173.103 119.879 181.430  1.00  0.00           H  
ATOM   1008  P   CYT A  43     166.502 124.883 185.184  1.00  0.00           P  
ATOM   1009  O1P CYT A  43     165.637 125.308 186.278  1.00  0.00           O  
ATOM   1010  O2P CYT A  43     167.564 123.857 185.472  1.00  0.00           O  
ATOM   1011  C5* CYT A  43     164.630 125.171 183.348  1.00  0.00           C  
ATOM   1012  O5* CYT A  43     165.559 124.306 184.016  1.00  0.00           O  
ATOM   1013  C4* CYT A  43     163.545 124.475 182.570  1.00  0.00           C  
ATOM   1014  O4* CYT A  43     162.630 125.432 181.993  1.00  0.00           O  
ATOM   1015  C3* CYT A  43     164.117 123.523 181.494  1.00  0.00           C  
ATOM   1016  O3* CYT A  43     163.875 122.177 181.902  1.00  0.00           O  
ATOM   1017  C2* CYT A  43     163.216 123.885 180.345  1.00  0.00           C  
ATOM   1018  O2* CYT A  43     162.236 122.864 180.157  1.00  0.00           O  
ATOM   1019  C1* CYT A  43     162.552 125.258 180.588  1.00  0.00           C  
ATOM   1020  N1  CYT A  43     163.353 126.292 179.865  1.00  0.00           N  
ATOM   1021  C2  CYT A  43     162.877 126.695 178.601  1.00  0.00           C  
ATOM   1022  O2  CYT A  43     161.966 126.059 178.075  1.00  0.00           O  
ATOM   1023  N3  CYT A  43     163.582 127.670 177.960  1.00  0.00           N  
ATOM   1024  C4  CYT A  43     164.488 128.435 178.619  1.00  0.00           C  
ATOM   1025  N4  CYT A  43     165.211 129.350 177.933  1.00  0.00           N  
ATOM   1026  C5  CYT A  43     164.818 128.151 180.011  1.00  0.00           C  
ATOM   1027  C6  CYT A  43     164.351 126.974 180.501  1.00  0.00           C  
ATOM   1028  H2* CYT A  43     161.522 123.248 179.617  1.00  0.00           H  
ATOM   1029  H41 CYT A  43     166.127 129.552 178.281  1.00  0.00           H  
ATOM   1030  H42 CYT A  43     165.028 129.433 176.944  1.00  0.00           H  
ATOM   1031  P   CYT A  44     164.772 120.946 181.485  1.00  0.00           P  
ATOM   1032  O1P CYT A  44     164.085 119.673 181.883  1.00  0.00           O  
ATOM   1033  O2P CYT A  44     166.168 121.175 181.870  1.00  0.00           O  
ATOM   1034  C5* CYT A  44     163.591 120.387 179.205  1.00  0.00           C  
ATOM   1035  O5* CYT A  44     164.740 120.978 179.855  1.00  0.00           O  
ATOM   1036  C4* CYT A  44     163.751 120.387 177.676  1.00  0.00           C  
ATOM   1037  O4* CYT A  44     163.971 121.710 177.155  1.00  0.00           O  
ATOM   1038  C3* CYT A  44     164.909 119.467 177.315  1.00  0.00           C  
ATOM   1039  O3* CYT A  44     164.442 118.520 176.321  1.00  0.00           O  
ATOM   1040  C2* CYT A  44     165.884 120.447 176.656  1.00  0.00           C  
ATOM   1041  O2* CYT A  44     166.415 119.980 175.433  1.00  0.00           O  
ATOM   1042  C1* CYT A  44     165.244 121.802 176.569  1.00  0.00           C  
ATOM   1043  N1  CYT A  44     166.058 122.896 177.141  1.00  0.00           N  
ATOM   1044  C2  CYT A  44     165.935 124.141 176.509  1.00  0.00           C  
ATOM   1045  O2  CYT A  44     165.056 124.297 175.635  1.00  0.00           O  
ATOM   1046  N3  CYT A  44     166.585 125.226 177.068  1.00  0.00           N  
ATOM   1047  C4  CYT A  44     167.308 125.102 178.189  1.00  0.00           C  
ATOM   1048  N4  CYT A  44     167.894 126.192 178.748  1.00  0.00           N  
ATOM   1049  C5  CYT A  44     167.377 123.825 178.848  1.00  0.00           C  
ATOM   1050  C6  CYT A  44     166.832 122.745 178.239  1.00  0.00           C  
ATOM   1051  H2* CYT A  44     167.001 119.257 175.594  1.00  0.00           H  
ATOM   1052  H41 CYT A  44     168.173 126.096 179.704  1.00  0.00           H  
ATOM   1053  H42 CYT A  44     167.642 127.075 178.354  1.00  0.00           H  
ATOM   1054  P   URI A  45     165.166 117.114 176.161  1.00  0.00           P  
ATOM   1055  O1P URI A  45     164.799 116.212 177.269  1.00  0.00           O  
ATOM   1056  O2P URI A  45     166.626 117.384 175.932  1.00  0.00           O  
ATOM   1057  C5* URI A  45     163.353 115.837 174.669  1.00  0.00           C  
ATOM   1058  O5* URI A  45     164.557 116.542 174.802  1.00  0.00           O  
ATOM   1059  C4* URI A  45     162.506 116.235 173.438  1.00  0.00           C  
ATOM   1060  O4* URI A  45     161.966 117.549 173.575  1.00  0.00           O  
ATOM   1061  C3* URI A  45     163.348 116.469 172.202  1.00  0.00           C  
ATOM   1062  O3* URI A  45     163.774 115.201 171.625  1.00  0.00           O  
ATOM   1063  C2* URI A  45     162.355 117.142 171.304  1.00  0.00           C  
ATOM   1064  O2* URI A  45     161.325 116.240 170.833  1.00  0.00           O  
ATOM   1065  C1* URI A  45     161.719 118.167 172.284  1.00  0.00           C  
ATOM   1066  N1  URI A  45     162.497 119.431 172.238  1.00  0.00           N  
ATOM   1067  C2  URI A  45     162.039 120.456 171.410  1.00  0.00           C  
ATOM   1068  O2  URI A  45     161.050 120.282 170.673  1.00  0.00           O  
ATOM   1069  N3  URI A  45     162.762 121.628 171.400  1.00  0.00           N  
ATOM   1070  C4  URI A  45     163.751 121.994 172.339  1.00  0.00           C  
ATOM   1071  O4  URI A  45     164.442 122.997 172.110  1.00  0.00           O  
ATOM   1072  C5  URI A  45     164.246 120.831 173.090  1.00  0.00           C  
ATOM   1073  C6  URI A  45     163.586 119.641 173.048  1.00  0.00           C  
ATOM   1074  H3  URI A  45     162.318 122.433 170.975  1.00  0.00           H  
ATOM   1075  H2* URI A  45     160.785 116.698 170.187  1.00  0.00           H  
ATOM   1076  P   ADE A  46     165.280 115.128 170.993  1.00  0.00           P  
ATOM   1077  O1P ADE A  46     165.367 113.731 170.444  1.00  0.00           O  
ATOM   1078  O2P ADE A  46     166.228 115.572 172.018  1.00  0.00           O  
ATOM   1079  C5* ADE A  46     164.557 115.929 168.544  1.00  0.00           C  
ATOM   1080  O5* ADE A  46     165.234 116.135 169.766  1.00  0.00           O  
ATOM   1081  C4* ADE A  46     164.131 117.215 167.908  1.00  0.00           C  
ATOM   1082  O4* ADE A  46     164.140 118.295 168.851  1.00  0.00           O  
ATOM   1083  C3* ADE A  46     165.202 117.664 166.896  1.00  0.00           C  
ATOM   1084  O3* ADE A  46     165.019 116.986 165.683  1.00  0.00           O  
ATOM   1085  C2* ADE A  46     164.914 119.156 166.800  1.00  0.00           C  
ATOM   1086  O2* ADE A  46     163.737 119.330 165.971  1.00  0.00           O  
ATOM   1087  C1* ADE A  46     164.566 119.508 168.251  1.00  0.00           C  
ATOM   1088  N1  ADE A  46     168.169 123.138 168.288  1.00  0.00           N  
ATOM   1089  C2  ADE A  46     166.914 123.129 167.802  1.00  0.00           C  
ATOM   1090  N3  ADE A  46     166.017 122.154 167.848  1.00  0.00           N  
ATOM   1091  C4  ADE A  46     166.434 121.170 168.695  1.00  0.00           C  
ATOM   1092  C5  ADE A  46     167.596 121.156 169.460  1.00  0.00           C  
ATOM   1093  C6  ADE A  46     168.430 122.305 169.336  1.00  0.00           C  
ATOM   1094  N6  ADE A  46     169.633 122.388 169.940  1.00  0.00           N  
ATOM   1095  N7  ADE A  46     167.496 120.126 170.398  1.00  0.00           N  
ATOM   1096  C8  ADE A  46     166.420 119.453 170.027  1.00  0.00           C  
ATOM   1097  N9  ADE A  46     165.779 120.016 168.965  1.00  0.00           N  
ATOM   1098  H2* ADE A  46     162.955 119.156 166.457  1.00  0.00           H  
ATOM   1099  H61 ADE A  46     169.899 121.646 170.558  1.00  0.00           H  
ATOM   1100  H62 ADE A  46     170.279 123.120 169.661  1.00  0.00           H  
ATOM   1101  P   ADE A  47     166.246 116.927 164.630  1.00  0.00           P  
ATOM   1102  O1P ADE A  47     165.765 116.194 163.454  1.00  0.00           O  
ATOM   1103  O2P ADE A  47     167.473 116.492 165.344  1.00  0.00           O  
ATOM   1104  C5* ADE A  47     165.518 119.243 163.499  1.00  0.00           C  
ATOM   1105  O5* ADE A  47     166.457 118.469 164.209  1.00  0.00           O  
ATOM   1106  C4* ADE A  47     165.944 120.644 163.193  1.00  0.00           C  
ATOM   1107  O4* ADE A  47     166.246 121.362 164.424  1.00  0.00           O  
ATOM   1108  C3* ADE A  47     167.180 120.758 162.341  1.00  0.00           C  
ATOM   1109  O3* ADE A  47     166.786 120.753 160.936  1.00  0.00           O  
ATOM   1110  C2* ADE A  47     167.661 122.173 162.685  1.00  0.00           C  
ATOM   1111  O2* ADE A  47     166.914 123.170 162.003  1.00  0.00           O  
ATOM   1112  C1* ADE A  47     167.377 122.223 164.159  1.00  0.00           C  
ATOM   1113  N1  ADE A  47     171.616 123.756 166.512  1.00  0.00           N  
ATOM   1114  C2  ADE A  47     170.622 124.420 165.912  1.00  0.00           C  
ATOM   1115  N3  ADE A  47     169.418 123.949 165.536  1.00  0.00           N  
ATOM   1116  C4  ADE A  47     169.501 122.585 165.422  1.00  0.00           C  
ATOM   1117  C5  ADE A  47     170.467 121.770 165.971  1.00  0.00           C  
ATOM   1118  C6  ADE A  47     171.570 122.415 166.580  1.00  0.00           C  
ATOM   1119  N6  ADE A  47     172.687 121.774 166.988  1.00  0.00           N  
ATOM   1120  N7  ADE A  47     170.023 120.451 166.022  1.00  0.00           N  
ATOM   1121  C8  ADE A  47     168.915 120.456 165.298  1.00  0.00           C  
ATOM   1122  N9  ADE A  47     168.526 121.738 164.937  1.00  0.00           N  
ATOM   1123  H2* ADE A  47     167.262 123.244 161.105  1.00  0.00           H  
ATOM   1124  H61 ADE A  47     172.636 120.753 167.075  1.00  0.00           H  
ATOM   1125  H62 ADE A  47     173.470 122.292 167.313  1.00  0.00           H  
ATOM   1126  P   CYT A  48     167.725 120.131 159.814  1.00  0.00           P  
ATOM   1127  O1P CYT A  48     166.882 119.710 158.638  1.00  0.00           O  
ATOM   1128  O2P CYT A  48     168.636 119.147 160.442  1.00  0.00           O  
ATOM   1129  C5* CYT A  48     169.730 121.774 160.085  1.00  0.00           C  
ATOM   1130  O5* CYT A  48     168.581 121.422 159.343  1.00  0.00           O  
ATOM   1131  C4* CYT A  48     170.421 123.042 159.595  1.00  0.00           C  
ATOM   1132  O4* CYT A  48     171.318 123.532 160.588  1.00  0.00           O  
ATOM   1133  C3* CYT A  48     171.185 122.777 158.304  1.00  0.00           C  
ATOM   1134  O3* CYT A  48     170.668 123.564 157.224  1.00  0.00           O  
ATOM   1135  C2* CYT A  48     172.604 123.083 158.688  1.00  0.00           C  
ATOM   1136  O2* CYT A  48     173.241 123.981 157.777  1.00  0.00           O  
ATOM   1137  C1* CYT A  48     172.646 123.582 160.103  1.00  0.00           C  
ATOM   1138  N1  CYT A  48     173.607 122.850 160.968  1.00  0.00           N  
ATOM   1139  C2  CYT A  48     174.925 123.303 161.018  1.00  0.00           C  
ATOM   1140  O2  CYT A  48     175.237 124.269 160.281  1.00  0.00           O  
ATOM   1141  N3  CYT A  48     175.809 122.704 161.833  1.00  0.00           N  
ATOM   1142  C4  CYT A  48     175.397 121.701 162.657  1.00  0.00           C  
ATOM   1143  N4  CYT A  48     176.280 121.152 163.522  1.00  0.00           N  
ATOM   1144  C5  CYT A  48     174.005 121.349 162.794  1.00  0.00           C  
ATOM   1145  C6  CYT A  48     173.236 121.783 161.755  1.00  0.00           C  
ATOM   1146  H2* CYT A  48     173.662 123.486 157.082  1.00  0.00           H  
ATOM   1147  H41 CYT A  48     175.937 120.598 164.301  1.00  0.00           H  
ATOM   1148  H42 CYT A  48     177.196 121.605 163.596  1.00  0.00           H  
ATOM   1149  P   URI A  49     170.819 123.001 155.736  1.00  0.00           P  
ATOM   1150  O1P URI A  49     169.450 122.873 155.186  1.00  0.00           O  
ATOM   1151  O2P URI A  49     171.725 121.815 155.763  1.00  0.00           O  
ATOM   1152  C5* URI A  49     171.176 125.496 154.857  1.00  0.00           C  
ATOM   1153  O5* URI A  49     171.611 124.173 155.008  1.00  0.00           O  
ATOM   1154  C4* URI A  49     172.183 126.425 154.262  1.00  0.00           C  
ATOM   1155  O4* URI A  49     173.163 125.780 153.493  1.00  0.00           O  
ATOM   1156  C3* URI A  49     171.629 127.583 153.465  1.00  0.00           C  
ATOM   1157  O3* URI A  49     172.375 128.810 153.653  1.00  0.00           O  
ATOM   1158  C2* URI A  49     171.877 127.094 152.010  1.00  0.00           C  
ATOM   1159  O2* URI A  49     172.147 128.270 151.208  1.00  0.00           O  
ATOM   1160  C1* URI A  49     173.126 126.219 152.138  1.00  0.00           C  
ATOM   1161  N1  URI A  49     173.058 125.024 151.231  1.00  0.00           N  
ATOM   1162  C2  URI A  49     173.383 125.240 149.886  1.00  0.00           C  
ATOM   1163  O2  URI A  49     174.234 126.096 149.579  1.00  0.00           O  
ATOM   1164  N3  URI A  49     173.218 124.109 149.057  1.00  0.00           N  
ATOM   1165  C4  URI A  49     172.586 122.928 149.387  1.00  0.00           C  
ATOM   1166  O4  URI A  49     172.362 122.049 148.540  1.00  0.00           O  
ATOM   1167  C5  URI A  49     172.128 122.859 150.778  1.00  0.00           C  
ATOM   1168  C6  URI A  49     172.453 123.866 151.630  1.00  0.00           C  
ATOM   1169  H3  URI A  49     173.753 124.146 148.178  1.00  0.00           H  
ATOM   1170  H2* URI A  49     171.291 128.526 150.829  1.00  0.00           H  
ATOM   1171  P   URI A  50     171.698 130.243 153.680  1.00  0.00           P  
ATOM   1172  O1P URI A  50     170.778 130.408 152.568  1.00  0.00           O  
ATOM   1173  O2P URI A  50     172.797 131.241 153.905  1.00  0.00           O  
ATOM   1174  C5* URI A  50     169.528 130.870 155.095  1.00  0.00           C  
ATOM   1175  O5* URI A  50     170.851 130.270 155.077  1.00  0.00           O  
ATOM   1176  C4* URI A  50     168.810 130.348 156.372  1.00  0.00           C  
ATOM   1177  O4* URI A  50     169.629 130.531 157.535  1.00  0.00           O  
ATOM   1178  C3* URI A  50     167.601 131.264 156.619  1.00  0.00           C  
ATOM   1179  O3* URI A  50     166.425 130.687 156.001  1.00  0.00           O  
ATOM   1180  C2* URI A  50     167.464 131.204 158.116  1.00  0.00           C  
ATOM   1181  O2* URI A  50     166.827 129.959 158.492  1.00  0.00           O  
ATOM   1182  C1* URI A  50     168.938 131.232 158.551  1.00  0.00           C  
ATOM   1183  N1  URI A  50     169.414 132.646 158.670  1.00  0.00           N  
ATOM   1184  C2  URI A  50     169.363 133.264 159.888  1.00  0.00           C  
ATOM   1185  O2  URI A  50     168.782 132.793 160.867  1.00  0.00           O  
ATOM   1186  N3  URI A  50     170.041 134.496 159.979  1.00  0.00           N  
ATOM   1187  C4  URI A  50     170.549 135.219 158.908  1.00  0.00           C  
ATOM   1188  O4  URI A  50     171.103 136.327 159.073  1.00  0.00           O  
ATOM   1189  C5  URI A  50     170.668 134.431 157.677  1.00  0.00           C  
ATOM   1190  C6  URI A  50     170.027 133.232 157.617  1.00  0.00           C  
ATOM   1191  H3  URI A  50     170.137 134.889 160.899  1.00  0.00           H  
ATOM   1192  H2* URI A  50     166.493 130.028 159.384  1.00  0.00           H  
ATOM   1193  P   GUA A  51     165.262 131.625 155.484  1.00  0.00           P  
ATOM   1194  O1P GUA A  51     164.236 130.843 154.765  1.00  0.00           O  
ATOM   1195  O2P GUA A  51     165.880 132.779 154.802  1.00  0.00           O  
ATOM   1196  C5* GUA A  51     163.788 131.332 157.635  1.00  0.00           C  
ATOM   1197  O5* GUA A  51     164.603 132.170 156.844  1.00  0.00           O  
ATOM   1198  C4* GUA A  51     163.280 132.097 158.876  1.00  0.00           C  
ATOM   1199  O4* GUA A  51     164.369 132.697 159.572  1.00  0.00           O  
ATOM   1200  C3* GUA A  51     162.511 133.347 158.359  1.00  0.00           C  
ATOM   1201  O3* GUA A  51     161.188 133.035 158.015  1.00  0.00           O  
ATOM   1202  C2* GUA A  51     162.616 134.239 159.567  1.00  0.00           C  
ATOM   1203  O2* GUA A  51     161.659 133.896 160.551  1.00  0.00           O  
ATOM   1204  C1* GUA A  51     164.058 134.033 159.984  1.00  0.00           C  
ATOM   1205  N1  GUA A  51     165.944 138.812 160.185  1.00  0.00           N  
ATOM   1206  C2  GUA A  51     165.070 138.130 161.050  1.00  0.00           C  
ATOM   1207  N2  GUA A  51     164.726 138.780 162.163  1.00  0.00           N  
ATOM   1208  N3  GUA A  51     164.731 136.830 160.895  1.00  0.00           N  
ATOM   1209  C4  GUA A  51     165.115 136.336 159.682  1.00  0.00           C  
ATOM   1210  C5  GUA A  51     166.095 136.858 158.890  1.00  0.00           C  
ATOM   1211  C6  GUA A  51     166.603 138.190 159.128  1.00  0.00           C  
ATOM   1212  O6  GUA A  51     167.317 138.863 158.350  1.00  0.00           O  
ATOM   1213  N7  GUA A  51     166.557 135.883 157.970  1.00  0.00           N  
ATOM   1214  C8  GUA A  51     165.871 134.807 158.318  1.00  0.00           C  
ATOM   1215  N9  GUA A  51     164.941 135.027 159.293  1.00  0.00           N  
ATOM   1216  H1  GUA A  51     166.379 139.659 160.529  1.00  0.00           H  
ATOM   1217  H2* GUA A  51     161.485 134.688 161.096  1.00  0.00           H  
ATOM   1218  H21 GUA A  51     164.900 139.774 162.222  1.00  0.00           H  
ATOM   1219  H22 GUA A  51     164.021 138.341 162.758  1.00  0.00           H  
ATOM   1220  P   CYT A  52     160.464 133.626 156.702  1.00  0.00           P  
ATOM   1221  O1P CYT A  52     159.091 133.154 156.679  1.00  0.00           O  
ATOM   1222  O2P CYT A  52     161.389 133.397 155.576  1.00  0.00           O  
ATOM   1223  C5* CYT A  52     159.489 135.773 157.970  1.00  0.00           C  
ATOM   1224  O5* CYT A  52     160.423 135.210 156.999  1.00  0.00           O  
ATOM   1225  C4* CYT A  52     159.846 137.146 158.455  1.00  0.00           C  
ATOM   1226  O4* CYT A  52     161.243 137.187 158.844  1.00  0.00           O  
ATOM   1227  C3* CYT A  52     159.682 138.217 157.411  1.00  0.00           C  
ATOM   1228  O3* CYT A  52     158.313 138.661 157.301  1.00  0.00           O  
ATOM   1229  C2* CYT A  52     160.538 139.307 158.080  1.00  0.00           C  
ATOM   1230  O2* CYT A  52     159.851 139.755 159.279  1.00  0.00           O  
ATOM   1231  C1* CYT A  52     161.760 138.492 158.487  1.00  0.00           C  
ATOM   1232  N1  CYT A  52     162.703 138.336 157.343  1.00  0.00           N  
ATOM   1233  C2  CYT A  52     163.774 139.192 157.237  1.00  0.00           C  
ATOM   1234  O2  CYT A  52     163.733 140.268 157.874  1.00  0.00           O  
ATOM   1235  N3  CYT A  52     164.680 138.945 156.258  1.00  0.00           N  
ATOM   1236  C4  CYT A  52     164.584 137.897 155.434  1.00  0.00           C  
ATOM   1237  N4  CYT A  52     165.582 137.695 154.546  1.00  0.00           N  
ATOM   1238  C5  CYT A  52     163.490 136.977 155.534  1.00  0.00           C  
ATOM   1239  C6  CYT A  52     162.648 137.196 156.587  1.00  0.00           C  
ATOM   1240  H2* CYT A  52     159.128 140.318 159.064  1.00  0.00           H  
ATOM   1241  H41 CYT A  52     165.404 137.009 153.804  1.00  0.00           H  
ATOM   1242  H42 CYT A  52     166.187 138.478 154.367  1.00  0.00           H  
ATOM   1243  P   GUA A  53     157.713 139.325 155.992  1.00  0.00           P  
ATOM   1244  O1P GUA A  53     156.244 139.568 156.248  1.00  0.00           O  
ATOM   1245  O2P GUA A  53     158.102 138.487 154.839  1.00  0.00           O  
ATOM   1246  C5* GUA A  53     158.395 141.724 156.862  1.00  0.00           C  
ATOM   1247  O5* GUA A  53     158.414 140.739 155.841  1.00  0.00           O  
ATOM   1248  C4* GUA A  53     159.503 142.735 156.844  1.00  0.00           C  
ATOM   1249  O4* GUA A  53     160.808 142.159 156.949  1.00  0.00           O  
ATOM   1250  C3* GUA A  53     159.554 143.596 155.603  1.00  0.00           C  
ATOM   1251  O3* GUA A  53     158.624 144.681 155.704  1.00  0.00           O  
ATOM   1252  C2* GUA A  53     160.977 144.077 155.612  1.00  0.00           C  
ATOM   1253  O2* GUA A  53     161.188 145.212 156.468  1.00  0.00           O  
ATOM   1254  C1* GUA A  53     161.751 142.877 156.148  1.00  0.00           C  
ATOM   1255  N1  GUA A  53     165.239 142.159 152.435  1.00  0.00           N  
ATOM   1256  C2  GUA A  53     164.928 143.330 153.140  1.00  0.00           C  
ATOM   1257  N2  GUA A  53     165.784 144.356 152.966  1.00  0.00           N  
ATOM   1258  N3  GUA A  53     164.058 143.353 154.184  1.00  0.00           N  
ATOM   1259  C4  GUA A  53     163.353 142.181 154.298  1.00  0.00           C  
ATOM   1260  C5  GUA A  53     163.445 141.083 153.506  1.00  0.00           C  
ATOM   1261  C6  GUA A  53     164.484 141.000 152.504  1.00  0.00           C  
ATOM   1262  O6  GUA A  53     164.594 140.085 151.662  1.00  0.00           O  
ATOM   1263  N7  GUA A  53     162.373 140.222 153.712  1.00  0.00           N  
ATOM   1264  C8  GUA A  53     161.728 140.758 154.742  1.00  0.00           C  
ATOM   1265  N9  GUA A  53     162.204 141.980 155.040  1.00  0.00           N  
ATOM   1266  H1  GUA A  53     165.962 142.186 151.744  1.00  0.00           H  
ATOM   1267  H2* GUA A  53     160.748 145.995 156.107  1.00  0.00           H  
ATOM   1268  H21 GUA A  53     166.466 144.333 152.248  1.00  0.00           H  
ATOM   1269  H22 GUA A  53     165.637 145.175 153.571  1.00  0.00           H  
ATOM   1270  P   CYT A  54     158.020 145.413 154.367  1.00  0.00           P  
ATOM   1271  O1P CYT A  54     157.050 146.443 154.774  1.00  0.00           O  
ATOM   1272  O2P CYT A  54     157.608 144.370 153.401  1.00  0.00           O  
ATOM   1273  C5* CYT A  54     159.929 147.240 154.413  1.00  0.00           C  
ATOM   1274  O5* CYT A  54     159.325 146.123 153.809  1.00  0.00           O  
ATOM   1275  C4* CYT A  54     160.963 147.968 153.539  1.00  0.00           C  
ATOM   1276  O4* CYT A  54     162.108 147.089 153.342  1.00  0.00           O  
ATOM   1277  C3* CYT A  54     160.410 148.132 152.151  1.00  0.00           C  
ATOM   1278  O3* CYT A  54     159.645 149.332 152.019  1.00  0.00           O  
ATOM   1279  C2* CYT A  54     161.728 148.325 151.350  1.00  0.00           C  
ATOM   1280  O2* CYT A  54     162.273 149.597 151.620  1.00  0.00           O  
ATOM   1281  C1* CYT A  54     162.593 147.203 152.000  1.00  0.00           C  
ATOM   1282  N1  CYT A  54     162.401 145.908 151.305  1.00  0.00           N  
ATOM   1283  C2  CYT A  54     163.280 145.555 150.279  1.00  0.00           C  
ATOM   1284  O2  CYT A  54     164.191 146.338 149.918  1.00  0.00           O  
ATOM   1285  N3  CYT A  54     163.033 144.392 149.606  1.00  0.00           N  
ATOM   1286  C4  CYT A  54     162.131 143.495 150.023  1.00  0.00           C  
ATOM   1287  N4  CYT A  54     161.888 142.419 149.277  1.00  0.00           N  
ATOM   1288  C5  CYT A  54     161.311 143.802 151.158  1.00  0.00           C  
ATOM   1289  C6  CYT A  54     161.362 145.056 151.643  1.00  0.00           C  
ATOM   1290  H2* CYT A  54     161.852 150.279 151.094  1.00  0.00           H  
ATOM   1291  H41 CYT A  54     161.128 141.820 149.551  1.00  0.00           H  
ATOM   1292  H42 CYT A  54     162.396 142.291 148.412  1.00  0.00           H  
ATOM   1293  P   ADE A  55     158.455 149.327 150.893  1.00  0.00           P  
ATOM   1294  O1P ADE A  55     157.581 150.490 151.103  1.00  0.00           O  
ATOM   1295  O2P ADE A  55     157.864 147.981 150.906  1.00  0.00           O  
ATOM   1296  C5* ADE A  55     160.158 150.627 149.336  1.00  0.00           C  
ATOM   1297  O5* ADE A  55     159.256 149.515 149.510  1.00  0.00           O  
ATOM   1298  C4* ADE A  55     161.229 150.279 148.311  1.00  0.00           C  
ATOM   1299  O4* ADE A  55     161.884 149.048 148.558  1.00  0.00           O  
ATOM   1300  C3* ADE A  55     160.616 150.110 146.896  1.00  0.00           C  
ATOM   1301  O3* ADE A  55     160.419 151.387 146.274  1.00  0.00           O  
ATOM   1302  C2* ADE A  55     161.678 149.286 146.237  1.00  0.00           C  
ATOM   1303  O2* ADE A  55     162.740 150.055 145.665  1.00  0.00           O  
ATOM   1304  C1* ADE A  55     162.181 148.361 147.336  1.00  0.00           C  
ATOM   1305  N1  ADE A  55     162.360 143.774 145.097  1.00  0.00           N  
ATOM   1306  C2  ADE A  55     162.946 144.937 144.781  1.00  0.00           C  
ATOM   1307  N3  ADE A  55     162.799 146.136 145.386  1.00  0.00           N  
ATOM   1308  C4  ADE A  55     161.838 146.086 146.310  1.00  0.00           C  
ATOM   1309  C5  ADE A  55     160.986 145.033 146.567  1.00  0.00           C  
ATOM   1310  C6  ADE A  55     161.348 143.774 145.995  1.00  0.00           C  
ATOM   1311  N6  ADE A  55     160.666 142.635 146.214  1.00  0.00           N  
ATOM   1312  N7  ADE A  55     160.126 145.349 147.620  1.00  0.00           N  
ATOM   1313  C8  ADE A  55     160.451 146.558 147.931  1.00  0.00           C  
ATOM   1314  N9  ADE A  55     161.572 147.038 147.295  1.00  0.00           N  
ATOM   1315  H2* ADE A  55     162.492 150.380 144.791  1.00  0.00           H  
ATOM   1316  H61 ADE A  55     159.865 142.644 146.823  1.00  0.00           H  
ATOM   1317  H62 ADE A  55     161.046 141.779 145.853  1.00  0.00           H  
ATOM   1318  P   GUA A  56     159.293 151.529 145.125  1.00  0.00           P  
ATOM   1319  O1P GUA A  56     159.036 152.953 144.827  1.00  0.00           O  
ATOM   1320  O2P GUA A  56     158.185 150.618 145.450  1.00  0.00           O  
ATOM   1321  C5* GUA A  56     161.087 151.579 143.152  1.00  0.00           C  
ATOM   1322  O5* GUA A  56     160.062 150.856 143.852  1.00  0.00           O  
ATOM   1323  C4* GUA A  56     161.801 150.778 142.085  1.00  0.00           C  
ATOM   1324  O4* GUA A  56     162.282 149.529 142.570  1.00  0.00           O  
ATOM   1325  C3* GUA A  56     160.762 150.325 141.028  1.00  0.00           C  
ATOM   1326  O3* GUA A  56     160.464 151.410 140.154  1.00  0.00           O  
ATOM   1327  C2* GUA A  56     161.600 149.249 140.300  1.00  0.00           C  
ATOM   1328  O2* GUA A  56     162.621 149.812 139.494  1.00  0.00           O  
ATOM   1329  C1* GUA A  56     162.126 148.540 141.527  1.00  0.00           C  
ATOM   1330  N1  GUA A  56     160.954 143.532 141.385  1.00  0.00           N  
ATOM   1331  C2  GUA A  56     161.870 144.278 140.630  1.00  0.00           C  
ATOM   1332  N2  GUA A  56     162.547 143.568 139.719  1.00  0.00           N  
ATOM   1333  N3  GUA A  56     162.122 145.578 140.808  1.00  0.00           N  
ATOM   1334  C4  GUA A  56     161.279 146.155 141.714  1.00  0.00           C  
ATOM   1335  C5  GUA A  56     160.272 145.518 142.401  1.00  0.00           C  
ATOM   1336  C6  GUA A  56     160.268 144.081 142.488  1.00  0.00           C  
ATOM   1337  O6  GUA A  56     159.416 143.390 143.074  1.00  0.00           O  
ATOM   1338  N7  GUA A  56     159.526 146.452 143.143  1.00  0.00           N  
ATOM   1339  C8  GUA A  56     160.071 147.610 142.804  1.00  0.00           C  
ATOM   1340  N9  GUA A  56     161.169 147.491 142.003  1.00  0.00           N  
ATOM   1341  H1  GUA A  56     161.041 142.520 141.371  1.00  0.00           H  
ATOM   1342  H2* GUA A  56     162.268 150.330 138.762  1.00  0.00           H  
ATOM   1343  H21 GUA A  56     162.433 142.584 139.595  1.00  0.00           H  
ATOM   1344  H22 GUA A  56     163.312 144.054 139.256  1.00  0.00           H  
ATOM   1345  P   ADE A  57     158.977 151.428 139.458  1.00  0.00           P  
ATOM   1346  O1P ADE A  57     158.780 152.783 138.890  1.00  0.00           O  
ATOM   1347  O2P ADE A  57     158.006 150.847 140.382  1.00  0.00           O  
ATOM   1348  C5* ADE A  57     158.116 150.009 137.398  1.00  0.00           C  
ATOM   1349  O5* ADE A  57     159.229 150.375 138.258  1.00  0.00           O  
ATOM   1350  C4* ADE A  57     158.382 148.677 136.707  1.00  0.00           C  
ATOM   1351  O4* ADE A  57     159.201 147.807 137.535  1.00  0.00           O  
ATOM   1352  C3* ADE A  57     157.132 147.858 136.487  1.00  0.00           C  
ATOM   1353  O3* ADE A  57     156.390 148.347 135.402  1.00  0.00           O  
ATOM   1354  C2* ADE A  57     157.750 146.526 136.176  1.00  0.00           C  
ATOM   1355  O2* ADE A  57     158.331 146.461 134.875  1.00  0.00           O  
ATOM   1356  C1* ADE A  57     158.784 146.434 137.302  1.00  0.00           C  
ATOM   1357  N1  ADE A  57     157.159 142.094 139.458  1.00  0.00           N  
ATOM   1358  C2  ADE A  57     157.672 142.392 138.263  1.00  0.00           C  
ATOM   1359  N3  ADE A  57     157.864 143.600 137.700  1.00  0.00           N  
ATOM   1360  C4  ADE A  57     157.805 144.557 138.657  1.00  0.00           C  
ATOM   1361  C5  ADE A  57     157.260 144.420 139.925  1.00  0.00           C  
ATOM   1362  C6  ADE A  57     156.921 143.102 140.332  1.00  0.00           C  
ATOM   1363  N6  ADE A  57     156.372 142.809 141.531  1.00  0.00           N  
ATOM   1364  N7  ADE A  57     157.297 145.624 140.579  1.00  0.00           N  
ATOM   1365  C8  ADE A  57     157.906 146.457 139.751  1.00  0.00           C  
ATOM   1366  N9  ADE A  57     158.093 145.917 138.519  1.00  0.00           N  
ATOM   1367  H2* ADE A  57     159.087 145.880 134.871  1.00  0.00           H  
ATOM   1368  H61 ADE A  57     156.290 143.559 142.236  1.00  0.00           H  
ATOM   1369  H62 ADE A  57     156.464 141.847 141.861  1.00  0.00           H  
ATOM   1370  P   ADE A  58     154.784 148.219 135.365  1.00  0.00           P  
ATOM   1371  O1P ADE A  58     154.312 148.856 134.120  1.00  0.00           O  
ATOM   1372  O2P ADE A  58     154.276 148.796 136.656  1.00  0.00           O  
ATOM   1373  C5* ADE A  58     154.697 145.853 134.161  1.00  0.00           C  
ATOM   1374  O5* ADE A  58     154.468 146.672 135.342  1.00  0.00           O  
ATOM   1375  C4* ADE A  58     154.353 144.383 134.537  1.00  0.00           C  
ATOM   1376  O4* ADE A  58     155.031 143.994 135.754  1.00  0.00           O  
ATOM   1377  C3* ADE A  58     152.879 144.209 134.816  1.00  0.00           C  
ATOM   1378  O3* ADE A  58     152.101 144.017 133.640  1.00  0.00           O  
ATOM   1379  C2* ADE A  58     152.893 143.001 135.741  1.00  0.00           C  
ATOM   1380  O2* ADE A  58     152.907 141.765 135.004  1.00  0.00           O  
ATOM   1381  C1* ADE A  58     154.189 143.193 136.555  1.00  0.00           C  
ATOM   1382  N1  ADE A  58     152.184 142.598 141.261  1.00  0.00           N  
ATOM   1383  C2  ADE A  58     152.353 141.760 140.240  1.00  0.00           C  
ATOM   1384  N3  ADE A  58     153.021 141.930 139.087  1.00  0.00           N  
ATOM   1385  C4  ADE A  58     153.337 143.248 138.950  1.00  0.00           C  
ATOM   1386  C5  ADE A  58     153.227 144.246 139.902  1.00  0.00           C  
ATOM   1387  C6  ADE A  58     152.559 143.893 141.092  1.00  0.00           C  
ATOM   1388  N6  ADE A  58     152.161 144.768 142.044  1.00  0.00           N  
ATOM   1389  N7  ADE A  58     153.973 145.354 139.503  1.00  0.00           N  
ATOM   1390  C8  ADE A  58     154.060 145.166 138.213  1.00  0.00           C  
ATOM   1391  N9  ADE A  58     153.831 143.861 137.819  1.00  0.00           N  
ATOM   1392  H2* ADE A  58     153.777 141.531 134.706  1.00  0.00           H  
ATOM   1393  H61 ADE A  58     152.307 145.770 141.879  1.00  0.00           H  
ATOM   1394  H62 ADE A  58     151.447 144.511 142.685  1.00  0.00           H  
ATOM   1395  P   ADE A  59     150.609 144.534 133.580  1.00  0.00           P  
ATOM   1396  O1P ADE A  59     150.261 144.736 132.129  1.00  0.00           O  
ATOM   1397  O2P ADE A  59     150.467 145.724 134.496  1.00  0.00           O  
ATOM   1398  C5* ADE A  59     148.329 143.518 134.518  1.00  0.00           C  
ATOM   1399  O5* ADE A  59     149.689 143.385 134.148  1.00  0.00           O  
ATOM   1400  C4* ADE A  59     147.899 142.493 135.571  1.00  0.00           C  
ATOM   1401  O4* ADE A  59     148.892 142.465 136.615  1.00  0.00           O  
ATOM   1402  C3* ADE A  59     146.626 143.010 136.244  1.00  0.00           C  
ATOM   1403  O3* ADE A  59     145.505 142.671 135.471  1.00  0.00           O  
ATOM   1404  C2* ADE A  59     146.722 142.328 137.572  1.00  0.00           C  
ATOM   1405  O2* ADE A  59     146.118 141.014 137.498  1.00  0.00           O  
ATOM   1406  C1* ADE A  59     148.192 142.245 137.874  1.00  0.00           C  
ATOM   1407  N1  ADE A  59     148.068 143.614 142.804  1.00  0.00           N  
ATOM   1408  C2  ADE A  59     147.903 142.442 142.200  1.00  0.00           C  
ATOM   1409  N3  ADE A  59     147.949 142.163 140.891  1.00  0.00           N  
ATOM   1410  C4  ADE A  59     148.320 143.266 140.186  1.00  0.00           C  
ATOM   1411  C5  ADE A  59     148.796 144.466 140.721  1.00  0.00           C  
ATOM   1412  C6  ADE A  59     148.608 144.649 142.122  1.00  0.00           C  
ATOM   1413  N6  ADE A  59     148.997 145.743 142.790  1.00  0.00           N  
ATOM   1414  N7  ADE A  59     149.272 145.290 139.709  1.00  0.00           N  
ATOM   1415  C8  ADE A  59     149.199 144.516 138.643  1.00  0.00           C  
ATOM   1416  N9  ADE A  59     148.572 143.335 138.826  1.00  0.00           N  
ATOM   1417  H2* ADE A  59     146.059 140.657 138.391  1.00  0.00           H  
ATOM   1418  H61 ADE A  59     149.579 146.439 142.323  1.00  0.00           H  
ATOM   1419  H62 ADE A  59     148.906 145.747 143.784  1.00  0.00           H  
ATOM   1420  P   ADE A  60     144.196 143.605 135.425  1.00  0.00           P  
ATOM   1421  O1P ADE A  60     143.253 143.042 134.450  1.00  0.00           O  
ATOM   1422  O2P ADE A  60     144.685 145.020 135.338  1.00  0.00           O  
ATOM   1423  C5* ADE A  60     143.161 142.168 137.366  1.00  0.00           C  
ATOM   1424  O5* ADE A  60     143.637 143.417 136.922  1.00  0.00           O  
ATOM   1425  C4* ADE A  60     143.143 142.113 138.890  1.00  0.00           C  
ATOM   1426  O4* ADE A  60     144.365 142.639 139.467  1.00  0.00           O  
ATOM   1427  C3* ADE A  60     142.049 142.978 139.439  1.00  0.00           C  
ATOM   1428  O3* ADE A  60     140.790 142.287 139.462  1.00  0.00           O  
ATOM   1429  C2* ADE A  60     142.561 143.166 140.854  1.00  0.00           C  
ATOM   1430  O2* ADE A  60     142.007 142.117 141.678  1.00  0.00           O  
ATOM   1431  C1* ADE A  60     144.067 143.019 140.836  1.00  0.00           C  
ATOM   1432  N1  ADE A  60     145.514 146.214 144.585  1.00  0.00           N  
ATOM   1433  C2  ADE A  60     144.887 145.029 144.617  1.00  0.00           C  
ATOM   1434  N3  ADE A  60     144.630 144.214 143.578  1.00  0.00           N  
ATOM   1435  C4  ADE A  60     145.056 144.768 142.410  1.00  0.00           C  
ATOM   1436  C5  ADE A  60     145.381 146.109 142.232  1.00  0.00           C  
ATOM   1437  C6  ADE A  60     145.729 146.819 143.404  1.00  0.00           C  
ATOM   1438  N6  ADE A  60     146.274 148.064 143.394  1.00  0.00           N  
ATOM   1439  N7  ADE A  60     145.628 146.338 140.886  1.00  0.00           N  
ATOM   1440  C8  ADE A  60     145.097 145.299 140.268  1.00  0.00           C  
ATOM   1441  N9  ADE A  60     144.763 144.292 141.142  1.00  0.00           N  
ATOM   1442  H2* ADE A  60     141.106 142.310 141.911  1.00  0.00           H  
ATOM   1443  H61 ADE A  60     146.480 148.494 142.525  1.00  0.00           H  
ATOM   1444  H62 ADE A  60     146.608 148.444 144.287  1.00  0.00           H  
ATOM   1445  P   CYT A  61     139.417 143.088 139.513  1.00  0.00           P  
ATOM   1446  O1P CYT A  61     138.322 142.145 139.169  1.00  0.00           O  
ATOM   1447  O2P CYT A  61     139.595 144.324 138.675  1.00  0.00           O  
ATOM   1448  C5* CYT A  61     138.762 144.781 141.481  1.00  0.00           C  
ATOM   1449  O5* CYT A  61     139.302 143.509 141.032  1.00  0.00           O  
ATOM   1450  C4* CYT A  61     138.478 144.667 143.005  1.00  0.00           C  
ATOM   1451  O4* CYT A  61     139.709 144.374 143.660  1.00  0.00           O  
ATOM   1452  C3* CYT A  61     138.002 146.022 143.541  1.00  0.00           C  
ATOM   1453  O3* CYT A  61     136.551 145.999 143.573  1.00  0.00           O  
ATOM   1454  C2* CYT A  61     138.593 146.008 144.919  1.00  0.00           C  
ATOM   1455  O2* CYT A  61     137.814 145.390 145.921  1.00  0.00           O  
ATOM   1456  C1* CYT A  61     139.920 145.331 144.736  1.00  0.00           C  
ATOM   1457  N1  CYT A  61     140.941 146.320 144.319  1.00  0.00           N  
ATOM   1458  C2  CYT A  61     141.550 147.029 145.331  1.00  0.00           C  
ATOM   1459  O2  CYT A  61     141.357 146.695 146.512  1.00  0.00           O  
ATOM   1460  N3  CYT A  61     142.470 147.972 144.965  1.00  0.00           N  
ATOM   1461  C4  CYT A  61     142.570 148.439 143.729  1.00  0.00           C  
ATOM   1462  N4  CYT A  61     143.578 149.290 143.404  1.00  0.00           N  
ATOM   1463  C5  CYT A  61     141.765 147.858 142.690  1.00  0.00           C  
ATOM   1464  C6  CYT A  61     141.083 146.704 143.015  1.00  0.00           C  
ATOM   1465  H2* CYT A  61     138.345 145.139 146.672  1.00  0.00           H  
ATOM   1466  H41 CYT A  61     143.889 149.295 142.442  1.00  0.00           H  
ATOM   1467  H42 CYT A  61     144.205 149.542 144.154  1.00  0.00           H  
ATOM   1468  P   ADE A  62     135.690 147.350 143.665  1.00  0.00           P  
ATOM   1469  O1P ADE A  62     134.262 147.006 143.774  1.00  0.00           O  
ATOM   1470  O2P ADE A  62     136.139 148.256 142.589  1.00  0.00           O  
ATOM   1471  C5* ADE A  62     135.663 147.469 146.338  1.00  0.00           C  
ATOM   1472  O5* ADE A  62     136.134 147.958 145.107  1.00  0.00           O  
ATOM   1473  C4* ADE A  62     135.974 148.320 147.542  1.00  0.00           C  
ATOM   1474  O4* ADE A  62     137.329 148.242 147.986  1.00  0.00           O  
ATOM   1475  C3* ADE A  62     135.786 149.812 147.189  1.00  0.00           C  
ATOM   1476  O3* ADE A  62     134.418 150.179 147.249  1.00  0.00           O  
ATOM   1477  C2* ADE A  62     136.592 150.458 148.274  1.00  0.00           C  
ATOM   1478  O2* ADE A  62     135.951 150.302 149.538  1.00  0.00           O  
ATOM   1479  C1* ADE A  62     137.860 149.565 148.169  1.00  0.00           C  
ATOM   1480  N1  ADE A  62     141.632 152.660 146.558  1.00  0.00           N  
ATOM   1481  C2  ADE A  62     140.900 152.623 147.693  1.00  0.00           C  
ATOM   1482  N3  ADE A  62     140.089 151.639 148.114  1.00  0.00           N  
ATOM   1483  C4  ADE A  62     139.714 150.879 147.057  1.00  0.00           C  
ATOM   1484  C5  ADE A  62     140.350 150.801 145.825  1.00  0.00           C  
ATOM   1485  C6  ADE A  62     141.385 151.740 145.601  1.00  0.00           C  
ATOM   1486  N6  ADE A  62     141.994 151.904 144.397  1.00  0.00           N  
ATOM   1487  N7  ADE A  62     139.554 150.023 144.955  1.00  0.00           N  
ATOM   1488  C8  ADE A  62     138.899 149.272 145.816  1.00  0.00           C  
ATOM   1489  N9  ADE A  62     138.689 149.936 147.025  1.00  0.00           N  
ATOM   1490  H2* ADE A  62     135.301 150.989 149.698  1.00  0.00           H  
ATOM   1491  H61 ADE A  62     141.769 151.282 143.642  1.00  0.00           H  
ATOM   1492  H62 ADE A  62     142.451 152.797 144.228  1.00  0.00           H  
ATOM   1493  P   ADE A  63     133.800 151.392 146.370  1.00  0.00           P  
ATOM   1494  O1P ADE A  63     132.381 151.497 146.663  1.00  0.00           O  
ATOM   1495  O2P ADE A  63     134.285 151.222 144.969  1.00  0.00           O  
ATOM   1496  C5* ADE A  63     134.102 153.278 148.164  1.00  0.00           C  
ATOM   1497  O5* ADE A  63     134.569 152.678 146.965  1.00  0.00           O  
ATOM   1498  C4* ADE A  63     135.072 154.399 148.581  1.00  0.00           C  
ATOM   1499  O4* ADE A  63     136.427 153.983 148.590  1.00  0.00           O  
ATOM   1500  C3* ADE A  63     135.027 155.589 147.624  1.00  0.00           C  
ATOM   1501  O3* ADE A  63     133.914 156.445 147.835  1.00  0.00           O  
ATOM   1502  C2* ADE A  63     136.368 156.216 147.899  1.00  0.00           C  
ATOM   1503  O2* ADE A  63     136.363 157.045 149.075  1.00  0.00           O  
ATOM   1504  C1* ADE A  63     137.320 155.035 148.132  1.00  0.00           C  
ATOM   1505  N1  ADE A  63     140.904 156.001 144.585  1.00  0.00           N  
ATOM   1506  C2  ADE A  63     140.543 156.606 145.738  1.00  0.00           C  
ATOM   1507  N3  ADE A  63     139.714 156.198 146.672  1.00  0.00           N  
ATOM   1508  C4  ADE A  63     139.041 155.077 146.228  1.00  0.00           C  
ATOM   1509  C5  ADE A  63     139.027 154.591 144.919  1.00  0.00           C  
ATOM   1510  C6  ADE A  63     140.085 155.058 144.067  1.00  0.00           C  
ATOM   1511  N6  ADE A  63     140.359 154.500 142.877  1.00  0.00           N  
ATOM   1512  N7  ADE A  63     138.116 153.571 144.814  1.00  0.00           N  
ATOM   1513  C8  ADE A  63     137.430 153.635 145.940  1.00  0.00           C  
ATOM   1514  N9  ADE A  63     137.883 154.587 146.819  1.00  0.00           N  
ATOM   1515  H2* ADE A  63     137.274 157.146 149.345  1.00  0.00           H  
ATOM   1516  H61 ADE A  63     139.856 153.658 142.639  1.00  0.00           H  
ATOM   1517  H62 ADE A  63     141.257 154.724 142.456  1.00  0.00           H  
ATOM   1518  P   GUA A  64     133.195 157.228 146.590  1.00  0.00           P  
ATOM   1519  O1P GUA A  64     131.937 157.837 147.121  1.00  0.00           O  
ATOM   1520  O2P GUA A  64     133.186 156.381 145.399  1.00  0.00           O  
ATOM   1521  C5* GUA A  64     134.331 159.503 147.217  1.00  0.00           C  
ATOM   1522  O5* GUA A  64     134.207 158.437 146.315  1.00  0.00           O  
ATOM   1523  C4* GUA A  64     135.338 160.565 146.887  1.00  0.00           C  
ATOM   1524  O4* GUA A  64     136.679 160.066 146.828  1.00  0.00           O  
ATOM   1525  C3* GUA A  64     135.132 161.156 145.482  1.00  0.00           C  
ATOM   1526  O3* GUA A  64     134.084 162.090 145.514  1.00  0.00           O  
ATOM   1527  C2* GUA A  64     136.464 161.861 145.262  1.00  0.00           C  
ATOM   1528  O2* GUA A  64     136.537 163.019 146.109  1.00  0.00           O  
ATOM   1529  C1* GUA A  64     137.421 160.780 145.834  1.00  0.00           C  
ATOM   1530  N1  GUA A  64     140.726 159.943 141.989  1.00  0.00           N  
ATOM   1531  C2  GUA A  64     140.675 161.018 142.896  1.00  0.00           C  
ATOM   1532  N2  GUA A  64     141.344 162.112 142.538  1.00  0.00           N  
ATOM   1533  N3  GUA A  64     139.774 161.096 143.893  1.00  0.00           N  
ATOM   1534  C4  GUA A  64     138.863 160.071 143.875  1.00  0.00           C  
ATOM   1535  C5  GUA A  64     139.064 158.881 143.234  1.00  0.00           C  
ATOM   1536  C6  GUA A  64     139.952 158.812 142.094  1.00  0.00           C  
ATOM   1537  O6  GUA A  64     140.172 157.828 141.357  1.00  0.00           O  
ATOM   1538  N7  GUA A  64     138.084 157.933 143.619  1.00  0.00           N  
ATOM   1539  C8  GUA A  64     137.439 158.569 144.589  1.00  0.00           C  
ATOM   1540  N9  GUA A  64     137.805 159.892 144.731  1.00  0.00           N  
ATOM   1541  H1  GUA A  64     141.339 160.025 141.183  1.00  0.00           H  
ATOM   1542  H2* GUA A  64     137.434 163.307 146.237  1.00  0.00           H  
ATOM   1543  H21 GUA A  64     141.884 162.149 141.692  1.00  0.00           H  
ATOM   1544  H22 GUA A  64     141.335 162.891 143.170  1.00  0.00           H  
ATOM   1545  P   ADE A  65     133.154 162.300 144.205  1.00  0.00           P  
ATOM   1546  O1P ADE A  65     132.074 163.220 144.525  1.00  0.00           O  
ATOM   1547  O2P ADE A  65     132.834 160.936 143.697  1.00  0.00           O  
ATOM   1548  C5* ADE A  65     134.637 164.296 143.225  1.00  0.00           C  
ATOM   1549  O5* ADE A  65     134.184 162.936 143.170  1.00  0.00           O  
ATOM   1550  C4* ADE A  65     135.956 164.470 142.447  1.00  0.00           C  
ATOM   1551  O4* ADE A  65     136.835 163.380 142.552  1.00  0.00           O  
ATOM   1552  C3* ADE A  65     135.612 164.557 140.959  1.00  0.00           C  
ATOM   1553  O3* ADE A  65     135.242 165.862 140.538  1.00  0.00           O  
ATOM   1554  C2* ADE A  65     136.913 164.145 140.327  1.00  0.00           C  
ATOM   1555  O2* ADE A  65     137.837 165.244 140.204  1.00  0.00           O  
ATOM   1556  C1* ADE A  65     137.485 163.124 141.293  1.00  0.00           C  
ATOM   1557  N1  ADE A  65     139.101 159.192 138.391  1.00  0.00           N  
ATOM   1558  C2  ADE A  65     139.549 160.428 138.519  1.00  0.00           C  
ATOM   1559  N3  ADE A  65     139.114 161.403 139.316  1.00  0.00           N  
ATOM   1560  C4  ADE A  65     137.997 160.986 140.007  1.00  0.00           C  
ATOM   1561  C5  ADE A  65     137.357 159.769 139.865  1.00  0.00           C  
ATOM   1562  C6  ADE A  65     138.084 158.771 139.146  1.00  0.00           C  
ATOM   1563  N6  ADE A  65     137.553 157.539 138.936  1.00  0.00           N  
ATOM   1564  N7  ADE A  65     136.464 159.631 140.936  1.00  0.00           N  
ATOM   1565  C8  ADE A  65     136.281 160.849 141.348  1.00  0.00           C  
ATOM   1566  N9  ADE A  65     137.169 161.760 140.790  1.00  0.00           N  
ATOM   1567  H2* ADE A  65     138.615 164.905 139.732  1.00  0.00           H  
ATOM   1568  H61 ADE A  65     136.862 157.182 139.554  1.00  0.00           H  
ATOM   1569  H62 ADE A  65     138.176 156.889 138.437  1.00  0.00           H  
ATOM   1570  P   URI A  66     134.102 166.141 139.417  1.00  0.00           P  
ATOM   1571  O1P URI A  66     133.832 167.587 139.339  1.00  0.00           O  
ATOM   1572  O2P URI A  66     133.017 165.216 139.691  1.00  0.00           O  
ATOM   1573  C5* URI A  66     136.102 166.333 137.650  1.00  0.00           C  
ATOM   1574  O5* URI A  66     134.908 165.706 138.089  1.00  0.00           O  
ATOM   1575  C4* URI A  66     136.949 165.431 136.784  1.00  0.00           C  
ATOM   1576  O4* URI A  66     137.288 164.218 137.411  1.00  0.00           O  
ATOM   1577  C3* URI A  66     136.198 165.038 135.516  1.00  0.00           C  
ATOM   1578  O3* URI A  66     136.272 166.045 134.491  1.00  0.00           O  
ATOM   1579  C2* URI A  66     136.945 163.779 135.127  1.00  0.00           C  
ATOM   1580  O2* URI A  66     138.185 164.149 134.496  1.00  0.00           O  
ATOM   1581  C1* URI A  66     137.228 163.124 136.487  1.00  0.00           C  
ATOM   1582  N1  URI A  66     136.125 162.172 136.830  1.00  0.00           N  
ATOM   1583  C2  URI A  66     136.180 160.895 136.304  1.00  0.00           C  
ATOM   1584  O2  URI A  66     137.109 160.455 135.649  1.00  0.00           O  
ATOM   1585  N3  URI A  66     135.109 160.075 136.707  1.00  0.00           N  
ATOM   1586  C4  URI A  66     134.052 160.400 137.521  1.00  0.00           C  
ATOM   1587  O4  URI A  66     133.186 159.567 137.865  1.00  0.00           O  
ATOM   1588  C5  URI A  66     134.171 161.732 138.135  1.00  0.00           C  
ATOM   1589  C6  URI A  66     135.072 162.602 137.622  1.00  0.00           C  
ATOM   1590  H3  URI A  66     135.072 159.196 136.180  1.00  0.00           H  
ATOM   1591  H2* URI A  66     138.501 163.426 133.978  1.00  0.00           H  
ATOM   1592  P   GUA A  67     135.063 166.040 133.388  1.00  0.00           P  
ATOM   1593  O1P GUA A  67     135.196 167.317 132.628  1.00  0.00           O  
ATOM   1594  O2P GUA A  67     133.818 165.733 134.097  1.00  0.00           O  
ATOM   1595  C5* GUA A  67     136.418 165.092 131.355  1.00  0.00           C  
ATOM   1596  O5* GUA A  67     135.493 164.873 132.413  1.00  0.00           O  
ATOM   1597  C4* GUA A  67     136.697 163.742 130.650  1.00  0.00           C  
ATOM   1598  O4* GUA A  67     136.574 162.648 131.589  1.00  0.00           O  
ATOM   1599  C3* GUA A  67     135.548 163.481 129.662  1.00  0.00           C  
ATOM   1600  O3* GUA A  67     135.818 164.067 128.407  1.00  0.00           O  
ATOM   1601  C2* GUA A  67     135.580 161.980 129.579  1.00  0.00           C  
ATOM   1602  O2* GUA A  67     136.478 161.453 128.636  1.00  0.00           O  
ATOM   1603  C1* GUA A  67     135.901 161.540 130.998  1.00  0.00           C  
ATOM   1604  N1  GUA A  67     132.967 157.475 131.932  1.00  0.00           N  
ATOM   1605  C2  GUA A  67     134.006 157.658 131.007  1.00  0.00           C  
ATOM   1606  N2  GUA A  67     134.074 156.683 130.069  1.00  0.00           N  
ATOM   1607  N3  GUA A  67     134.541 158.867 130.724  1.00  0.00           N  
ATOM   1608  C4  GUA A  67     134.212 159.805 131.662  1.00  0.00           C  
ATOM   1609  C5  GUA A  67     133.278 159.686 132.646  1.00  0.00           C  
ATOM   1610  C6  GUA A  67     132.605 158.432 132.880  1.00  0.00           C  
ATOM   1611  O6  GUA A  67     131.630 158.276 133.630  1.00  0.00           O  
ATOM   1612  N7  GUA A  67     133.122 160.922 133.282  1.00  0.00           N  
ATOM   1613  C8  GUA A  67     134.125 161.650 132.820  1.00  0.00           C  
ATOM   1614  N9  GUA A  67     134.761 161.082 131.758  1.00  0.00           N  
ATOM   1615  H1  GUA A  67     132.628 156.551 132.088  1.00  0.00           H  
ATOM   1616  H2* GUA A  67     136.601 160.506 128.728  1.00  0.00           H  
ATOM   1617  H21 GUA A  67     133.713 155.772 130.330  1.00  0.00           H  
ATOM   1618  H22 GUA A  67     134.715 156.802 129.318  1.00  0.00           H  
ATOM   1619  P   ADE A  68     134.615 164.676 127.524  1.00  0.00           P  
ATOM   1620  O1P ADE A  68     135.173 165.289 126.279  1.00  0.00           O  
ATOM   1621  O2P ADE A  68     133.681 165.427 128.407  1.00  0.00           O  
ATOM   1622  C5* ADE A  68     134.203 162.694 125.853  1.00  0.00           C  
ATOM   1623  O5* ADE A  68     133.813 163.353 127.071  1.00  0.00           O  
ATOM   1624  C4* ADE A  68     133.379 161.467 125.583  1.00  0.00           C  
ATOM   1625  O4* ADE A  68     133.342 160.529 126.677  1.00  0.00           O  
ATOM   1626  C3* ADE A  68     131.909 161.824 125.386  1.00  0.00           C  
ATOM   1627  O3* ADE A  68     131.630 162.401 124.113  1.00  0.00           O  
ATOM   1628  C2* ADE A  68     131.245 160.455 125.574  1.00  0.00           C  
ATOM   1629  O2* ADE A  68     131.415 159.682 124.388  1.00  0.00           O  
ATOM   1630  C1* ADE A  68     132.051 159.869 126.723  1.00  0.00           C  
ATOM   1631  N1  ADE A  68     128.348 158.556 130.032  1.00  0.00           N  
ATOM   1632  C2  ADE A  68     128.700 158.025 128.879  1.00  0.00           C  
ATOM   1633  N3  ADE A  68     129.666 158.418 128.050  1.00  0.00           N  
ATOM   1634  C4  ADE A  68     130.435 159.407 128.622  1.00  0.00           C  
ATOM   1635  C5  ADE A  68     130.202 159.998 129.849  1.00  0.00           C  
ATOM   1636  C6  ADE A  68     129.153 159.485 130.618  1.00  0.00           C  
ATOM   1637  N6  ADE A  68     128.856 159.879 131.882  1.00  0.00           N  
ATOM   1638  N7  ADE A  68     131.149 160.968 130.092  1.00  0.00           N  
ATOM   1639  C8  ADE A  68     131.914 160.986 129.012  1.00  0.00           C  
ATOM   1640  N9  ADE A  68     131.392 160.181 128.018  1.00  0.00           N  
ATOM   1641  H2* ADE A  68     132.312 159.338 124.356  1.00  0.00           H  
ATOM   1642  H61 ADE A  68     129.588 160.364 132.404  1.00  0.00           H  
ATOM   1643  H62 ADE A  68     128.215 159.283 132.426  1.00  0.00           H  
ATOM   1644  P   GUA A  69     130.531 163.586 124.031  1.00  0.00           P  
ATOM   1645  O1P GUA A  69     130.367 163.980 122.621  1.00  0.00           O  
ATOM   1646  O2P GUA A  69     130.879 164.598 125.079  1.00  0.00           O  
ATOM   1647  C5* GUA A  69     128.577 161.815 123.761  1.00  0.00           C  
ATOM   1648  O5* GUA A  69     129.163 162.831 124.525  1.00  0.00           O  
ATOM   1649  C4* GUA A  69     127.643 160.945 124.576  1.00  0.00           C  
ATOM   1650  O4* GUA A  69     128.018 160.789 125.935  1.00  0.00           O  
ATOM   1651  C3* GUA A  69     126.320 161.723 124.796  1.00  0.00           C  
ATOM   1652  O3* GUA A  69     125.583 161.778 123.560  1.00  0.00           O  
ATOM   1653  C2* GUA A  69     125.629 160.799 125.807  1.00  0.00           C  
ATOM   1654  O2* GUA A  69     125.093 159.677 125.130  1.00  0.00           O  
ATOM   1655  C1* GUA A  69     126.837 160.410 126.695  1.00  0.00           C  
ATOM   1656  N1  GUA A  69     124.333 160.721 131.149  1.00  0.00           N  
ATOM   1657  C2  GUA A  69     124.091 159.933 130.014  1.00  0.00           C  
ATOM   1658  N2  GUA A  69     122.997 159.183 130.069  1.00  0.00           N  
ATOM   1659  N3  GUA A  69     124.754 160.043 128.870  1.00  0.00           N  
ATOM   1660  C4  GUA A  69     125.752 160.991 128.925  1.00  0.00           C  
ATOM   1661  C5  GUA A  69     126.100 161.746 130.005  1.00  0.00           C  
ATOM   1662  C6  GUA A  69     125.381 161.627 131.236  1.00  0.00           C  
ATOM   1663  O6  GUA A  69     125.578 162.263 132.280  1.00  0.00           O  
ATOM   1664  N7  GUA A  69     127.281 162.451 129.703  1.00  0.00           N  
ATOM   1665  C8  GUA A  69     127.446 162.250 128.426  1.00  0.00           C  
ATOM   1666  N9  GUA A  69     126.768 161.137 127.977  1.00  0.00           N  
ATOM   1667  H1  GUA A  69     123.788 160.565 131.960  1.00  0.00           H  
ATOM   1668  H2* GUA A  69     125.798 159.050 124.883  1.00  0.00           H  
ATOM   1669  H21 GUA A  69     122.333 159.251 130.847  1.00  0.00           H  
ATOM   1670  H22 GUA A  69     122.704 158.679 129.245  1.00  0.00           H  
ATOM   1671  P   ADE A  70     124.727 163.055 123.203  1.00  0.00           P  
ATOM   1672  O1P ADE A  70     124.118 162.946 121.870  1.00  0.00           O  
ATOM   1673  O2P ADE A  70     125.560 164.259 123.491  1.00  0.00           O  
ATOM   1674  C5* ADE A  70     122.383 162.241 124.095  1.00  0.00           C  
ATOM   1675  O5* ADE A  70     123.546 163.019 124.306  1.00  0.00           O  
ATOM   1676  C4* ADE A  70     121.490 162.163 125.345  1.00  0.00           C  
ATOM   1677  O4* ADE A  70     122.356 162.048 126.503  1.00  0.00           O  
ATOM   1678  C3* ADE A  70     120.749 163.449 125.629  1.00  0.00           C  
ATOM   1679  O3* ADE A  70     119.527 163.486 124.919  1.00  0.00           O  
ATOM   1680  C2* ADE A  70     120.465 163.330 127.121  1.00  0.00           C  
ATOM   1681  O2* ADE A  70     119.357 162.483 127.405  1.00  0.00           O  
ATOM   1682  C1* ADE A  70     121.756 162.712 127.592  1.00  0.00           C  
ATOM   1683  N1  ADE A  70     122.960 165.211 131.909  1.00  0.00           N  
ATOM   1684  C2  ADE A  70     121.957 164.378 131.602  1.00  0.00           C  
ATOM   1685  N3  ADE A  70     121.651 163.838 130.421  1.00  0.00           N  
ATOM   1686  C4  ADE A  70     122.626 164.067 129.533  1.00  0.00           C  
ATOM   1687  C5  ADE A  70     123.770 164.827 129.721  1.00  0.00           C  
ATOM   1688  C6  ADE A  70     123.990 165.344 131.026  1.00  0.00           C  
ATOM   1689  N6  ADE A  70     125.024 166.154 131.337  1.00  0.00           N  
ATOM   1690  N7  ADE A  70     124.516 164.923 128.535  1.00  0.00           N  
ATOM   1691  C8  ADE A  70     123.743 164.351 127.666  1.00  0.00           C  
ATOM   1692  N9  ADE A  70     122.621 163.788 128.169  1.00  0.00           N  
ATOM   1693  H2* ADE A  70     119.321 162.254 128.320  1.00  0.00           H  
ATOM   1694  H61 ADE A  70     125.546 166.617 130.582  1.00  0.00           H  
ATOM   1695  H62 ADE A  70     125.038 166.580 132.248  1.00  0.00           H  
ATOM   1696  P   URI A  71     118.817 164.923 124.571  1.00  0.00           P  
ATOM   1697  O1P URI A  71     117.746 164.639 123.596  1.00  0.00           O  
ATOM   1698  O2P URI A  71     119.934 165.852 124.219  1.00  0.00           O  
ATOM   1699  C5* URI A  71     117.348 164.520 126.773  1.00  0.00           C  
ATOM   1700  O5* URI A  71     118.185 165.376 125.977  1.00  0.00           O  
ATOM   1701  C4* URI A  71     117.192 165.115 128.197  1.00  0.00           C  
ATOM   1702  O4* URI A  71     118.465 165.221 128.833  1.00  0.00           O  
ATOM   1703  C3* URI A  71     116.670 166.534 128.091  1.00  0.00           C  
ATOM   1704  O3* URI A  71     115.219 166.557 128.160  1.00  0.00           O  
ATOM   1705  C2* URI A  71     117.256 167.162 129.337  1.00  0.00           C  
ATOM   1706  O2* URI A  71     116.277 167.203 130.385  1.00  0.00           O  
ATOM   1707  C1* URI A  71     118.469 166.365 129.739  1.00  0.00           C  
ATOM   1708  N1  URI A  71     119.701 167.166 129.584  1.00  0.00           N  
ATOM   1709  C2  URI A  71     120.149 167.912 130.669  1.00  0.00           C  
ATOM   1710  O2  URI A  71     119.627 167.839 131.786  1.00  0.00           O  
ATOM   1711  N3  URI A  71     121.344 168.626 130.463  1.00  0.00           N  
ATOM   1712  C4  URI A  71     122.113 168.636 129.309  1.00  0.00           C  
ATOM   1713  O4  URI A  71     123.097 169.382 129.172  1.00  0.00           O  
ATOM   1714  C5  URI A  71     121.509 167.867 128.206  1.00  0.00           C  
ATOM   1715  C6  URI A  71     120.433 167.079 128.435  1.00  0.00           C  
ATOM   1716  H3  URI A  71     121.568 169.313 131.172  1.00  0.00           H  
ATOM   1717  H2* URI A  71     116.739 167.290 131.223  1.00  0.00           H  
ATOM   1718  P   URI A  72     114.468 167.679 127.226  1.00  0.00           P  
ATOM   1719  O1P URI A  72     113.045 167.358 127.258  1.00  0.00           O  
ATOM   1720  O2P URI A  72     115.215 167.697 125.931  1.00  0.00           O  
ATOM   1721  C5* URI A  72     114.354 169.286 129.346  1.00  0.00           C  
ATOM   1722  O5* URI A  72     114.766 169.029 128.004  1.00  0.00           O  
ATOM   1723  C4* URI A  72     114.839 170.650 129.863  1.00  0.00           C  
ATOM   1724  O4* URI A  72     116.235 170.778 129.817  1.00  0.00           O  
ATOM   1725  C3* URI A  72     114.569 171.744 128.851  1.00  0.00           C  
ATOM   1726  O3* URI A  72     113.145 172.046 128.764  1.00  0.00           O  
ATOM   1727  C2* URI A  72     115.347 172.893 129.419  1.00  0.00           C  
ATOM   1728  O2* URI A  72     114.789 173.378 130.664  1.00  0.00           O  
ATOM   1729  C1* URI A  72     116.647 172.137 129.785  1.00  0.00           C  
ATOM   1730  N1  URI A  72     117.641 172.385 128.682  1.00  0.00           N  
ATOM   1731  C2  URI A  72     118.437 173.502 128.741  1.00  0.00           C  
ATOM   1732  O2  URI A  72     118.199 174.445 129.533  1.00  0.00           O  
ATOM   1733  N3  URI A  72     119.275 173.712 127.634  1.00  0.00           N  
ATOM   1734  C4  URI A  72     119.403 172.897 126.535  1.00  0.00           C  
ATOM   1735  O4  URI A  72     120.341 173.062 125.725  1.00  0.00           O  
ATOM   1736  C5  URI A  72     118.602 171.666 126.622  1.00  0.00           C  
ATOM   1737  C6  URI A  72     117.929 171.410 127.753  1.00  0.00           C  
ATOM   1738  H3  URI A  72     119.714 174.623 127.625  1.00  0.00           H  
ATOM   1739  H2* URI A  72     115.370 174.065 131.035  1.00  0.00           H  
ATOM   1740  P   GUA A  73     112.477 172.508 127.405  1.00  0.00           P  
ATOM   1741  O1P GUA A  73     111.003 172.545 127.551  1.00  0.00           O  
ATOM   1742  O2P GUA A  73     113.049 171.716 126.306  1.00  0.00           O  
ATOM   1743  C5* GUA A  73     112.866 174.998 128.279  1.00  0.00           C  
ATOM   1744  O5* GUA A  73     112.981 174.001 127.240  1.00  0.00           O  
ATOM   1745  C4* GUA A  73     113.956 176.088 128.078  1.00  0.00           C  
ATOM   1746  O4* GUA A  73     115.205 175.488 127.780  1.00  0.00           O  
ATOM   1747  C3* GUA A  73     113.667 176.981 126.915  1.00  0.00           C  
ATOM   1748  O3* GUA A  73     112.733 178.038 127.190  1.00  0.00           O  
ATOM   1749  C2* GUA A  73     115.031 177.567 126.663  1.00  0.00           C  
ATOM   1750  O2* GUA A  73     115.320 178.725 127.428  1.00  0.00           O  
ATOM   1751  C1* GUA A  73     116.016 176.422 127.020  1.00  0.00           C  
ATOM   1752  N1  GUA A  73     119.463 176.692 123.184  1.00  0.00           N  
ATOM   1753  C2  GUA A  73     119.028 177.695 124.063  1.00  0.00           C  
ATOM   1754  N2  GUA A  73     119.650 178.894 123.940  1.00  0.00           N  
ATOM   1755  N3  GUA A  73     118.144 177.507 125.047  1.00  0.00           N  
ATOM   1756  C4  GUA A  73     117.609 176.234 125.034  1.00  0.00           C  
ATOM   1757  C5  GUA A  73     117.828 175.259 124.068  1.00  0.00           C  
ATOM   1758  C6  GUA A  73     119.019 175.360 123.253  1.00  0.00           C  
ATOM   1759  O6  GUA A  73     119.321 174.573 122.333  1.00  0.00           O  
ATOM   1760  N7  GUA A  73     116.954 174.170 124.255  1.00  0.00           N  
ATOM   1761  C8  GUA A  73     116.281 174.504 125.317  1.00  0.00           C  
ATOM   1762  N9  GUA A  73     116.533 175.795 125.771  1.00  0.00           N  
ATOM   1763  H1  GUA A  73     120.305 176.875 122.662  1.00  0.00           H  
ATOM   1764  H2* GUA A  73     115.379 178.519 128.366  1.00  0.00           H  
ATOM   1765  H21 GUA A  73     120.273 179.054 123.180  1.00  0.00           H  
ATOM   1766  H22 GUA A  73     119.183 179.668 124.429  1.00  0.00           H  
ATOM   1767  P   GUA A  74     111.772 178.651 126.073  1.00  0.00           P  
ATOM   1768  O1P GUA A  74     110.944 179.691 126.709  1.00  0.00           O  
ATOM   1769  O2P GUA A  74     111.035 177.521 125.423  1.00  0.00           O  
ATOM   1770  C5* GUA A  74     113.361 180.583 125.116  1.00  0.00           C  
ATOM   1771  O5* GUA A  74     112.743 179.301 125.015  1.00  0.00           O  
ATOM   1772  C4* GUA A  74     114.391 180.844 124.013  1.00  0.00           C  
ATOM   1773  O4* GUA A  74     115.398 179.800 123.985  1.00  0.00           O  
ATOM   1774  C3* GUA A  74     113.805 180.762 122.617  1.00  0.00           C  
ATOM   1775  O3* GUA A  74     113.109 181.975 122.278  1.00  0.00           O  
ATOM   1776  C2* GUA A  74     115.105 180.647 121.797  1.00  0.00           C  
ATOM   1777  O2* GUA A  74     115.814 181.902 121.733  1.00  0.00           O  
ATOM   1778  C1* GUA A  74     115.851 179.626 122.658  1.00  0.00           C  
ATOM   1779  N1  GUA A  74     117.371 176.097 119.266  1.00  0.00           N  
ATOM   1780  C2  GUA A  74     117.783 177.425 119.408  1.00  0.00           C  
ATOM   1781  N2  GUA A  74     118.469 177.910 118.346  1.00  0.00           N  
ATOM   1782  N3  GUA A  74     117.114 178.308 120.200  1.00  0.00           N  
ATOM   1783  C4  GUA A  74     116.212 177.722 121.014  1.00  0.00           C  
ATOM   1784  C5  GUA A  74     115.814 176.408 120.959  1.00  0.00           C  
ATOM   1785  C6  GUA A  74     116.441 175.488 120.071  1.00  0.00           C  
ATOM   1786  O6  GUA A  74     116.185 174.271 120.003  1.00  0.00           O  
ATOM   1787  N7  GUA A  74     114.972 176.134 122.054  1.00  0.00           N  
ATOM   1788  C8  GUA A  74     114.757 177.315 122.598  1.00  0.00           C  
ATOM   1789  N9  GUA A  74     115.608 178.258 122.145  1.00  0.00           N  
ATOM   1790  H1  GUA A  74     117.787 175.516 118.561  1.00  0.00           H  
ATOM   1791  H2* GUA A  74     116.318 181.906 120.909  1.00  0.00           H  
ATOM   1792  H21 GUA A  74     118.694 177.328 117.563  1.00  0.00           H  
ATOM   1793  H22 GUA A  74     118.611 178.917 118.314  1.00  0.00           H  
ATOM   1794  P   CYT A  75     111.859 181.842 121.220  1.00  0.00           P  
ATOM   1795  O1P CYT A  75     111.104 183.133 121.294  1.00  0.00           O  
ATOM   1796  O2P CYT A  75     111.136 180.583 121.500  1.00  0.00           O  
ATOM   1797  C5* CYT A  75     113.356 182.863 119.325  1.00  0.00           C  
ATOM   1798  O5* CYT A  75     112.582 181.801 119.820  1.00  0.00           O  
ATOM   1799  C4* CYT A  75     114.153 182.506 118.098  1.00  0.00           C  
ATOM   1800  O4* CYT A  75     115.073 181.435 118.286  1.00  0.00           O  
ATOM   1801  C3* CYT A  75     113.278 181.911 117.014  1.00  0.00           C  
ATOM   1802  O3* CYT A  75     112.436 182.867 116.373  1.00  0.00           O  
ATOM   1803  C2* CYT A  75     114.354 181.467 116.034  1.00  0.00           C  
ATOM   1804  O2* CYT A  75     114.958 182.561 115.352  1.00  0.00           O  
ATOM   1805  C1* CYT A  75     115.334 180.780 117.018  1.00  0.00           C  
ATOM   1806  N1  CYT A  75     114.935 179.343 117.128  1.00  0.00           N  
ATOM   1807  C2  CYT A  75     115.530 178.404 116.341  1.00  0.00           C  
ATOM   1808  O2  CYT A  75     116.304 178.798 115.443  1.00  0.00           O  
ATOM   1809  N3  CYT A  75     114.995 177.136 116.318  1.00  0.00           N  
ATOM   1810  C4  CYT A  75     114.308 176.692 117.412  1.00  0.00           C  
ATOM   1811  N4  CYT A  75     113.777 175.461 117.320  1.00  0.00           N  
ATOM   1812  C5  CYT A  75     113.654 177.667 118.250  1.00  0.00           C  
ATOM   1813  C6  CYT A  75     114.043 178.935 118.112  1.00  0.00           C  
ATOM   1814  H2* CYT A  75     115.654 182.959 115.865  1.00  0.00           H  
ATOM   1815  H41 CYT A  75     113.118 175.195 118.025  1.00  0.00           H  
ATOM   1816  H42 CYT A  75     114.116 174.852 116.611  1.00  0.00           H  
ATOM   1817  P   ADE A  76     110.902 182.451 115.984  1.00  0.00           P  
ATOM   1818  O1P ADE A  76     110.234 183.701 115.540  1.00  0.00           O  
ATOM   1819  O2P ADE A  76     110.326 181.696 117.110  1.00  0.00           O  
ATOM   1820  C5* ADE A  76     111.021 180.121 114.825  1.00  0.00           C  
ATOM   1821  O5* ADE A  76     111.076 181.517 114.697  1.00  0.00           O  
ATOM   1822  C4* ADE A  76     110.555 179.453 113.516  1.00  0.00           C  
ATOM   1823  O4* ADE A  76     111.566 179.663 112.532  1.00  0.00           O  
ATOM   1824  C3* ADE A  76     110.692 177.956 113.676  1.00  0.00           C  
ATOM   1825  O3* ADE A  76     109.625 177.383 114.473  1.00  0.00           O  
ATOM   1826  C2* ADE A  76     110.577 177.525 112.234  1.00  0.00           C  
ATOM   1827  O2* ADE A  76     109.222 177.736 111.758  1.00  0.00           O  
ATOM   1828  C1* ADE A  76     111.488 178.583 111.557  1.00  0.00           C  
ATOM   1829  N1  ADE A  76     115.196 176.839 108.453  1.00  0.00           N  
ATOM   1830  C2  ADE A  76     113.992 177.347 108.197  1.00  0.00           C  
ATOM   1831  N3  ADE A  76     113.058 177.814 109.044  1.00  0.00           N  
ATOM   1832  C4  ADE A  76     113.530 177.708 110.335  1.00  0.00           C  
ATOM   1833  C5  ADE A  76     114.835 177.393 110.719  1.00  0.00           C  
ATOM   1834  C6  ADE A  76     115.686 176.866 109.698  1.00  0.00           C  
ATOM   1835  N6  ADE A  76     116.954 176.477 109.927  1.00  0.00           N  
ATOM   1836  N7  ADE A  76     114.972 177.512 112.074  1.00  0.00           N  
ATOM   1837  C8  ADE A  76     113.786 177.827 112.518  1.00  0.00           C  
ATOM   1838  N9  ADE A  76     112.857 177.974 111.493  1.00  0.00           N  
ATOM   1839  H2* ADE A  76     109.177 177.617 110.829  1.00  0.00           H  
ATOM   1840  H61 ADE A  76     117.265 176.317 110.866  1.00  0.00           H  
ATOM   1841  H62 ADE A  76     117.416 175.983 109.167  1.00  0.00           H  
ATOM   1842  P   URI A  77     109.932 176.028 115.315  1.00  0.00           P  
ATOM   1843  O1P URI A  77     108.728 175.768 116.162  1.00  0.00           O  
ATOM   1844  O2P URI A  77     111.223 176.152 115.965  1.00  0.00           O  
ATOM   1845  C5* URI A  77     110.069 173.534 114.574  1.00  0.00           C  
ATOM   1846  O5* URI A  77     110.001 174.898 114.175  1.00  0.00           O  
ATOM   1847  C4* URI A  77     109.433 172.563 113.562  1.00  0.00           C  
ATOM   1848  O4* URI A  77     108.916 173.213 112.427  1.00  0.00           O  
ATOM   1849  C3* URI A  77     110.500 171.570 113.058  1.00  0.00           C  
ATOM   1850  O3* URI A  77     110.591 170.467 113.969  1.00  0.00           O  
ATOM   1851  C2* URI A  77     109.955 171.190 111.703  1.00  0.00           C  
ATOM   1852  O2* URI A  77     109.245 169.968 111.731  1.00  0.00           O  
ATOM   1853  C1* URI A  77     109.067 172.380 111.264  1.00  0.00           C  
ATOM   1854  N1  URI A  77     109.772 173.145 110.207  1.00  0.00           N  
ATOM   1855  C2  URI A  77     109.666 172.687 108.902  1.00  0.00           C  
ATOM   1856  O2  URI A  77     108.824 171.872 108.545  1.00  0.00           O  
ATOM   1857  N3  URI A  77     110.522 173.318 108.005  1.00  0.00           N  
ATOM   1858  C4  URI A  77     111.406 174.358 108.224  1.00  0.00           C  
ATOM   1859  O4  URI A  77     111.955 174.989 107.304  1.00  0.00           O  
ATOM   1860  C5  URI A  77     111.388 174.815 109.607  1.00  0.00           C  
ATOM   1861  C6  URI A  77     110.445 174.316 110.468  1.00  0.00           C  
ATOM   1862  H3  URI A  77     110.500 172.998 107.025  1.00  0.00           H  
ATOM   1863  H2* URI A  77     108.412 170.055 112.212  1.00  0.00           H  
ATOM   1864  P   GUA A  78     112.047 169.821 114.226  1.00  0.00           P  
ATOM   1865  O1P GUA A  78     111.909 168.755 115.256  1.00  0.00           O  
ATOM   1866  O2P GUA A  78     113.004 170.929 114.464  1.00  0.00           O  
ATOM   1867  C5* GUA A  78     113.699 169.354 112.262  1.00  0.00           C  
ATOM   1868  O5* GUA A  78     112.404 169.157 112.798  1.00  0.00           O  
ATOM   1869  C4* GUA A  78     113.745 169.107 110.756  1.00  0.00           C  
ATOM   1870  O4* GUA A  78     113.278 170.293 110.092  1.00  0.00           O  
ATOM   1871  C3* GUA A  78     115.196 168.974 110.284  1.00  0.00           C  
ATOM   1872  O3* GUA A  78     115.659 167.615 110.435  1.00  0.00           O  
ATOM   1873  C2* GUA A  78     115.027 169.350 108.842  1.00  0.00           C  
ATOM   1874  O2* GUA A  78     114.720 168.233 107.991  1.00  0.00           O  
ATOM   1875  C1* GUA A  78     113.892 170.370 108.774  1.00  0.00           C  
ATOM   1876  N1  GUA A  78     116.144 173.483 105.437  1.00  0.00           N  
ATOM   1877  C2  GUA A  78     115.237 172.453 105.222  1.00  0.00           C  
ATOM   1878  N2  GUA A  78     114.977 172.156 103.963  1.00  0.00           N  
ATOM   1879  N3  GUA A  78     114.606 171.780 106.219  1.00  0.00           N  
ATOM   1880  C4  GUA A  78     114.853 172.302 107.437  1.00  0.00           C  
ATOM   1881  C5  GUA A  78     115.718 173.328 107.739  1.00  0.00           C  
ATOM   1882  C6  GUA A  78     116.391 174.037 106.709  1.00  0.00           C  
ATOM   1883  O6  GUA A  78     117.023 175.113 106.810  1.00  0.00           O  
ATOM   1884  N7  GUA A  78     115.704 173.552 109.131  1.00  0.00           N  
ATOM   1885  C8  GUA A  78     114.908 172.600 109.589  1.00  0.00           C  
ATOM   1886  N9  GUA A  78     114.413 171.758 108.618  1.00  0.00           N  
ATOM   1887  H1  GUA A  78     116.432 174.078 104.649  1.00  0.00           H  
ATOM   1888  H2* GUA A  78     115.549 167.729 107.858  1.00  0.00           H  
ATOM   1889  H21 GUA A  78     115.512 172.536 103.207  1.00  0.00           H  
ATOM   1890  H22 GUA A  78     114.207 171.524 103.752  1.00  0.00           H  
ATOM   1891  P   GUA A  79     117.183 167.281 110.106  1.00  0.00           P  
ATOM   1892  O1P GUA A  79     117.316 166.837 108.719  1.00  0.00           O  
ATOM   1893  O2P GUA A  79     117.636 166.333 111.191  1.00  0.00           O  
ATOM   1894  C5* GUA A  79     119.266 168.736 110.738  1.00  0.00           C  
ATOM   1895  O5* GUA A  79     117.915 168.658 110.344  1.00  0.00           O  
ATOM   1896  C4* GUA A  79     119.820 170.164 110.587  1.00  0.00           C  
ATOM   1897  O4* GUA A  79     118.739 171.053 110.385  1.00  0.00           O  
ATOM   1898  C3* GUA A  79     120.470 170.618 111.887  1.00  0.00           C  
ATOM   1899  O3* GUA A  79     121.843 170.293 111.868  1.00  0.00           O  
ATOM   1900  C2* GUA A  79     120.255 172.147 111.786  1.00  0.00           C  
ATOM   1901  O2* GUA A  79     121.207 172.714 110.838  1.00  0.00           O  
ATOM   1902  C1* GUA A  79     118.849 172.224 111.209  1.00  0.00           C  
ATOM   1903  N1  GUA A  79     116.359 175.067 114.665  1.00  0.00           N  
ATOM   1904  C2  GUA A  79     117.270 175.443 113.658  1.00  0.00           C  
ATOM   1905  N2  GUA A  79     117.558 176.747 113.635  1.00  0.00           N  
ATOM   1906  N3  GUA A  79     117.929 174.559 112.889  1.00  0.00           N  
ATOM   1907  C4  GUA A  79     117.384 173.300 112.944  1.00  0.00           C  
ATOM   1908  C5  GUA A  79     116.602 172.842 113.974  1.00  0.00           C  
ATOM   1909  C6  GUA A  79     115.947 173.749 114.857  1.00  0.00           C  
ATOM   1910  O6  GUA A  79     115.082 173.492 115.723  1.00  0.00           O  
ATOM   1911  N7  GUA A  79     116.354 171.487 113.777  1.00  0.00           N  
ATOM   1912  C8  GUA A  79     116.977 171.185 112.674  1.00  0.00           C  
ATOM   1913  N9  GUA A  79     117.805 172.188 112.239  1.00  0.00           N  
ATOM   1914  H1  GUA A  79     115.823 175.813 115.096  1.00  0.00           H  
ATOM   1915  H2* GUA A  79     120.831 173.465 110.417  1.00  0.00           H  
ATOM   1916  H21 GUA A  79     117.261 177.370 114.359  1.00  0.00           H  
ATOM   1917  H22 GUA A  79     118.346 177.022 113.026  1.00  0.00           H  
ATOM   1918  P   CYT A  80     122.740 170.192 113.219  1.00  0.00           P  
ATOM   1919  O1P CYT A  80     124.086 169.794 112.848  1.00  0.00           O  
ATOM   1920  O2P CYT A  80     121.907 169.492 114.203  1.00  0.00           O  
ATOM   1921  C5* CYT A  80     123.592 172.655 112.907  1.00  0.00           C  
ATOM   1922  O5* CYT A  80     122.749 171.744 113.654  1.00  0.00           O  
ATOM   1923  C4* CYT A  80     123.395 174.097 113.287  1.00  0.00           C  
ATOM   1924  O4* CYT A  80     121.985 174.371 113.397  1.00  0.00           O  
ATOM   1925  C3* CYT A  80     123.976 174.353 114.688  1.00  0.00           C  
ATOM   1926  O3* CYT A  80     125.322 174.797 114.601  1.00  0.00           O  
ATOM   1927  C2* CYT A  80     123.056 175.488 115.160  1.00  0.00           C  
ATOM   1928  O2* CYT A  80     123.601 176.738 114.752  1.00  0.00           O  
ATOM   1929  C1* CYT A  80     121.692 175.223 114.491  1.00  0.00           C  
ATOM   1930  N1  CYT A  80     120.808 174.564 115.480  1.00  0.00           N  
ATOM   1931  C2  CYT A  80     120.067 175.378 116.354  1.00  0.00           C  
ATOM   1932  O2  CYT A  80     120.076 176.619 116.231  1.00  0.00           O  
ATOM   1933  N3  CYT A  80     119.302 174.742 117.302  1.00  0.00           N  
ATOM   1934  C4  CYT A  80     119.142 173.396 117.274  1.00  0.00           C  
ATOM   1935  N4  CYT A  80     118.245 172.842 118.130  1.00  0.00           N  
ATOM   1936  C5  CYT A  80     120.067 172.586 116.588  1.00  0.00           C  
ATOM   1937  C6  CYT A  80     120.795 173.195 115.627  1.00  0.00           C  
ATOM   1938  H2* CYT A  80     123.871 176.738 113.850  1.00  0.00           H  
ATOM   1939  H41 CYT A  80     118.327 171.854 118.282  1.00  0.00           H  
ATOM   1940  H42 CYT A  80     117.888 173.447 118.867  1.00  0.00           H  
ATOM   1941  P   URI A  81     126.361 174.573 115.842  1.00  0.00           P  
ATOM   1942  O1P URI A  81     127.689 174.944 115.292  1.00  0.00           O  
ATOM   1943  O2P URI A  81     126.105 173.241 116.354  1.00  0.00           O  
ATOM   1944  C5* URI A  81     126.064 177.068 116.739  1.00  0.00           C  
ATOM   1945  O5* URI A  81     125.912 175.662 116.913  1.00  0.00           O  
ATOM   1946  C4* URI A  81     125.400 177.841 117.865  1.00  0.00           C  
ATOM   1947  O4* URI A  81     123.990 177.608 117.952  1.00  0.00           O  
ATOM   1948  C3* URI A  81     125.926 177.365 119.234  1.00  0.00           C  
ATOM   1949  O3* URI A  81     127.203 177.992 119.540  1.00  0.00           O  
ATOM   1950  C2* URI A  81     124.828 177.901 120.113  1.00  0.00           C  
ATOM   1951  O2* URI A  81     124.951 179.306 120.268  1.00  0.00           O  
ATOM   1952  C1* URI A  81     123.564 177.516 119.289  1.00  0.00           C  
ATOM   1953  N1  URI A  81     123.157 176.115 119.646  1.00  0.00           N  
ATOM   1954  C2  URI A  81     122.223 175.974 120.680  1.00  0.00           C  
ATOM   1955  O2  URI A  81     121.971 176.884 121.458  1.00  0.00           O  
ATOM   1956  N3  URI A  81     121.898 174.637 120.932  1.00  0.00           N  
ATOM   1957  C4  URI A  81     121.985 173.557 120.044  1.00  0.00           C  
ATOM   1958  O4  URI A  81     121.568 172.444 120.374  1.00  0.00           O  
ATOM   1959  C5  URI A  81     122.951 173.827 118.991  1.00  0.00           C  
ATOM   1960  C6  URI A  81     123.450 175.067 118.817  1.00  0.00           C  
ATOM   1961  H3  URI A  81     121.344 174.431 121.770  1.00  0.00           H  
ATOM   1962  H2* URI A  81     125.537 179.471 121.019  1.00  0.00           H  
ATOM   1963  P   URI A  82     128.242 177.196 120.506  1.00  0.00           P  
ATOM   1964  O1P URI A  82     129.552 177.846 120.396  1.00  0.00           O  
ATOM   1965  O2P URI A  82     128.174 175.745 120.154  1.00  0.00           O  
ATOM   1966  C5* URI A  82     127.698 178.619 122.676  1.00  0.00           C  
ATOM   1967  O5* URI A  82     127.615 177.383 121.985  1.00  0.00           O  
ATOM   1968  C4* URI A  82     126.430 178.912 123.518  1.00  0.00           C  
ATOM   1969  O4* URI A  82     125.391 178.001 123.157  1.00  0.00           O  
ATOM   1970  C3* URI A  82     126.567 178.075 124.818  1.00  0.00           C  
ATOM   1971  O3* URI A  82     127.725 178.542 125.505  1.00  0.00           O  
ATOM   1972  C2* URI A  82     125.258 178.468 125.468  1.00  0.00           C  
ATOM   1973  O2* URI A  82     125.125 179.915 125.505  1.00  0.00           O  
ATOM   1974  C1* URI A  82     124.480 177.896 124.292  1.00  0.00           C  
ATOM   1975  N1  URI A  82     124.219 176.440 124.557  1.00  0.00           N  
ATOM   1976  C2  URI A  82     123.029 176.102 125.175  1.00  0.00           C  
ATOM   1977  O2  URI A  82     122.278 176.962 125.624  1.00  0.00           O  
ATOM   1978  N3  URI A  82     122.937 174.751 125.578  1.00  0.00           N  
ATOM   1979  C4  URI A  82     123.766 173.721 125.166  1.00  0.00           C  
ATOM   1980  O4  URI A  82     123.473 172.545 125.414  1.00  0.00           O  
ATOM   1981  C5  URI A  82     124.850 174.156 124.274  1.00  0.00           C  
ATOM   1982  C6  URI A  82     124.969 175.470 123.930  1.00  0.00           C  
ATOM   1983  H3  URI A  82     122.255 174.545 126.288  1.00  0.00           H  
ATOM   1984  H2* URI A  82     124.731 180.185 124.672  1.00  0.00           H  
ATOM   1985  P   URI A  83     128.627 177.548 126.357  1.00  0.00           P  
ATOM   1986  O1P URI A  83     130.042 178.065 126.292  1.00  0.00           O  
ATOM   1987  O2P URI A  83     128.362 176.161 125.940  1.00  0.00           O  
ATOM   1988  C5* URI A  83     128.210 179.054 128.503  1.00  0.00           C  
ATOM   1989  O5* URI A  83     128.114 177.754 127.895  1.00  0.00           O  
ATOM   1990  C4* URI A  83     127.112 179.379 129.478  1.00  0.00           C  
ATOM   1991  O4* URI A  83     125.826 179.485 128.824  1.00  0.00           O  
ATOM   1992  C3* URI A  83     126.865 178.322 130.540  1.00  0.00           C  
ATOM   1993  O3* URI A  83     127.808 178.391 131.598  1.00  0.00           O  
ATOM   1994  C2* URI A  83     125.468 178.693 131.003  1.00  0.00           C  
ATOM   1995  O2* URI A  83     125.450 179.462 132.198  1.00  0.00           O  
ATOM   1996  C1* URI A  83     124.796 179.475 129.845  1.00  0.00           C  
ATOM   1997  N1  URI A  83     123.601 178.725 129.337  1.00  0.00           N  
ATOM   1998  C2  URI A  83     122.438 179.457 129.135  1.00  0.00           C  
ATOM   1999  O2  URI A  83     122.475 180.688 129.085  1.00  0.00           O  
ATOM   2000  N3  URI A  83     121.362 178.720 128.719  1.00  0.00           N  
ATOM   2001  C4  URI A  83     121.252 177.365 128.568  1.00  0.00           C  
ATOM   2002  O4  URI A  83     120.218 176.830 128.142  1.00  0.00           O  
ATOM   2003  C5  URI A  83     122.507 176.656 128.842  1.00  0.00           C  
ATOM   2004  C6  URI A  83     123.633 177.370 129.144  1.00  0.00           C  
ATOM   2005  H3  URI A  83     120.497 179.237 128.572  1.00  0.00           H  
ATOM   2006  H2* URI A  83     125.848 180.318 132.056  1.00  0.00           H  
ATOM   2007  P   ADE A  84     128.334 177.017 132.262  1.00  0.00           P  
ATOM   2008  O1P ADE A  84     129.538 177.301 133.067  1.00  0.00           O  
ATOM   2009  O2P ADE A  84     128.375 176.006 131.195  1.00  0.00           O  
ATOM   2010  C5* ADE A  84     126.846 177.411 134.436  1.00  0.00           C  
ATOM   2011  O5* ADE A  84     127.153 176.642 133.305  1.00  0.00           O  
ATOM   2012  C4* ADE A  84     125.432 177.269 134.908  1.00  0.00           C  
ATOM   2013  O4* ADE A  84     124.489 177.209 133.813  1.00  0.00           O  
ATOM   2014  C3* ADE A  84     125.253 175.955 135.649  1.00  0.00           C  
ATOM   2015  O3* ADE A  84     125.638 176.083 137.041  1.00  0.00           O  
ATOM   2016  C2* ADE A  84     123.752 175.745 135.539  1.00  0.00           C  
ATOM   2017  O2* ADE A  84     123.097 176.587 136.514  1.00  0.00           O  
ATOM   2018  C1* ADE A  84     123.459 176.285 134.143  1.00  0.00           C  
ATOM   2019  N1  ADE A  84     120.497 173.149 131.374  1.00  0.00           N  
ATOM   2020  C2  ADE A  84     120.268 173.776 132.527  1.00  0.00           C  
ATOM   2021  N3  ADE A  84     121.115 174.440 133.315  1.00  0.00           N  
ATOM   2022  C4  ADE A  84     122.379 174.390 132.784  1.00  0.00           C  
ATOM   2023  C5  ADE A  84     122.749 173.772 131.589  1.00  0.00           C  
ATOM   2024  C6  ADE A  84     121.724 173.186 130.829  1.00  0.00           C  
ATOM   2025  N6  ADE A  84     121.957 172.462 129.712  1.00  0.00           N  
ATOM   2026  N7  ADE A  84     124.104 174.019 131.351  1.00  0.00           N  
ATOM   2027  C8  ADE A  84     124.466 174.815 132.326  1.00  0.00           C  
ATOM   2028  N9  ADE A  84     123.427 175.223 133.109  1.00  0.00           N  
ATOM   2029  H2* ADE A  84     122.145 176.495 136.345  1.00  0.00           H  
ATOM   2030  H61 ADE A  84     122.882 172.307 129.378  1.00  0.00           H  
ATOM   2031  H62 ADE A  84     121.207 171.922 129.300  1.00  0.00           H  
ATOM   2032  P   URI A  85     126.274 174.811 137.810  1.00  0.00           P  
ATOM   2033  O1P URI A  85     126.700 175.310 139.165  1.00  0.00           O  
ATOM   2034  O2P URI A  85     127.277 174.165 136.940  1.00  0.00           O  
ATOM   2035  C5* URI A  85     124.091 174.033 139.096  1.00  0.00           C  
ATOM   2036  O5* URI A  85     125.002 173.859 137.984  1.00  0.00           O  
ATOM   2037  C4* URI A  85     122.795 173.291 138.931  1.00  0.00           C  
ATOM   2038  O4* URI A  85     122.205 173.447 137.640  1.00  0.00           O  
ATOM   2039  C3* URI A  85     122.937 171.776 139.073  1.00  0.00           C  
ATOM   2040  O3* URI A  85     123.152 171.355 140.401  1.00  0.00           O  
ATOM   2041  C2* URI A  85     121.577 171.368 138.528  1.00  0.00           C  
ATOM   2042  O2* URI A  85     120.561 171.423 139.522  1.00  0.00           O  
ATOM   2043  C1* URI A  85     121.317 172.339 137.361  1.00  0.00           C  
ATOM   2044  N1  URI A  85     121.706 171.671 136.093  1.00  0.00           N  
ATOM   2045  C2  URI A  85     120.699 171.057 135.384  1.00  0.00           C  
ATOM   2046  O2  URI A  85     119.522 170.998 135.786  1.00  0.00           O  
ATOM   2047  N3  URI A  85     121.092 170.380 134.235  1.00  0.00           N  
ATOM   2048  C4  URI A  85     122.351 170.393 133.644  1.00  0.00           C  
ATOM   2049  O4  URI A  85     122.594 169.666 132.655  1.00  0.00           O  
ATOM   2050  C5  URI A  85     123.363 171.034 134.486  1.00  0.00           C  
ATOM   2051  C6  URI A  85     122.992 171.661 135.626  1.00  0.00           C  
ATOM   2052  H3  URI A  85     120.341 169.931 133.740  1.00  0.00           H  
ATOM   2053  H2* URI A  85     119.710 171.199 139.156  1.00  0.00           H  
ATOM   2054  P   URI A  86     124.013 170.009 140.680  1.00  0.00           P  
ATOM   2055  O1P URI A  86     124.146 169.890 142.136  1.00  0.00           O  
ATOM   2056  O2P URI A  86     125.235 170.082 139.865  1.00  0.00           O  
ATOM   2057  C5* URI A  86     121.852 168.530 140.790  1.00  0.00           C  
ATOM   2058  O5* URI A  86     123.074 168.828 140.117  1.00  0.00           O  
ATOM   2059  C4* URI A  86     121.179 167.267 140.263  1.00  0.00           C  
ATOM   2060  O4* URI A  86     120.772 167.455 138.904  1.00  0.00           O  
ATOM   2061  C3* URI A  86     122.141 166.095 140.305  1.00  0.00           C  
ATOM   2062  O3* URI A  86     121.852 165.285 141.454  1.00  0.00           O  
ATOM   2063  C2* URI A  86     121.687 165.308 139.059  1.00  0.00           C  
ATOM   2064  O2* URI A  86     120.882 164.204 139.384  1.00  0.00           O  
ATOM   2065  C1* URI A  86     120.969 166.269 138.107  1.00  0.00           C  
ATOM   2066  N1  URI A  86     121.925 166.589 136.995  1.00  0.00           N  
ATOM   2067  C2  URI A  86     121.765 165.967 135.777  1.00  0.00           C  
ATOM   2068  O2  URI A  86     121.010 164.983 135.631  1.00  0.00           O  
ATOM   2069  N3  URI A  86     122.878 166.081 134.917  1.00  0.00           N  
ATOM   2070  C4  URI A  86     123.752 167.184 134.940  1.00  0.00           C  
ATOM   2071  O4  URI A  86     124.635 167.290 134.065  1.00  0.00           O  
ATOM   2072  C5  URI A  86     123.766 167.880 136.226  1.00  0.00           C  
ATOM   2073  C6  URI A  86     122.763 167.656 137.132  1.00  0.00           C  
ATOM   2074  H3  URI A  86     122.690 165.761 133.974  1.00  0.00           H  
ATOM   2075  H2* URI A  86     120.410 163.916 138.602  1.00  0.00           H  
ATOM   2076  P   URI A  87     123.074 164.516 142.236  1.00  0.00           P  
ATOM   2077  O1P URI A  87     122.415 163.751 143.303  1.00  0.00           O  
ATOM   2078  O2P URI A  87     124.118 165.495 142.548  1.00  0.00           O  
ATOM   2079  C5* URI A  87     124.997 163.152 141.032  1.00  0.00           C  
ATOM   2080  O5* URI A  87     123.601 163.518 141.110  1.00  0.00           O  
ATOM   2081  C4* URI A  87     125.313 162.689 139.600  1.00  0.00           C  
ATOM   2082  O4* URI A  87     126.746 162.419 139.545  1.00  0.00           O  
ATOM   2083  C3* URI A  87     124.640 161.394 139.220  1.00  0.00           C  
ATOM   2084  O3* URI A  87     123.363 161.618 138.643  1.00  0.00           O  
ATOM   2085  C2* URI A  87     125.615 160.840 138.231  1.00  0.00           C  
ATOM   2086  O2* URI A  87     125.121 161.087 136.880  1.00  0.00           O  
ATOM   2087  C1* URI A  87     126.984 161.499 138.451  1.00  0.00           C  
ATOM   2088  N1  URI A  87     127.968 160.483 138.908  1.00  0.00           N  
ATOM   2089  C2  URI A  87     128.499 159.631 137.952  1.00  0.00           C  
ATOM   2090  O2  URI A  87     128.279 159.796 136.734  1.00  0.00           O  
ATOM   2091  N3  URI A  87     129.643 158.908 138.350  1.00  0.00           N  
ATOM   2092  C4  URI A  87     129.973 158.629 139.687  1.00  0.00           C  
ATOM   2093  O4  URI A  87     130.998 157.965 139.934  1.00  0.00           O  
ATOM   2094  C5  URI A  87     129.236 159.435 140.648  1.00  0.00           C  
ATOM   2095  C6  URI A  87     128.421 160.442 140.199  1.00  0.00           C  
ATOM   2096  H3  URI A  87     129.900 158.189 137.659  1.00  0.00           H  
ATOM   2097  H2* URI A  87     124.461 160.437 136.647  1.00  0.00           H  
ATOM   2098  P   GUA A  88     122.177 160.524 138.904  1.00  0.00           P  
ATOM   2099  O1P GUA A  88     120.905 161.183 138.483  1.00  0.00           O  
ATOM   2100  O2P GUA A  88     122.324 160.025 140.282  1.00  0.00           O  
ATOM   2101  C5* GUA A  88     121.925 158.066 137.997  1.00  0.00           C  
ATOM   2102  O5* GUA A  88     122.484 159.393 137.828  1.00  0.00           O  
ATOM   2103  C4* GUA A  88     122.379 157.182 136.821  1.00  0.00           C  
ATOM   2104  O4* GUA A  88     123.802 157.100 136.844  1.00  0.00           O  
ATOM   2105  C3* GUA A  88     121.884 155.750 136.977  1.00  0.00           C  
ATOM   2106  O3* GUA A  88     121.848 155.077 135.722  1.00  0.00           O  
ATOM   2107  C2* GUA A  88     122.942 155.177 137.929  1.00  0.00           C  
ATOM   2108  O2* GUA A  88     122.974 153.740 137.910  1.00  0.00           O  
ATOM   2109  C1* GUA A  88     124.196 155.777 137.279  1.00  0.00           C  
ATOM   2110  N1  GUA A  88     128.133 153.635 139.801  1.00  0.00           N  
ATOM   2111  C2  GUA A  88     127.222 153.076 138.885  1.00  0.00           C  
ATOM   2112  N2  GUA A  88     127.226 151.717 138.863  1.00  0.00           N  
ATOM   2113  N3  GUA A  88     126.242 153.758 138.290  1.00  0.00           N  
ATOM   2114  C4  GUA A  88     126.215 155.090 138.625  1.00  0.00           C  
ATOM   2115  C5  GUA A  88     127.039 155.681 139.545  1.00  0.00           C  
ATOM   2116  C6  GUA A  88     128.119 154.962 140.144  1.00  0.00           C  
ATOM   2117  O6  GUA A  88     129.012 155.438 140.886  1.00  0.00           O  
ATOM   2118  N7  GUA A  88     126.759 157.063 139.627  1.00  0.00           N  
ATOM   2119  C8  GUA A  88     125.674 157.178 138.895  1.00  0.00           C  
ATOM   2120  N9  GUA A  88     125.226 155.969 138.354  1.00  0.00           N  
ATOM   2121  H1  GUA A  88     128.943 153.067 140.044  1.00  0.00           H  
ATOM   2122  H2* GUA A  88     123.331 153.456 137.050  1.00  0.00           H  
ATOM   2123  H21 GUA A  88     127.982 151.199 139.261  1.00  0.00           H  
ATOM   2124  H22 GUA A  88     126.512 151.291 138.286  1.00  0.00           H  
ATOM   2125  P   URI A  89     120.671 153.969 135.498  1.00  0.00           P  
ATOM   2126  O1P URI A  89     119.412 154.701 135.242  1.00  0.00           O  
ATOM   2127  O2P URI A  89     120.717 152.994 136.629  1.00  0.00           O  
ATOM   2128  C5* URI A  89     122.452 152.673 134.006  1.00  0.00           C  
ATOM   2129  O5* URI A  89     121.143 153.191 134.184  1.00  0.00           O  
ATOM   2130  C4* URI A  89     122.855 152.623 132.523  1.00  0.00           C  
ATOM   2131  O4* URI A  89     122.859 153.941 132.001  1.00  0.00           O  
ATOM   2132  C3* URI A  89     124.333 152.161 132.413  1.00  0.00           C  
ATOM   2133  O3* URI A  89     124.443 150.755 132.404  1.00  0.00           O  
ATOM   2134  C2* URI A  89     124.681 152.797 131.081  1.00  0.00           C  
ATOM   2135  O2* URI A  89     124.118 152.060 129.955  1.00  0.00           O  
ATOM   2136  C1* URI A  89     124.017 154.156 131.190  1.00  0.00           C  
ATOM   2137  N1  URI A  89     124.937 155.136 131.813  1.00  0.00           N  
ATOM   2138  C2  URI A  89     125.853 155.782 130.989  1.00  0.00           C  
ATOM   2139  O2  URI A  89     125.963 155.544 129.799  1.00  0.00           O  
ATOM   2140  N3  URI A  89     126.723 156.674 131.657  1.00  0.00           N  
ATOM   2141  C4  URI A  89     126.682 157.036 132.976  1.00  0.00           C  
ATOM   2142  O4  URI A  89     127.432 157.919 133.434  1.00  0.00           O  
ATOM   2143  C5  URI A  89     125.702 156.303 133.763  1.00  0.00           C  
ATOM   2144  C6  URI A  89     124.915 155.379 133.182  1.00  0.00           C  
ATOM   2145  H3  URI A  89     127.377 157.173 131.058  1.00  0.00           H  
ATOM   2146  H2* URI A  89     124.631 151.241 129.886  1.00  0.00           H  
ATOM   2147  P   URI A  90     125.716 150.032 133.058  1.00  0.00           P  
ATOM   2148  O1P URI A  90     125.533 148.558 132.848  1.00  0.00           O  
ATOM   2149  O2P URI A  90     125.880 150.554 134.459  1.00  0.00           O  
ATOM   2150  C5* URI A  90     126.974 150.375 130.724  1.00  0.00           C  
ATOM   2151  O5* URI A  90     126.929 150.504 132.156  1.00  0.00           O  
ATOM   2152  C4* URI A  90     128.050 151.286 130.119  1.00  0.00           C  
ATOM   2153  O4* URI A  90     127.885 152.637 130.536  1.00  0.00           O  
ATOM   2154  C3* URI A  90     129.442 150.980 130.632  1.00  0.00           C  
ATOM   2155  O3* URI A  90     129.987 149.826 129.996  1.00  0.00           O  
ATOM   2156  C2* URI A  90     130.170 152.229 130.197  1.00  0.00           C  
ATOM   2157  O2* URI A  90     130.412 152.220 128.787  1.00  0.00           O  
ATOM   2158  C1* URI A  90     129.126 153.314 130.518  1.00  0.00           C  
ATOM   2159  N1  URI A  90     129.419 153.850 131.891  1.00  0.00           N  
ATOM   2160  C2  URI A  90     130.119 155.035 131.960  1.00  0.00           C  
ATOM   2161  O2  URI A  90     130.435 155.708 130.984  1.00  0.00           O  
ATOM   2162  N3  URI A  90     130.188 155.603 133.241  1.00  0.00           N  
ATOM   2163  C4  URI A  90     129.730 155.072 134.441  1.00  0.00           C  
ATOM   2164  O4  URI A  90     130.096 155.534 135.516  1.00  0.00           O  
ATOM   2165  C5  URI A  90     129.089 153.758 134.258  1.00  0.00           C  
ATOM   2166  C6  URI A  90     128.883 153.264 132.999  1.00  0.00           C  
ATOM   2167  H3  URI A  90     130.673 156.468 133.315  1.00  0.00           H  
ATOM   2168  H2* URI A  90     129.973 151.428 128.416  1.00  0.00           H  
ATOM   2169  P   URI A  91     131.291 149.089 130.568  1.00  0.00           P  
ATOM   2170  O1P URI A  91     131.438 147.789 129.826  1.00  0.00           O  
ATOM   2171  O2P URI A  91     131.232 149.034 132.047  1.00  0.00           O  
ATOM   2172  C5* URI A  91     133.649 150.224 130.916  1.00  0.00           C  
ATOM   2173  O5* URI A  91     132.491 150.046 130.096  1.00  0.00           O  
ATOM   2174  C4* URI A  91     134.262 151.593 130.792  1.00  0.00           C  
ATOM   2175  O4* URI A  91     134.262 152.303 132.024  1.00  0.00           O  
ATOM   2176  C3* URI A  91     135.768 151.524 130.783  1.00  0.00           C  
ATOM   2177  O3* URI A  91     136.281 150.797 129.662  1.00  0.00           O  
ATOM   2178  C2* URI A  91     136.139 152.985 130.783  1.00  0.00           C  
ATOM   2179  O2* URI A  91     135.489 153.731 129.771  1.00  0.00           O  
ATOM   2180  C1* URI A  91     135.411 153.104 132.152  1.00  0.00           C  
ATOM   2181  N1  URI A  91     136.272 152.600 133.255  1.00  0.00           N  
ATOM   2182  C2  URI A  91     135.759 152.655 134.550  1.00  0.00           C  
ATOM   2183  O2  URI A  91     134.546 152.769 134.775  1.00  0.00           O  
ATOM   2184  N3  URI A  91     136.629 152.151 135.544  1.00  0.00           N  
ATOM   2185  C4  URI A  91     137.947 151.758 135.388  1.00  0.00           C  
ATOM   2186  O4  URI A  91     138.712 151.625 136.368  1.00  0.00           O  
ATOM   2187  C5  URI A  91     138.414 151.872 134.019  1.00  0.00           C  
ATOM   2188  C6  URI A  91     137.544 152.156 133.031  1.00  0.00           C  
ATOM   2189  H3  URI A  91     136.235 152.142 136.491  1.00  0.00           H  
ATOM   2190  H2* URI A  91     135.851 153.598 128.911  1.00  0.00           H  
ATOM   2191  P   URI A  92     137.759 150.211 129.588  1.00  0.00           P  
ATOM   2192  O1P URI A  92     137.874 149.373 128.366  1.00  0.00           O  
ATOM   2193  O2P URI A  92     138.176 149.625 130.879  1.00  0.00           O  
ATOM   2194  C5* URI A  92     139.861 151.749 130.060  1.00  0.00           C  
ATOM   2195  O5* URI A  92     138.638 151.538 129.391  1.00  0.00           O  
ATOM   2196  C4* URI A  92     140.561 153.035 129.739  1.00  0.00           C  
ATOM   2197  O4* URI A  92     139.687 154.129 129.446  1.00  0.00           O  
ATOM   2198  C3* URI A  92     141.394 153.534 130.879  1.00  0.00           C  
ATOM   2199  O3* URI A  92     142.653 152.870 130.934  1.00  0.00           O  
ATOM   2200  C2* URI A  92     141.586 154.980 130.518  1.00  0.00           C  
ATOM   2201  O2* URI A  92     142.690 155.159 129.611  1.00  0.00           O  
ATOM   2202  C1* URI A  92     140.245 155.351 129.872  1.00  0.00           C  
ATOM   2203  N1  URI A  92     139.352 156.042 130.838  1.00  0.00           N  
ATOM   2204  C2  URI A  92     139.430 157.430 130.898  1.00  0.00           C  
ATOM   2205  O2  URI A  92     140.190 158.075 130.170  1.00  0.00           O  
ATOM   2206  N3  URI A  92     138.519 158.038 131.758  1.00  0.00           N  
ATOM   2207  C4  URI A  92     137.407 157.443 132.385  1.00  0.00           C  
ATOM   2208  O4  URI A  92     136.707 158.089 133.186  1.00  0.00           O  
ATOM   2209  C5  URI A  92     137.498 155.988 132.358  1.00  0.00           C  
ATOM   2210  C6  URI A  92     138.405 155.356 131.557  1.00  0.00           C  
ATOM   2211  H3  URI A  92     138.712 159.004 132.042  1.00  0.00           H  
ATOM   2212  H2* URI A  92     142.566 155.923 129.071  1.00  0.00           H  
ATOM   2213  P   URI A  93     143.321 152.596 132.390  1.00  0.00           P  
ATOM   2214  O1P URI A  93     144.553 151.790 132.083  1.00  0.00           O  
ATOM   2215  O2P URI A  93     142.287 152.055 133.255  1.00  0.00           O  
ATOM   2216  C5* URI A  93     144.667 154.834 132.028  1.00  0.00           C  
ATOM   2217  O5* URI A  93     143.779 154.056 132.875  1.00  0.00           O  
ATOM   2218  C4* URI A  93     144.525 156.317 132.376  1.00  0.00           C  
ATOM   2219  O4* URI A  93     143.175 156.725 132.445  1.00  0.00           O  
ATOM   2220  C3* URI A  93     145.102 156.573 133.768  1.00  0.00           C  
ATOM   2221  O3* URI A  93     146.512 156.775 133.699  1.00  0.00           O  
ATOM   2222  C2* URI A  93     144.328 157.809 134.180  1.00  0.00           C  
ATOM   2223  O2* URI A  93     145.065 158.981 133.937  1.00  0.00           O  
ATOM   2224  C1* URI A  93     143.001 157.709 133.502  1.00  0.00           C  
ATOM   2225  N1  URI A  93     141.888 157.274 134.413  1.00  0.00           N  
ATOM   2226  C2  URI A  93     141.220 158.295 135.114  1.00  0.00           C  
ATOM   2227  O2  URI A  93     141.458 159.480 134.930  1.00  0.00           O  
ATOM   2228  N3  URI A  93     140.245 157.832 135.956  1.00  0.00           N  
ATOM   2229  C4  URI A  93     139.595 156.587 135.883  1.00  0.00           C  
ATOM   2230  O4  URI A  93     138.583 156.358 136.578  1.00  0.00           O  
ATOM   2231  C5  URI A  93     140.295 155.608 135.081  1.00  0.00           C  
ATOM   2232  C6  URI A  93     141.444 155.988 134.459  1.00  0.00           C  
ATOM   2233  H3  URI A  93     139.714 158.551 136.455  1.00  0.00           H  
ATOM   2234  H2* URI A  93     144.507 159.737 133.740  1.00  0.00           H  
ATOM   2235  P   URI A  94     147.432 156.450 135.008  1.00  0.00           P  
ATOM   2236  O1P URI A  94     148.824 156.500 134.560  1.00  0.00           O  
ATOM   2237  O2P URI A  94     146.828 155.251 135.640  1.00  0.00           O  
ATOM   2238  C5* URI A  94     147.606 158.986 135.736  1.00  0.00           C  
ATOM   2239  O5* URI A  94     147.070 157.695 135.942  1.00  0.00           O  
ATOM   2240  C4* URI A  94     147.057 159.979 136.775  1.00  0.00           C  
ATOM   2241  O4* URI A  94     145.615 159.993 136.642  1.00  0.00           O  
ATOM   2242  C3* URI A  94     147.240 159.489 138.199  1.00  0.00           C  
ATOM   2243  O3* URI A  94     148.503 159.947 138.739  1.00  0.00           O  
ATOM   2244  C2* URI A  94     146.127 160.277 138.922  1.00  0.00           C  
ATOM   2245  O2* URI A  94     146.544 161.664 138.959  1.00  0.00           O  
ATOM   2246  C1* URI A  94     144.978 160.153 137.883  1.00  0.00           C  
ATOM   2247  N1  URI A  94     144.127 158.981 138.245  1.00  0.00           N  
ATOM   2248  C2  URI A  94     143.051 159.210 139.105  1.00  0.00           C  
ATOM   2249  O2  URI A  94     142.809 160.359 139.517  1.00  0.00           O  
ATOM   2250  N3  URI A  94     142.085 158.231 139.114  1.00  0.00           N  
ATOM   2251  C4  URI A  94     142.236 156.926 138.647  1.00  0.00           C  
ATOM   2252  O4  URI A  94     141.444 156.015 138.977  1.00  0.00           O  
ATOM   2253  C5  URI A  94     143.367 156.766 137.741  1.00  0.00           C  
ATOM   2254  C6  URI A  94     144.200 157.823 137.498  1.00  0.00           C  
ATOM   2255  H3  URI A  94     141.183 158.464 139.531  1.00  0.00           H  
ATOM   2256  H2* URI A  94     147.208 161.783 139.645  1.00  0.00           H  
ATOM   2257  P   URI A  95     149.217 159.004 139.819  1.00  0.00           P  
ATOM   2258  O1P URI A  95     150.586 159.572 140.076  1.00  0.00           O  
ATOM   2259  O2P URI A  95     149.126 157.594 139.435  1.00  0.00           O  
ATOM   2260  C5* URI A  95     148.499 160.432 141.930  1.00  0.00           C  
ATOM   2261  O5* URI A  95     148.366 159.215 141.179  1.00  0.00           O  
ATOM   2262  C4* URI A  95     147.386 160.542 142.964  1.00  0.00           C  
ATOM   2263  O4* URI A  95     146.104 160.432 142.401  1.00  0.00           O  
ATOM   2264  C3* URI A  95     147.414 159.375 143.980  1.00  0.00           C  
ATOM   2265  O3* URI A  95     148.425 159.645 144.937  1.00  0.00           O  
ATOM   2266  C2* URI A  95     146.040 159.544 144.562  1.00  0.00           C  
ATOM   2267  O2* URI A  95     146.004 160.675 145.482  1.00  0.00           O  
ATOM   2268  C1* URI A  95     145.148 159.874 143.344  1.00  0.00           C  
ATOM   2269  N1  URI A  95     144.594 158.592 142.845  1.00  0.00           N  
ATOM   2270  C2  URI A  95     143.555 157.993 143.582  1.00  0.00           C  
ATOM   2271  O2  URI A  95     142.868 158.679 144.360  1.00  0.00           O  
ATOM   2272  N3  URI A  95     143.015 156.848 142.973  1.00  0.00           N  
ATOM   2273  C4  URI A  95     143.564 156.120 141.943  1.00  0.00           C  
ATOM   2274  O4  URI A  95     143.138 154.980 141.641  1.00  0.00           O  
ATOM   2275  C5  URI A  95     144.763 156.738 141.357  1.00  0.00           C  
ATOM   2276  C6  URI A  95     145.120 157.961 141.751  1.00  0.00           C  
ATOM   2277  H3  URI A  95     142.200 156.436 143.422  1.00  0.00           H  
ATOM   2278  H2* URI A  95     146.237 160.345 146.329  1.00  0.00           H  
ATOM   2279  P   URI A  96     149.171 158.492 145.770  1.00  0.00           P  
ATOM   2280  O1P URI A  96     150.362 159.091 146.402  1.00  0.00           O  
ATOM   2281  O2P URI A  96     149.341 157.310 144.846  1.00  0.00           O  
ATOM   2282  C5* URI A  96     147.917 158.885 148.096  1.00  0.00           C  
ATOM   2283  O5* URI A  96     148.119 158.139 146.901  1.00  0.00           O  
ATOM   2284  C4* URI A  96     146.754 158.354 148.933  1.00  0.00           C  
ATOM   2285  O4* URI A  96     145.537 158.290 148.132  1.00  0.00           O  
ATOM   2286  C3* URI A  96     146.956 156.889 149.345  1.00  0.00           C  
ATOM   2287  O3* URI A  96     147.807 156.821 150.504  1.00  0.00           O  
ATOM   2288  C2* URI A  96     145.500 156.532 149.693  1.00  0.00           C  
ATOM   2289  O2* URI A  96     145.129 157.164 150.906  1.00  0.00           O  
ATOM   2290  C1* URI A  96     144.836 157.114 148.462  1.00  0.00           C  
ATOM   2291  N1  URI A  96     144.809 156.157 147.313  1.00  0.00           N  
ATOM   2292  C2  URI A  96     143.738 155.287 147.208  1.00  0.00           C  
ATOM   2293  O2  URI A  96     142.827 155.264 148.032  1.00  0.00           O  
ATOM   2294  N3  URI A  96     143.820 154.372 146.150  1.00  0.00           N  
ATOM   2295  C4  URI A  96     144.749 154.376 145.111  1.00  0.00           C  
ATOM   2296  O4  URI A  96     144.736 153.516 144.232  1.00  0.00           O  
ATOM   2297  C5  URI A  96     145.811 155.351 145.299  1.00  0.00           C  
ATOM   2298  C6  URI A  96     145.651 156.345 146.233  1.00  0.00           C  
ATOM   2299  H3  URI A  96     143.298 153.516 146.251  1.00  0.00           H  
ATOM   2300  H2* URI A  96     145.491 156.665 151.662  1.00  0.00           H  
ATOM   2301  P   GUA A  97     148.792 155.571 150.705  1.00  0.00           P  
ATOM   2302  O1P GUA A  97     149.776 155.896 151.790  1.00  0.00           O  
ATOM   2303  O2P GUA A  97     149.327 155.168 149.400  1.00  0.00           O  
ATOM   2304  C5* GUA A  97     147.272 154.358 152.518  1.00  0.00           C  
ATOM   2305  O5* GUA A  97     147.821 154.408 151.199  1.00  0.00           O  
ATOM   2306  C4* GUA A  97     146.219 153.296 152.682  1.00  0.00           C  
ATOM   2307  O4* GUA A  97     145.120 153.598 151.772  1.00  0.00           O  
ATOM   2308  C3* GUA A  97     146.640 151.904 152.316  1.00  0.00           C  
ATOM   2309  O3* GUA A  97     147.427 151.241 153.291  1.00  0.00           O  
ATOM   2310  C2* GUA A  97     145.299 151.273 152.074  1.00  0.00           C  
ATOM   2311  O2* GUA A  97     144.603 151.044 153.273  1.00  0.00           O  
ATOM   2312  C1* GUA A  97     144.594 152.380 151.273  1.00  0.00           C  
ATOM   2313  N1  GUA A  97     143.623 149.396 147.194  1.00  0.00           N  
ATOM   2314  C2  GUA A  97     143.234 149.231 148.521  1.00  0.00           C  
ATOM   2315  N2  GUA A  97     142.543 148.128 148.782  1.00  0.00           N  
ATOM   2316  N3  GUA A  97     143.628 150.064 149.524  1.00  0.00           N  
ATOM   2317  C4  GUA A  97     144.411 151.080 149.080  1.00  0.00           C  
ATOM   2318  C5  GUA A  97     144.791 151.346 147.794  1.00  0.00           C  
ATOM   2319  C6  GUA A  97     144.456 150.439 146.750  1.00  0.00           C  
ATOM   2320  O6  GUA A  97     144.795 150.462 145.546  1.00  0.00           O  
ATOM   2321  N7  GUA A  97     145.464 152.545 147.716  1.00  0.00           N  
ATOM   2322  C8  GUA A  97     145.638 152.898 148.984  1.00  0.00           C  
ATOM   2323  N9  GUA A  97     144.827 152.179 149.821  1.00  0.00           N  
ATOM   2324  H1  GUA A  97     143.170 148.824 146.507  1.00  0.00           H  
ATOM   2325  H2* GUA A  97     144.800 150.201 153.648  1.00  0.00           H  
ATOM   2326  H21 GUA A  97     142.314 147.473 148.059  1.00  0.00           H  
ATOM   2327  H22 GUA A  97     142.245 147.990 149.753  1.00  0.00           H  
ATOM   2328  P   URI A  98     148.691 150.366 152.765  1.00  0.00           P  
ATOM   2329  O1P URI A  98     149.602 150.128 153.941  1.00  0.00           O  
ATOM   2330  O2P URI A  98     149.222 151.080 151.593  1.00  0.00           O  
ATOM   2331  C5* URI A  98     147.780 147.926 153.214  1.00  0.00           C  
ATOM   2332  O5* URI A  98     148.013 149.007 152.335  1.00  0.00           O  
ATOM   2333  C4* URI A  98     146.878 146.855 152.596  1.00  0.00           C  
ATOM   2334  O4* URI A  98     146.095 147.414 151.529  1.00  0.00           O  
ATOM   2335  C3* URI A  98     147.720 145.766 151.959  1.00  0.00           C  
ATOM   2336  O3* URI A  98     147.949 144.699 152.852  1.00  0.00           O  
ATOM   2337  C2* URI A  98     146.846 145.326 150.787  1.00  0.00           C  
ATOM   2338  O2* URI A  98     146.059 144.186 151.044  1.00  0.00           O  
ATOM   2339  C1* URI A  98     146.013 146.535 150.417  1.00  0.00           C  
ATOM   2340  N1  URI A  98     146.571 147.208 149.213  1.00  0.00           N  
ATOM   2341  C2  URI A  98     146.077 146.805 147.977  1.00  0.00           C  
ATOM   2342  O2  URI A  98     145.473 145.747 147.803  1.00  0.00           O  
ATOM   2343  N3  URI A  98     146.484 147.592 146.919  1.00  0.00           N  
ATOM   2344  C4  URI A  98     147.505 148.572 146.910  1.00  0.00           C  
ATOM   2345  O4  URI A  98     147.780 149.181 145.871  1.00  0.00           O  
ATOM   2346  C5  URI A  98     147.968 148.901 148.251  1.00  0.00           C  
ATOM   2347  C6  URI A  98     147.391 148.297 149.313  1.00  0.00           C  
ATOM   2348  H3  URI A  98     146.068 147.382 145.999  1.00  0.00           H  
ATOM   2349  H2* URI A  98     145.258 144.415 151.492  1.00  0.00           H  
ATOM   2350  P   URI A  99     149.213 143.724 152.774  1.00  0.00           P  
ATOM   2351  O1P URI A  99     149.226 142.914 154.042  1.00  0.00           O  
ATOM   2352  O2P URI A  99     150.449 144.502 152.449  1.00  0.00           O  
ATOM   2353  C5* URI A  99     147.702 141.902 151.598  1.00  0.00           C  
ATOM   2354  O5* URI A  99     148.837 142.781 151.547  1.00  0.00           O  
ATOM   2355  C4* URI A  99     147.588 140.964 150.435  1.00  0.00           C  
ATOM   2356  O4* URI A  99     146.851 141.550 149.350  1.00  0.00           O  
ATOM   2357  C3* URI A  99     148.915 140.511 149.849  1.00  0.00           C  
ATOM   2358  O3* URI A  99     149.483 139.490 150.623  1.00  0.00           O  
ATOM   2359  C2* URI A  99     148.476 140.089 148.457  1.00  0.00           C  
ATOM   2360  O2* URI A  99     147.945 138.766 148.402  1.00  0.00           O  
ATOM   2361  C1* URI A  99     147.418 141.161 148.087  1.00  0.00           C  
ATOM   2362  N1  URI A  99     148.087 142.351 147.505  1.00  0.00           N  
ATOM   2363  C2  URI A  99     148.320 142.365 146.141  1.00  0.00           C  
ATOM   2364  O2  URI A  99     148.141 141.335 145.454  1.00  0.00           O  
ATOM   2365  N3  URI A  99     148.764 143.550 145.619  1.00  0.00           N  
ATOM   2366  C4  URI A  99     149.213 144.672 146.329  1.00  0.00           C  
ATOM   2367  O4  URI A  99     149.593 145.697 145.743  1.00  0.00           O  
ATOM   2368  C5  URI A  99     148.915 144.585 147.757  1.00  0.00           C  
ATOM   2369  C6  URI A  99     148.343 143.445 148.279  1.00  0.00           C  
ATOM   2370  H3  URI A  99     148.979 143.582 144.621  1.00  0.00           H  
ATOM   2371  H2* URI A  99     147.491 138.597 147.578  1.00  0.00           H  
TER    2372      URI A  99 
ATOM   2373  P   URI A 100     151.080 139.297 150.687  1.00  0.00           P  
ATOM   2374  O1P URI A 100     151.433 138.254 151.675  1.00  0.00           O  
ATOM   2375  O2P URI A 100     151.680 140.634 150.829  1.00  0.00           O  
ATOM   2376  C5* URI A 100     151.131 137.361 148.888  1.00  0.00           C  
ATOM   2377  O5* URI A 100     151.442 138.730 149.222  1.00  0.00           O  
ATOM   2378  C4* URI A 100     151.071 137.151 147.363  1.00  0.00           C  
ATOM   2379  O4* URI A 100     150.430 138.258 146.700  1.00  0.00           O  
ATOM   2380  C3* URI A 100     152.467 137.119 146.814  1.00  0.00           C  
ATOM   2381  O3* URI A 100     153.049 135.782 146.841  1.00  0.00           O  
ATOM   2382  C2* URI A 100     152.275 137.604 145.409  1.00  0.00           C  
ATOM   2383  O2* URI A 100     152.298 136.601 144.420  1.00  0.00           O  
ATOM   2384  C1* URI A 100     151.048 138.483 145.399  1.00  0.00           C  
ATOM   2385  N1  URI A 100     151.451 139.920 145.271  1.00  0.00           N  
ATOM   2386  C2  URI A 100     151.511 140.492 144.031  1.00  0.00           C  
ATOM   2387  O2  URI A 100     151.044 139.938 143.019  1.00  0.00           O  
ATOM   2388  N3  URI A 100     151.863 141.847 143.999  1.00  0.00           N  
ATOM   2389  C4  URI A 100     152.303 142.589 145.070  1.00  0.00           C  
ATOM   2390  O4  URI A 100     152.600 143.797 144.960  1.00  0.00           O  
ATOM   2391  C5  URI A 100     152.293 141.879 146.352  1.00  0.00           C  
ATOM   2392  C6  URI A 100     151.685 140.662 146.420  1.00  0.00           C  
ATOM   2393  H3  URI A 100     151.822 142.300 143.120  1.00  0.00           H  
ATOM   2394  H2* URI A 100     153.209 136.272 144.296  1.00  0.00           H  
END
