# Supplementary material for: Comparative Visualization of the RNA Suboptimal Conformational Ensemble In Vivo
Source: Biophys J. 2017 Jun 15;113(2):290–301. doi: 10.1016/j.bpj.2017.05.031 (PMC5529173; doi:10.1016/j.bpj.2017.05.031)
Supplement: Data S1. SNRNASM [file mmc2.zip › Data/invitro_RMSF_V1.dat]

#RMSF values for invitro
#ResNum	Average	StandardDev
1	6.046	0.724
2	4.268	0.465
3	2.618	0.509
4	2.259	0.202
5	2.597	0.686
6	3.131	0.717
7	5.094	0.609
8	4.549	1.108
9	3.513	0.155
10	2.711	0.479
11	2.545	0.158
12	3.004	0.308
13	3.429	0.177
14	3.238	0.139
15	2.838	0.245
16	2.886	0.410
17	2.910	0.436
18	3.287	0.167
19	3.396	0.358
20	3.422	0.520
21	3.369	0.452
22	3.304	0.637
23	4.236	0.269
24	3.438	0.655
25	3.214	0.798
26	3.128	0.572
27	3.621	0.121
28	2.800	0.285
29	3.376	0.486
30	4.196	0.646
31	4.921	0.746
32	5.359	0.779
33	6.747	0.877
34	5.179	1.746
35	6.218	2.139
36	5.819	1.544
37	4.805	1.382
38	4.029	1.572
39	3.158	0.461
40	3.275	0.863
41	3.723	1.770
42	3.740	1.444
43	4.081	0.863
44	4.086	0.725
45	5.249	0.705
46	4.805	1.102
47	3.308	0.512
48	3.548	0.260
49	4.630	1.216
50	3.194	0.845
51	3.096	0.740
52	3.221	0.415
53	3.308	0.089
54	3.291	0.419
55	3.192	0.356
56	3.120	0.036
57	2.973	0.405
58	2.627	0.320
59	2.473	0.498
60	2.287	0.565
61	2.042	0.426
62	1.784	0.354
63	1.801	0.329
64	1.911	0.168
65	2.010	0.198
66	2.038	0.206
67	2.121	0.275
68	2.491	0.217
69	2.937	0.278
70	2.916	0.172
71	3.178	0.025
72	3.224	0.372
73	3.439	0.679
74	3.563	0.447
75	4.025	0.535
76	4.375	0.936
77	5.597	1.755
78	5.907	1.800
79	4.779	1.298
80	4.323	1.008
81	3.891	0.827
82	3.739	0.107
83	4.202	0.291
84	4.244	0.264
85	4.325	0.586
86	4.258	0.705
87	4.536	1.283
88	4.482	0.701
89	3.773	0.481
90	3.312	0.336
91	3.859	0.471
92	2.963	0.292
93	2.347	0.104
94	2.131	0.162
95	1.992	0.217
96	1.856	0.277
97	1.977	0.273
98	2.081	0.234
99	2.256	0.274
100	2.840	0.459
