# Supplementary material for: Comparative Visualization of the RNA Suboptimal Conformational Ensemble In Vivo
Source: Biophys J. 2017 Jun 15;113(2):290–301. doi: 10.1016/j.bpj.2017.05.031 (PMC5529173; doi:10.1016/j.bpj.2017.05.031)
Supplement: Data S1. SNRNASM [file mmc2.zip › Data/invivo_model_V1.pdb]

ATOM      1  P   GUA B   1     166.118 154.587 166.457  1.00  0.00           P  
ATOM      2  O1P GUA B   1     166.530 154.884 167.876  1.00  0.00           O  
ATOM      3  O2P GUA B   1     165.948 155.754 165.569  1.00  0.00           O  
ATOM      4  C5* GUA B   1     168.022 154.047 164.754  1.00  0.00           C  
ATOM      5  O5* GUA B   1     167.207 153.598 165.875  1.00  0.00           O  
ATOM      6  C4* GUA B   1     169.405 153.355 164.731  1.00  0.00           C  
ATOM      7  O4* GUA B   1     169.235 152.055 164.099  1.00  0.00           O  
ATOM      8  C3* GUA B   1     170.329 154.092 163.733  1.00  0.00           C  
ATOM      9  O3* GUA B   1     170.929 155.205 164.374  1.00  0.00           O  
ATOM     10  C2* GUA B   1     171.350 152.989 163.449  1.00  0.00           C  
ATOM     11  O2* GUA B   1     172.252 152.811 164.543  1.00  0.00           O  
ATOM     12  C1* GUA B   1     170.389 151.794 163.307  1.00  0.00           C  
ATOM     13  N1  GUA B   1     171.826 148.796 159.407  1.00  0.00           N  
ATOM     14  C2  GUA B   1     172.220 148.773 160.757  1.00  0.00           C  
ATOM     15  N2  GUA B   1     173.067 147.771 161.073  1.00  0.00           N  
ATOM     16  N3  GUA B   1     171.831 149.670 161.664  1.00  0.00           N  
ATOM     17  C4  GUA B   1     170.888 150.540 161.179  1.00  0.00           C  
ATOM     18  C5  GUA B   1     170.233 150.407 159.966  1.00  0.00           C  
ATOM     19  C6  GUA B   1     170.796 149.597 158.940  1.00  0.00           C  
ATOM     20  O6  GUA B   1     170.494 149.588 157.727  1.00  0.00           O  
ATOM     21  N7  GUA B   1     169.290 151.437 159.837  1.00  0.00           N  
ATOM     22  C8  GUA B   1     169.249 151.987 161.018  1.00  0.00           C  
ATOM     23  N9  GUA B   1     170.128 151.428 161.934  1.00  0.00           N  
ATOM     24  H1  GUA B   1     172.234 148.114 158.771  1.00  0.00           H  
ATOM     25  H2* GUA B   1     172.961 153.442 164.461  1.00  0.00           H  
ATOM     26  H21 GUA B   1     173.566 147.290 160.332  1.00  0.00           H  
ATOM     27  H22 GUA B   1     173.492 147.830 161.998  1.00  0.00           H  
ATOM     28  P   CYT B   2     171.336 156.537 163.522  1.00  0.00           P  
ATOM     29  O1P CYT B   2     171.721 157.558 164.479  1.00  0.00           O  
ATOM     30  O2P CYT B   2     170.229 156.743 162.543  1.00  0.00           O  
ATOM     31  C5* CYT B   2     173.900 156.070 163.358  1.00  0.00           C  
ATOM     32  O5* CYT B   2     172.604 156.010 162.689  1.00  0.00           O  
ATOM     33  C4* CYT B   2     175.058 156.033 162.337  1.00  0.00           C  
ATOM     34  O4* CYT B   2     175.456 154.720 161.993  1.00  0.00           O  
ATOM     35  C3* CYT B   2     174.760 156.876 161.101  1.00  0.00           C  
ATOM     36  O3* CYT B   2     175.420 158.139 161.247  1.00  0.00           O  
ATOM     37  C2* CYT B   2     175.534 156.029 160.057  1.00  0.00           C  
ATOM     38  O2* CYT B   2     176.633 156.839 159.572  1.00  0.00           O  
ATOM     39  C1* CYT B   2     176.070 154.720 160.684  1.00  0.00           C  
ATOM     40  N1  CYT B   2     175.529 153.584 159.892  1.00  0.00           N  
ATOM     41  C2  CYT B   2     176.335 153.021 158.913  1.00  0.00           C  
ATOM     42  O2  CYT B   2     177.507 153.438 158.794  1.00  0.00           O  
ATOM     43  N3  CYT B   2     175.790 152.078 158.084  1.00  0.00           N  
ATOM     44  C4  CYT B   2     174.564 151.543 158.340  1.00  0.00           C  
ATOM     45  N4  CYT B   2     174.193 150.449 157.668  1.00  0.00           N  
ATOM     46  C5  CYT B   2     173.799 152.010 159.439  1.00  0.00           C  
ATOM     47  C6  CYT B   2     174.275 153.067 160.121  1.00  0.00           C  
ATOM     48  H2* CYT B   2     176.308 157.407 158.885  1.00  0.00           H  
ATOM     49  H41 CYT B   2     173.199 150.220 157.654  1.00  0.00           H  
ATOM     50  H42 CYT B   2     174.843 150.073 156.999  1.00  0.00           H  
ATOM     51  P   GUA B   3     174.747 159.476 160.597  1.00  0.00           P  
ATOM     52  O1P GUA B   3     175.044 160.625 161.494  1.00  0.00           O  
ATOM     53  O2P GUA B   3     173.360 159.183 160.208  1.00  0.00           O  
ATOM     54  C5* GUA B   3     175.410 160.913 158.464  1.00  0.00           C  
ATOM     55  O5* GUA B   3     175.594 159.718 159.265  1.00  0.00           O  
ATOM     56  C4* GUA B   3     176.518 161.096 157.448  1.00  0.00           C  
ATOM     57  O4* GUA B   3     176.656 160.007 156.560  1.00  0.00           O  
ATOM     58  C3* GUA B   3     176.106 161.961 156.258  1.00  0.00           C  
ATOM     59  O3* GUA B   3     177.104 161.787 155.209  1.00  0.00           O  
ATOM     60  C2* GUA B   3     174.825 161.284 155.804  1.00  0.00           C  
ATOM     61  O2* GUA B   3     174.358 161.888 154.605  1.00  0.00           O  
ATOM     62  C1* GUA B   3     175.557 159.993 155.603  1.00  0.00           C  
ATOM     63  N1  GUA B   3     175.081 155.063 154.619  1.00  0.00           N  
ATOM     64  C2  GUA B   3     175.227 156.093 153.676  1.00  0.00           C  
ATOM     65  N2  GUA B   3     175.552 155.745 152.440  1.00  0.00           N  
ATOM     66  N3  GUA B   3     174.989 157.393 153.946  1.00  0.00           N  
ATOM     67  C4  GUA B   3     174.701 157.603 155.278  1.00  0.00           C  
ATOM     68  C5  GUA B   3     174.312 156.642 156.180  1.00  0.00           C  
ATOM     69  C6  GUA B   3     174.522 155.255 155.891  1.00  0.00           C  
ATOM     70  O6  GUA B   3     174.211 154.271 156.601  1.00  0.00           O  
ATOM     71  N7  GUA B   3     173.795 157.283 157.320  1.00  0.00           N  
ATOM     72  C8  GUA B   3     173.964 158.551 157.068  1.00  0.00           C  
ATOM     73  N9  GUA B   3     174.669 158.821 155.896  1.00  0.00           N  
ATOM     74  H1  GUA B   3     175.145 154.097 154.298  1.00  0.00           H  
ATOM     75  H2* GUA B   3     173.538 161.517 154.317  1.00  0.00           H  
ATOM     76  H21 GUA B   3     175.722 154.756 152.229  1.00  0.00           H  
ATOM     77  H22 GUA B   3     175.809 156.445 151.785  1.00  0.00           H  
ATOM     78  P   GUA B   4     178.404 162.730 155.127  1.00  0.00           P  
ATOM     79  O1P GUA B   4     179.398 162.167 154.189  1.00  0.00           O  
ATOM     80  O2P GUA B   4     178.793 163.060 156.523  1.00  0.00           O  
ATOM     81  C5* GUA B   4     177.324 164.195 153.195  1.00  0.00           C  
ATOM     82  O5* GUA B   4     177.782 164.076 154.514  1.00  0.00           O  
ATOM     83  C4* GUA B   4     176.225 165.285 153.072  1.00  0.00           C  
ATOM     84  O4* GUA B   4     175.063 164.809 153.786  1.00  0.00           O  
ATOM     85  C3* GUA B   4     176.752 166.576 153.735  1.00  0.00           C  
ATOM     86  O3* GUA B   4     176.546 167.711 152.934  1.00  0.00           O  
ATOM     87  C2* GUA B   4     175.987 166.553 155.031  1.00  0.00           C  
ATOM     88  O2* GUA B   4     175.768 167.876 155.553  1.00  0.00           O  
ATOM     89  C1* GUA B   4     174.701 165.816 154.756  1.00  0.00           C  
ATOM     90  N1  GUA B   4     170.219 164.575 156.889  1.00  0.00           N  
ATOM     91  C2  GUA B   4     170.490 165.532 155.896  1.00  0.00           C  
ATOM     92  N2  GUA B   4     169.450 166.109 155.324  1.00  0.00           N  
ATOM     93  N3  GUA B   4     171.748 165.797 155.470  1.00  0.00           N  
ATOM     94  C4  GUA B   4     172.701 165.083 156.107  1.00  0.00           C  
ATOM     95  C5  GUA B   4     172.527 164.287 157.233  1.00  0.00           C  
ATOM     96  C6  GUA B   4     171.194 163.953 157.654  1.00  0.00           C  
ATOM     97  O6  GUA B   4     170.847 163.097 158.492  1.00  0.00           O  
ATOM     98  N7  GUA B   4     173.758 163.934 157.764  1.00  0.00           N  
ATOM     99  C8  GUA B   4     174.632 164.465 156.935  1.00  0.00           C  
ATOM    100  N9  GUA B   4     174.083 165.211 155.956  1.00  0.00           N  
ATOM    101  H1  GUA B   4     169.267 164.461 157.182  1.00  0.00           H  
ATOM    102  H2* GUA B   4     176.578 168.182 155.988  1.00  0.00           H  
ATOM    103  H21 GUA B   4     168.507 165.820 155.566  1.00  0.00           H  
ATOM    104  H22 GUA B   4     169.615 166.626 154.463  1.00  0.00           H  
ATOM    105  P   ADE B   5     177.718 168.379 152.074  1.00  0.00           P  
ATOM    106  O1P ADE B   5     178.976 168.205 152.806  1.00  0.00           O  
ATOM    107  O2P ADE B   5     177.296 169.720 151.680  1.00  0.00           O  
ATOM    108  C5* ADE B   5     178.391 167.926 149.593  1.00  0.00           C  
ATOM    109  O5* ADE B   5     177.777 167.436 150.792  1.00  0.00           O  
ATOM    110  C4* ADE B   5     177.992 167.139 148.347  1.00  0.00           C  
ATOM    111  O4* ADE B   5     176.701 166.525 148.608  1.00  0.00           O  
ATOM    112  C3* ADE B   5     177.525 168.105 147.253  1.00  0.00           C  
ATOM    113  O3* ADE B   5     178.661 168.649 146.544  1.00  0.00           O  
ATOM    114  C2* ADE B   5     176.761 167.134 146.342  1.00  0.00           C  
ATOM    115  O2* ADE B   5     177.585 165.990 146.068  1.00  0.00           O  
ATOM    116  C1* ADE B   5     175.836 166.837 147.519  1.00  0.00           C  
ATOM    117  N1  ADE B   5     170.979 168.288 147.620  1.00  0.00           N  
ATOM    118  C2  ADE B   5     171.616 167.404 146.864  1.00  0.00           C  
ATOM    119  N3  ADE B   5     172.920 167.175 146.745  1.00  0.00           N  
ATOM    120  C4  ADE B   5     173.634 168.164 147.391  1.00  0.00           C  
ATOM    121  C5  ADE B   5     173.112 169.148 148.201  1.00  0.00           C  
ATOM    122  C6  ADE B   5     171.693 169.185 148.338  1.00  0.00           C  
ATOM    123  N6  ADE B   5     171.053 170.132 149.052  1.00  0.00           N  
ATOM    124  N7  ADE B   5     174.133 169.798 148.865  1.00  0.00           N  
ATOM    125  C8  ADE B   5     175.182 169.025 148.714  1.00  0.00           C  
ATOM    126  N9  ADE B   5     174.953 167.995 147.821  1.00  0.00           N  
ATOM    127  H2* ADE B   5     178.171 166.196 145.349  1.00  0.00           H  
ATOM    128  H61 ADE B   5     171.565 170.929 149.377  1.00  0.00           H  
ATOM    129  H62 ADE B   5     170.036 170.132 149.030  1.00  0.00           H  
ATOM    130  P   CYT B   6     178.647 170.119 145.903  1.00  0.00           P  
ATOM    131  O1P CYT B   6     179.434 170.146 144.644  1.00  0.00           O  
ATOM    132  O2P CYT B   6     179.004 171.075 146.979  1.00  0.00           O  
ATOM    133  C5* CYT B   6     176.610 170.416 144.214  1.00  0.00           C  
ATOM    134  O5* CYT B   6     177.104 170.311 145.523  1.00  0.00           O  
ATOM    135  C4* CYT B   6     175.104 170.444 144.159  1.00  0.00           C  
ATOM    136  O4* CYT B   6     174.490 170.526 145.441  1.00  0.00           O  
ATOM    137  C3* CYT B   6     174.568 171.588 143.349  1.00  0.00           C  
ATOM    138  O3* CYT B   6     173.438 171.199 142.566  1.00  0.00           O  
ATOM    139  C2* CYT B   6     174.197 172.618 144.383  1.00  0.00           C  
ATOM    140  O2* CYT B   6     173.190 173.488 143.898  1.00  0.00           O  
ATOM    141  C1* CYT B   6     173.648 171.689 145.486  1.00  0.00           C  
ATOM    142  N1  CYT B   6     173.785 172.421 146.773  1.00  0.00           N  
ATOM    143  C2  CYT B   6     172.581 172.668 147.427  1.00  0.00           C  
ATOM    144  O2  CYT B   6     171.501 172.430 146.851  1.00  0.00           O  
ATOM    145  N3  CYT B   6     172.600 173.140 148.723  1.00  0.00           N  
ATOM    146  C4  CYT B   6     173.781 173.415 149.336  1.00  0.00           C  
ATOM    147  N4  CYT B   6     173.744 173.836 150.609  1.00  0.00           N  
ATOM    148  C5  CYT B   6     175.003 172.952 148.769  1.00  0.00           C  
ATOM    149  C6  CYT B   6     174.948 172.453 147.491  1.00  0.00           C  
ATOM    150  H2* CYT B   6     173.575 174.124 143.317  1.00  0.00           H  
ATOM    151  H41 CYT B   6     174.545 173.648 151.208  1.00  0.00           H  
ATOM    152  H42 CYT B   6     172.902 174.248 150.938  1.00  0.00           H  
ATOM    153  P   URI B   7     173.250 171.725 141.069  1.00  0.00           P  
ATOM    154  O1P URI B   7     173.433 170.590 140.103  1.00  0.00           O  
ATOM    155  O2P URI B   7     174.019 172.984 140.872  1.00  0.00           O  
ATOM    156  C5* URI B   7     171.172 173.108 141.898  1.00  0.00           C  
ATOM    157  O5* URI B   7     171.684 172.069 141.042  1.00  0.00           O  
ATOM    158  C4* URI B   7     169.775 173.611 141.449  1.00  0.00           C  
ATOM    159  O4* URI B   7     169.176 174.445 142.474  1.00  0.00           O  
ATOM    160  C3* URI B   7     169.936 174.513 140.231  1.00  0.00           C  
ATOM    161  O3* URI B   7     169.904 173.763 138.995  1.00  0.00           O  
ATOM    162  C2* URI B   7     168.613 175.310 140.341  1.00  0.00           C  
ATOM    163  O2* URI B   7     167.528 174.408 139.975  1.00  0.00           O  
ATOM    164  C1* URI B   7     168.526 175.548 141.847  1.00  0.00           C  
ATOM    165  N1  URI B   7     169.203 176.834 142.195  1.00  0.00           N  
ATOM    166  C2  URI B   7     168.434 178.011 142.117  1.00  0.00           C  
ATOM    167  O2  URI B   7     167.207 177.946 142.062  1.00  0.00           O  
ATOM    168  N3  URI B   7     169.061 179.118 142.648  1.00  0.00           N  
ATOM    169  C4  URI B   7     170.439 179.279 142.923  1.00  0.00           C  
ATOM    170  O4  URI B   7     170.915 180.396 143.111  1.00  0.00           O  
ATOM    171  C5  URI B   7     171.176 178.020 142.836  1.00  0.00           C  
ATOM    172  C6  URI B   7     170.554 176.866 142.442  1.00  0.00           C  
ATOM    173  H3  URI B   7     168.526 179.974 142.735  1.00  0.00           H  
ATOM    174  H2* URI B   7     167.358 174.564 139.059  1.00  0.00           H  
ATOM    175  P   ADE B   8     170.792 174.289 137.764  1.00  0.00           P  
ATOM    176  O1P ADE B   8     170.883 173.158 136.780  1.00  0.00           O  
ATOM    177  O2P ADE B   8     172.028 174.893 138.332  1.00  0.00           O  
ATOM    178  C5* ADE B   8     170.224 176.788 137.183  1.00  0.00           C  
ATOM    179  O5* ADE B   8     169.876 175.401 137.114  1.00  0.00           O  
ATOM    180  C4* ADE B   8     169.162 177.640 136.487  1.00  0.00           C  
ATOM    181  O4* ADE B   8     169.615 178.986 136.404  1.00  0.00           O  
ATOM    182  C3* ADE B   8     169.006 177.168 135.031  1.00  0.00           C  
ATOM    183  O3* ADE B   8     168.192 176.028 134.976  1.00  0.00           O  
ATOM    184  C2* ADE B   8     168.452 178.418 134.390  1.00  0.00           C  
ATOM    185  O2* ADE B   8     167.052 178.596 134.656  1.00  0.00           O  
ATOM    186  C1* ADE B   8     169.304 179.489 135.072  1.00  0.00           C  
ATOM    187  N1  ADE B   8     171.341 181.430 130.765  1.00  0.00           N  
ATOM    188  C2  ADE B   8     170.064 181.242 131.158  1.00  0.00           C  
ATOM    189  N3  ADE B   8     169.601 180.602 132.239  1.00  0.00           N  
ATOM    190  C4  ADE B   8     170.622 180.309 133.095  1.00  0.00           C  
ATOM    191  C5  ADE B   8     171.973 180.501 132.848  1.00  0.00           C  
ATOM    192  C6  ADE B   8     172.321 181.219 131.676  1.00  0.00           C  
ATOM    193  N6  ADE B   8     173.557 181.645 131.378  1.00  0.00           N  
ATOM    194  N7  ADE B   8     172.714 179.855 133.804  1.00  0.00           N  
ATOM    195  C8  ADE B   8     171.844 179.494 134.715  1.00  0.00           C  
ATOM    196  N9  ADE B   8     170.544 179.677 134.290  1.00  0.00           N  
ATOM    197  H2* ADE B   8     166.937 178.903 135.567  1.00  0.00           H  
ATOM    198  H61 ADE B   8     174.298 181.526 132.056  1.00  0.00           H  
ATOM    199  H62 ADE B   8     173.726 181.998 130.444  1.00  0.00           H  
ATOM    200  P   URI B   9     168.265 174.921 133.786  1.00  0.00           P  
ATOM    201  O1P URI B   9     167.322 173.831 134.143  1.00  0.00           O  
ATOM    202  O2P URI B   9     169.679 174.683 133.470  1.00  0.00           O  
ATOM    203  C5* URI B   9     168.159 175.584 131.264  1.00  0.00           C  
ATOM    204  O5* URI B   9     167.610 175.777 132.550  1.00  0.00           O  
ATOM    205  C4* URI B   9     167.981 176.729 130.316  1.00  0.00           C  
ATOM    206  O4* URI B   9     169.089 177.667 130.334  1.00  0.00           O  
ATOM    207  C3* URI B   9     167.940 176.280 128.838  1.00  0.00           C  
ATOM    208  O3* URI B   9     167.619 177.438 128.032  1.00  0.00           O  
ATOM    209  C2* URI B   9     169.460 176.010 128.645  1.00  0.00           C  
ATOM    210  O2* URI B   9     169.743 175.900 127.258  1.00  0.00           O  
ATOM    211  C1* URI B   9     170.027 177.283 129.286  1.00  0.00           C  
ATOM    212  N1  URI B   9     171.350 176.990 129.936  1.00  0.00           N  
ATOM    213  C2  URI B   9     172.485 176.994 129.140  1.00  0.00           C  
ATOM    214  O2  URI B   9     172.412 177.036 127.904  1.00  0.00           O  
ATOM    215  N3  URI B   9     173.680 176.724 129.803  1.00  0.00           N  
ATOM    216  C4  URI B   9     173.872 176.546 131.181  1.00  0.00           C  
ATOM    217  O4  URI B   9     174.966 176.440 131.676  1.00  0.00           O  
ATOM    218  C5  URI B   9     172.627 176.715 131.937  1.00  0.00           C  
ATOM    219  C6  URI B   9     171.474 177.081 131.296  1.00  0.00           C  
ATOM    220  H3  URI B   9     174.477 176.463 129.254  1.00  0.00           H  
ATOM    221  H2* URI B   9     169.533 176.706 126.796  1.00  0.00           H  
ATOM    222  P   GUA B  10     166.837 177.283 126.663  1.00  0.00           P  
ATOM    223  O1P GUA B  10     165.660 176.367 126.878  1.00  0.00           O  
ATOM    224  O2P GUA B  10     167.757 177.077 125.528  1.00  0.00           O  
ATOM    225  C5* GUA B  10     166.928 179.956 126.549  1.00  0.00           C  
ATOM    226  O5* GUA B  10     166.168 178.775 126.521  1.00  0.00           O  
ATOM    227  C4* GUA B  10     166.214 181.123 125.890  1.00  0.00           C  
ATOM    228  O4* GUA B  10     164.804 181.160 126.251  1.00  0.00           O  
ATOM    229  C3* GUA B  10     166.754 182.460 126.306  1.00  0.00           C  
ATOM    230  O3* GUA B  10     166.608 183.453 125.304  1.00  0.00           O  
ATOM    231  C2* GUA B  10     165.926 182.767 127.551  1.00  0.00           C  
ATOM    232  O2* GUA B  10     165.939 184.135 127.895  1.00  0.00           O  
ATOM    233  C1* GUA B  10     164.557 182.346 127.057  1.00  0.00           C  
ATOM    234  N1  GUA B  10     161.705 183.961 131.017  1.00  0.00           N  
ATOM    235  C2  GUA B  10     162.460 184.721 130.106  1.00  0.00           C  
ATOM    236  N2  GUA B  10     162.328 186.031 130.206  1.00  0.00           N  
ATOM    237  N3  GUA B  10     163.156 184.186 129.089  1.00  0.00           N  
ATOM    238  C4  GUA B  10     162.904 182.845 128.929  1.00  0.00           C  
ATOM    239  C5  GUA B  10     162.236 182.021 129.817  1.00  0.00           C  
ATOM    240  C6  GUA B  10     161.600 182.574 130.975  1.00  0.00           C  
ATOM    241  O6  GUA B  10     161.082 181.956 131.937  1.00  0.00           O  
ATOM    242  N7  GUA B  10     162.227 180.688 129.332  1.00  0.00           N  
ATOM    243  C8  GUA B  10     162.987 180.757 128.265  1.00  0.00           C  
ATOM    244  N9  GUA B  10     163.660 181.956 128.174  1.00  0.00           N  
ATOM    245  H1  GUA B  10     161.220 184.447 131.781  1.00  0.00           H  
ATOM    246  H2* GUA B  10     165.175 184.383 128.389  1.00  0.00           H  
ATOM    247  H21 GUA B  10     161.838 186.456 130.984  1.00  0.00           H  
ATOM    248  H22 GUA B  10     162.923 186.621 129.634  1.00  0.00           H  
ATOM    249  P   ADE B  11     167.628 184.657 125.166  1.00  0.00           P  
ATOM    250  O1P ADE B  11     167.812 185.303 126.503  1.00  0.00           O  
ATOM    251  O2P ADE B  11     167.189 185.555 124.040  1.00  0.00           O  
ATOM    252  C5* ADE B  11     169.826 183.211 125.661  1.00  0.00           C  
ATOM    253  O5* ADE B  11     169.020 184.007 124.759  1.00  0.00           O  
ATOM    254  C4* ADE B  11     171.300 183.362 125.368  1.00  0.00           C  
ATOM    255  O4* ADE B  11     171.799 184.575 125.981  1.00  0.00           O  
ATOM    256  C3* ADE B  11     172.105 182.263 126.064  1.00  0.00           C  
ATOM    257  O3* ADE B  11     173.511 182.387 125.748  1.00  0.00           O  
ATOM    258  C2* ADE B  11     171.941 182.771 127.519  1.00  0.00           C  
ATOM    259  O2* ADE B  11     172.911 182.057 128.339  1.00  0.00           O  
ATOM    260  C1* ADE B  11     172.398 184.218 127.258  1.00  0.00           C  
ATOM    261  N1  ADE B  11     173.186 186.617 131.772  1.00  0.00           N  
ATOM    262  C2  ADE B  11     173.795 185.555 131.213  1.00  0.00           C  
ATOM    263  N3  ADE B  11     173.438 184.863 130.124  1.00  0.00           N  
ATOM    264  C4  ADE B  11     172.527 185.596 129.419  1.00  0.00           C  
ATOM    265  C5  ADE B  11     171.712 186.598 129.945  1.00  0.00           C  
ATOM    266  C6  ADE B  11     172.160 187.198 131.122  1.00  0.00           C  
ATOM    267  N6  ADE B  11     171.529 188.228 131.735  1.00  0.00           N  
ATOM    268  N7  ADE B  11     170.586 186.777 129.149  1.00  0.00           N  
ATOM    269  C8  ADE B  11     170.728 185.907 128.169  1.00  0.00           C  
ATOM    270  N9  ADE B  11     171.826 185.078 128.325  1.00  0.00           N  
ATOM    271  H2* ADE B  11     173.721 182.547 128.362  1.00  0.00           H  
ATOM    272  H61 ADE B  11     170.622 188.535 131.387  1.00  0.00           H  
ATOM    273  H62 ADE B  11     171.867 188.557 132.632  1.00  0.00           H  
ATOM    274  P   CYT B  12     174.385 181.046 125.478  1.00  0.00           P  
ATOM    275  O1P CYT B  12     174.065 180.016 126.480  1.00  0.00           O  
ATOM    276  O2P CYT B  12     175.800 181.499 125.400  1.00  0.00           O  
ATOM    277  C5* CYT B  12     174.413 181.169 122.832  1.00  0.00           C  
ATOM    278  O5* CYT B  12     173.877 180.606 124.040  1.00  0.00           O  
ATOM    279  C4* CYT B  12     173.726 180.730 121.573  1.00  0.00           C  
ATOM    280  O4* CYT B  12     172.462 181.398 121.330  1.00  0.00           O  
ATOM    281  C3* CYT B  12     174.577 181.018 120.332  1.00  0.00           C  
ATOM    282  O3* CYT B  12     175.507 179.970 120.039  1.00  0.00           O  
ATOM    283  C2* CYT B  12     173.534 181.192 119.266  1.00  0.00           C  
ATOM    284  O2* CYT B  12     173.547 180.093 118.336  1.00  0.00           O  
ATOM    285  C1* CYT B  12     172.151 181.325 119.952  1.00  0.00           C  
ATOM    286  N1  CYT B  12     171.506 182.584 119.504  1.00  0.00           N  
ATOM    287  C2  CYT B  12     170.673 182.524 118.373  1.00  0.00           C  
ATOM    288  O2  CYT B  12     170.508 181.444 117.801  1.00  0.00           O  
ATOM    289  N3  CYT B  12     170.224 183.723 117.879  1.00  0.00           N  
ATOM    290  C4  CYT B  12     170.229 184.845 118.616  1.00  0.00           C  
ATOM    291  N4  CYT B  12     169.835 186.003 118.053  1.00  0.00           N  
ATOM    292  C5  CYT B  12     170.782 184.795 119.939  1.00  0.00           C  
ATOM    293  C6  CYT B  12     171.588 183.765 120.190  1.00  0.00           C  
ATOM    294  H2* CYT B  12     174.184 180.203 117.654  1.00  0.00           H  
ATOM    295  H41 CYT B  12     169.991 186.845 118.579  1.00  0.00           H  
ATOM    296  H42 CYT B  12     169.849 186.026 117.041  1.00  0.00           H  
ATOM    297  P   URI B  13     177.008 180.299 119.609  1.00  0.00           P  
ATOM    298  O1P URI B  13     176.985 181.247 118.488  1.00  0.00           O  
ATOM    299  O2P URI B  13     177.740 179.022 119.421  1.00  0.00           O  
ATOM    300  C5* URI B  13     178.848 181.696 120.909  1.00  0.00           C  
ATOM    301  O5* URI B  13     177.576 181.013 120.914  1.00  0.00           O  
ATOM    302  C4* URI B  13     178.812 182.826 121.957  1.00  0.00           C  
ATOM    303  O4* URI B  13     178.098 182.442 123.125  1.00  0.00           O  
ATOM    304  C3* URI B  13     180.258 183.243 122.269  1.00  0.00           C  
ATOM    305  O3* URI B  13     180.460 184.612 121.967  1.00  0.00           O  
ATOM    306  C2* URI B  13     180.318 182.964 123.743  1.00  0.00           C  
ATOM    307  O2* URI B  13     180.963 183.966 124.525  1.00  0.00           O  
ATOM    308  C1* URI B  13     178.954 182.547 124.301  1.00  0.00           C  
ATOM    309  N1  URI B  13     179.041 181.233 125.011  1.00  0.00           N  
ATOM    310  C2  URI B  13     179.269 181.270 126.366  1.00  0.00           C  
ATOM    311  O2  URI B  13     179.297 182.336 127.011  1.00  0.00           O  
ATOM    312  N3  URI B  13     179.228 180.029 126.997  1.00  0.00           N  
ATOM    313  C4  URI B  13     179.233 178.770 126.389  1.00  0.00           C  
ATOM    314  O4  URI B  13     179.411 177.731 127.057  1.00  0.00           O  
ATOM    315  C5  URI B  13     179.196 178.857 124.947  1.00  0.00           C  
ATOM    316  C6  URI B  13     179.036 180.057 124.301  1.00  0.00           C  
ATOM    317  H3  URI B  13     179.095 180.043 128.014  1.00  0.00           H  
ATOM    318  H2* URI B  13     181.879 184.026 124.324  1.00  0.00           H  
ATOM    319  P   URI B  14     181.943 185.156 121.674  1.00  0.00           P  
ATOM    320  O1P URI B  14     182.758 184.117 121.024  1.00  0.00           O  
ATOM    321  O2P URI B  14     182.433 185.834 122.923  1.00  0.00           O  
ATOM    322  C5* URI B  14     180.821 187.422 120.877  1.00  0.00           C  
ATOM    323  O5* URI B  14     181.686 186.305 120.561  1.00  0.00           O  
ATOM    324  C4* URI B  14     181.252 188.690 120.145  1.00  0.00           C  
ATOM    325  O4* URI B  14     182.597 189.061 120.383  1.00  0.00           O  
ATOM    326  C3* URI B  14     181.068 188.457 118.625  1.00  0.00           C  
ATOM    327  O3* URI B  14     179.796 188.997 118.231  1.00  0.00           O  
ATOM    328  C2* URI B  14     182.199 189.281 118.062  1.00  0.00           C  
ATOM    329  O2* URI B  14     181.750 190.434 117.357  1.00  0.00           O  
ATOM    330  C1* URI B  14     183.174 189.615 119.193  1.00  0.00           C  
ATOM    331  N1  URI B  14     184.474 188.947 118.881  1.00  0.00           N  
ATOM    332  C2  URI B  14     185.413 189.651 118.153  1.00  0.00           C  
ATOM    333  O2  URI B  14     185.147 190.718 117.563  1.00  0.00           O  
ATOM    334  N3  URI B  14     186.662 189.020 117.961  1.00  0.00           N  
ATOM    335  C4  URI B  14     187.134 187.949 118.748  1.00  0.00           C  
ATOM    336  O4  URI B  14     188.260 187.505 118.510  1.00  0.00           O  
ATOM    337  C5  URI B  14     186.012 187.148 119.261  1.00  0.00           C  
ATOM    338  C6  URI B  14     184.840 187.807 119.545  1.00  0.00           C  
ATOM    339  H3  URI B  14     187.344 189.555 117.476  1.00  0.00           H  
ATOM    340  H2* URI B  14     181.462 190.173 116.473  1.00  0.00           H  
ATOM    341  P   ADE B  15     179.109 188.383 116.904  1.00  0.00           P  
ATOM    342  O1P ADE B  15     179.430 186.932 116.904  1.00  0.00           O  
ATOM    343  O2P ADE B  15     179.521 189.203 115.768  1.00  0.00           O  
ATOM    344  C5* ADE B  15     177.086 188.860 118.524  1.00  0.00           C  
ATOM    345  O5* ADE B  15     177.557 188.599 117.192  1.00  0.00           O  
ATOM    346  C4* ADE B  15     175.562 188.896 118.575  1.00  0.00           C  
ATOM    347  O4* ADE B  15     174.985 187.642 118.950  1.00  0.00           O  
ATOM    348  C3* ADE B  15     175.168 189.793 119.774  1.00  0.00           C  
ATOM    349  O3* ADE B  15     175.378 191.148 119.467  1.00  0.00           O  
ATOM    350  C2* ADE B  15     173.726 189.391 119.911  1.00  0.00           C  
ATOM    351  O2* ADE B  15     172.861 190.077 118.973  1.00  0.00           O  
ATOM    352  C1* ADE B  15     173.753 187.898 119.687  1.00  0.00           C  
ATOM    353  N1  ADE B  15     176.729 185.417 123.042  1.00  0.00           N  
ATOM    354  C2  ADE B  15     176.990 186.118 121.957  1.00  0.00           C  
ATOM    355  N3  ADE B  15     176.170 186.827 121.175  1.00  0.00           N  
ATOM    356  C4  ADE B  15     174.889 186.671 121.582  1.00  0.00           C  
ATOM    357  C5  ADE B  15     174.449 185.994 122.708  1.00  0.00           C  
ATOM    358  C6  ADE B  15     175.433 185.266 123.431  1.00  0.00           C  
ATOM    359  N6  ADE B  15     175.182 184.607 124.580  1.00  0.00           N  
ATOM    360  N7  ADE B  15     173.112 186.218 122.900  1.00  0.00           N  
ATOM    361  C8  ADE B  15     172.742 186.823 121.797  1.00  0.00           C  
ATOM    362  N9  ADE B  15     173.763 187.170 120.955  1.00  0.00           N  
ATOM    363  H2* ADE B  15     171.973 189.890 119.257  1.00  0.00           H  
ATOM    364  H61 ADE B  15     174.261 184.648 124.969  1.00  0.00           H  
ATOM    365  H62 ADE B  15     175.992 184.387 125.175  1.00  0.00           H  
ATOM    366  P   GUA B  16     175.754 192.197 120.589  1.00  0.00           P  
ATOM    367  O1P GUA B  16     175.790 193.556 120.026  1.00  0.00           O  
ATOM    368  O2P GUA B  16     176.971 191.679 121.298  1.00  0.00           O  
ATOM    369  C5* GUA B  16     174.696 192.572 122.983  1.00  0.00           C  
ATOM    370  O5* GUA B  16     174.513 192.137 121.642  1.00  0.00           O  
ATOM    371  C4* GUA B  16     173.808 191.931 124.008  1.00  0.00           C  
ATOM    372  O4* GUA B  16     174.055 190.503 124.104  1.00  0.00           O  
ATOM    373  C3* GUA B  16     174.069 192.590 125.386  1.00  0.00           C  
ATOM    374  O3* GUA B  16     173.067 193.561 125.661  1.00  0.00           O  
ATOM    375  C2* GUA B  16     174.001 191.373 126.265  1.00  0.00           C  
ATOM    376  O2* GUA B  16     172.911 191.501 127.222  1.00  0.00           O  
ATOM    377  C1* GUA B  16     173.863 190.063 125.468  1.00  0.00           C  
ATOM    378  N1  GUA B  16     178.716 188.612 124.672  1.00  0.00           N  
ATOM    379  C2  GUA B  16     178.015 189.670 124.113  1.00  0.00           C  
ATOM    380  N2  GUA B  16     178.738 190.599 123.441  1.00  0.00           N  
ATOM    381  N3  GUA B  16     176.752 190.004 124.489  1.00  0.00           N  
ATOM    382  C4  GUA B  16     176.170 189.052 125.267  1.00  0.00           C  
ATOM    383  C5  GUA B  16     176.788 187.958 125.830  1.00  0.00           C  
ATOM    384  C6  GUA B  16     178.180 187.756 125.642  1.00  0.00           C  
ATOM    385  O6  GUA B  16     178.848 186.790 126.073  1.00  0.00           O  
ATOM    386  N7  GUA B  16     175.896 187.248 126.659  1.00  0.00           N  
ATOM    387  C8  GUA B  16     174.834 187.994 126.654  1.00  0.00           C  
ATOM    388  N9  GUA B  16     174.907 189.102 125.839  1.00  0.00           N  
ATOM    389  H1  GUA B  16     179.681 188.484 124.406  1.00  0.00           H  
ATOM    390  H2* GUA B  16     173.227 191.949 127.995  1.00  0.00           H  
ATOM    391  H21 GUA B  16     179.645 190.311 123.088  1.00  0.00           H  
ATOM    392  H22 GUA B  16     178.198 191.258 122.882  1.00  0.00           H  
ATOM    393  P   URI B  17     173.351 194.669 126.778  1.00  0.00           P  
ATOM    394  O1P URI B  17     174.724 195.177 126.608  1.00  0.00           O  
ATOM    395  O2P URI B  17     172.920 194.165 128.105  1.00  0.00           O  
ATOM    396  C5* URI B  17     170.897 195.630 126.393  1.00  0.00           C  
ATOM    397  O5* URI B  17     172.330 195.882 126.398  1.00  0.00           O  
ATOM    398  C4* URI B  17     170.187 196.426 125.281  1.00  0.00           C  
ATOM    399  O4* URI B  17     170.705 195.996 123.999  1.00  0.00           O  
ATOM    400  C3* URI B  17     168.709 196.165 125.253  1.00  0.00           C  
ATOM    401  O3* URI B  17     167.981 197.099 126.036  1.00  0.00           O  
ATOM    402  C2* URI B  17     168.430 196.458 123.766  1.00  0.00           C  
ATOM    403  O2* URI B  17     167.944 197.823 123.660  1.00  0.00           O  
ATOM    404  C1* URI B  17     169.748 196.371 122.987  1.00  0.00           C  
ATOM    405  N1  URI B  17     169.720 195.309 121.967  1.00  0.00           N  
ATOM    406  C2  URI B  17     169.281 195.648 120.671  1.00  0.00           C  
ATOM    407  O2  URI B  17     168.915 196.811 120.438  1.00  0.00           O  
ATOM    408  N3  URI B  17     169.418 194.691 119.705  1.00  0.00           N  
ATOM    409  C4  URI B  17     169.826 193.359 119.875  1.00  0.00           C  
ATOM    410  O4  URI B  17     169.821 192.567 118.941  1.00  0.00           O  
ATOM    411  C5  URI B  17     170.311 193.103 121.230  1.00  0.00           C  
ATOM    412  C6  URI B  17     170.123 194.014 122.223  1.00  0.00           C  
ATOM    413  H3  URI B  17     169.235 194.971 118.744  1.00  0.00           H  
ATOM    414  H2* URI B  17     166.978 197.832 123.747  1.00  0.00           H  
ATOM    415  P   URI B  18     166.713 196.582 126.942  1.00  0.00           P  
ATOM    416  O1P URI B  18     166.306 197.704 127.766  1.00  0.00           O  
ATOM    417  O2P URI B  18     167.152 195.328 127.551  1.00  0.00           O  
ATOM    418  C5* URI B  18     164.886 197.282 125.143  1.00  0.00           C  
ATOM    419  O5* URI B  18     165.623 196.252 125.807  1.00  0.00           O  
ATOM    420  C4* URI B  18     163.779 196.729 124.214  1.00  0.00           C  
ATOM    421  O4* URI B  18     164.351 196.266 123.015  1.00  0.00           O  
ATOM    422  C3* URI B  18     163.110 195.493 124.823  1.00  0.00           C  
ATOM    423  O3* URI B  18     161.989 195.886 125.620  1.00  0.00           O  
ATOM    424  C2* URI B  18     162.758 194.678 123.619  1.00  0.00           C  
ATOM    425  O2* URI B  18     161.453 194.966 123.111  1.00  0.00           O  
ATOM    426  C1* URI B  18     163.838 194.998 122.612  1.00  0.00           C  
ATOM    427  N1  URI B  18     164.905 193.954 122.603  1.00  0.00           N  
ATOM    428  C2  URI B  18     164.685 192.828 121.811  1.00  0.00           C  
ATOM    429  O2  URI B  18     163.655 192.618 121.198  1.00  0.00           O  
ATOM    430  N3  URI B  18     165.587 191.780 122.067  1.00  0.00           N  
ATOM    431  C4  URI B  18     166.914 191.968 122.507  1.00  0.00           C  
ATOM    432  O4  URI B  18     167.720 191.025 122.493  1.00  0.00           O  
ATOM    433  C5  URI B  18     167.111 193.240 123.198  1.00  0.00           C  
ATOM    434  C6  URI B  18     166.104 194.151 123.253  1.00  0.00           C  
ATOM    435  H3  URI B  18     165.454 190.942 121.550  1.00  0.00           H  
ATOM    436  H2* URI B  18     161.211 195.877 123.235  1.00  0.00           H  
ATOM    437  P   GUA B  19     161.627 195.058 126.970  1.00  0.00           P  
ATOM    438  O1P GUA B  19     160.446 195.735 127.560  1.00  0.00           O  
ATOM    439  O2P GUA B  19     162.845 194.879 127.762  1.00  0.00           O  
ATOM    440  C5* GUA B  19     161.234 192.421 127.057  1.00  0.00           C  
ATOM    441  O5* GUA B  19     161.128 193.671 126.352  1.00  0.00           O  
ATOM    442  C4* GUA B  19     161.069 191.231 126.137  1.00  0.00           C  
ATOM    443  O4* GUA B  19     162.158 191.066 125.212  1.00  0.00           O  
ATOM    444  C3* GUA B  19     160.963 189.926 126.860  1.00  0.00           C  
ATOM    445  O3* GUA B  19     160.020 189.029 126.288  1.00  0.00           O  
ATOM    446  C2* GUA B  19     162.373 189.404 126.865  1.00  0.00           C  
ATOM    447  O2* GUA B  19     162.465 187.976 127.029  1.00  0.00           O  
ATOM    448  C1* GUA B  19     162.849 189.835 125.468  1.00  0.00           C  
ATOM    449  N1  GUA B  19     166.827 192.654 127.176  1.00  0.00           N  
ATOM    450  C2  GUA B  19     165.514 192.604 127.647  1.00  0.00           C  
ATOM    451  N2  GUA B  19     165.216 193.506 128.600  1.00  0.00           N  
ATOM    452  N3  GUA B  19     164.520 191.913 127.043  1.00  0.00           N  
ATOM    453  C4  GUA B  19     165.005 191.025 126.109  1.00  0.00           C  
ATOM    454  C5  GUA B  19     166.315 190.810 125.816  1.00  0.00           C  
ATOM    455  C6  GUA B  19     167.336 191.734 126.237  1.00  0.00           C  
ATOM    456  O6  GUA B  19     168.571 191.656 126.045  1.00  0.00           O  
ATOM    457  N7  GUA B  19     166.493 189.642 125.052  1.00  0.00           N  
ATOM    458  C8  GUA B  19     165.289 189.203 124.910  1.00  0.00           C  
ATOM    459  N9  GUA B  19     164.319 190.059 125.436  1.00  0.00           N  
ATOM    460  H1  GUA B  19     167.532 193.144 127.748  1.00  0.00           H  
ATOM    461  H2* GUA B  19     162.204 187.518 126.242  1.00  0.00           H  
ATOM    462  H21 GUA B  19     165.839 194.266 128.806  1.00  0.00           H  
ATOM    463  H22 GUA B  19     164.250 193.570 128.879  1.00  0.00           H  
ATOM    464  P   CYT B  20     159.242 187.903 127.148  1.00  0.00           P  
ATOM    465  O1P CYT B  20     159.718 187.939 128.540  1.00  0.00           O  
ATOM    466  O2P CYT B  20     159.357 186.639 126.357  1.00  0.00           O  
ATOM    467  C5* CYT B  20     157.352 189.551 127.881  1.00  0.00           C  
ATOM    468  O5* CYT B  20     157.695 188.393 127.098  1.00  0.00           O  
ATOM    469  C4* CYT B  20     155.878 189.949 127.766  1.00  0.00           C  
ATOM    470  O4* CYT B  20     155.681 191.226 128.348  1.00  0.00           O  
ATOM    471  C3* CYT B  20     155.429 190.141 126.334  1.00  0.00           C  
ATOM    472  O3* CYT B  20     155.045 188.956 125.665  1.00  0.00           O  
ATOM    473  C2* CYT B  20     154.303 191.125 126.466  1.00  0.00           C  
ATOM    474  O2* CYT B  20     153.049 190.549 126.759  1.00  0.00           O  
ATOM    475  C1* CYT B  20     154.834 192.027 127.538  1.00  0.00           C  
ATOM    476  N1  CYT B  20     155.626 193.158 126.988  1.00  0.00           N  
ATOM    477  C2  CYT B  20     156.157 194.046 127.899  1.00  0.00           C  
ATOM    478  O2  CYT B  20     155.782 194.037 129.099  1.00  0.00           O  
ATOM    479  N3  CYT B  20     157.155 194.893 127.473  1.00  0.00           N  
ATOM    480  C4  CYT B  20     157.292 195.163 126.146  1.00  0.00           C  
ATOM    481  N4  CYT B  20     158.286 196.014 125.775  1.00  0.00           N  
ATOM    482  C5  CYT B  20     156.812 194.183 125.198  1.00  0.00           C  
ATOM    483  C6  CYT B  20     155.951 193.236 125.661  1.00  0.00           C  
ATOM    484  H2* CYT B  20     152.806 189.967 126.027  1.00  0.00           H  
ATOM    485  H41 CYT B  20     158.505 196.092 124.773  1.00  0.00           H  
ATOM    486  H42 CYT B  20     159.018 196.161 126.471  1.00  0.00           H  
ATOM    487  P   GUA B  21     155.292 188.837 124.072  1.00  0.00           P  
ATOM    488  O1P GUA B  21     156.372 189.775 123.734  1.00  0.00           O  
ATOM    489  O2P GUA B  21     153.928 189.006 123.459  1.00  0.00           O  
ATOM    490  C5* GUA B  21     154.861 186.205 124.045  1.00  0.00           C  
ATOM    491  O5* GUA B  21     155.740 187.326 123.843  1.00  0.00           O  
ATOM    492  C4* GUA B  21     155.511 184.859 123.715  1.00  0.00           C  
ATOM    493  O4* GUA B  21     156.660 184.589 124.507  1.00  0.00           O  
ATOM    494  C3* GUA B  21     154.527 183.705 123.779  1.00  0.00           C  
ATOM    495  O3* GUA B  21     154.051 183.348 122.507  1.00  0.00           O  
ATOM    496  C2* GUA B  21     155.420 182.611 124.397  1.00  0.00           C  
ATOM    497  O2* GUA B  21     155.589 181.540 123.477  1.00  0.00           O  
ATOM    498  C1* GUA B  21     156.816 183.202 124.731  1.00  0.00           C  
ATOM    499  N1  GUA B  21     158.304 179.402 127.840  1.00  0.00           N  
ATOM    500  C2  GUA B  21     157.819 179.352 126.530  1.00  0.00           C  
ATOM    501  N2  GUA B  21     157.970 178.189 125.912  1.00  0.00           N  
ATOM    502  N3  GUA B  21     157.507 180.446 125.798  1.00  0.00           N  
ATOM    503  C4  GUA B  21     157.631 181.604 126.517  1.00  0.00           C  
ATOM    504  C5  GUA B  21     157.938 181.714 127.849  1.00  0.00           C  
ATOM    505  C6  GUA B  21     158.446 180.597 128.549  1.00  0.00           C  
ATOM    506  O6  GUA B  21     158.739 180.583 129.771  1.00  0.00           O  
ATOM    507  N7  GUA B  21     157.892 183.069 128.233  1.00  0.00           N  
ATOM    508  C8  GUA B  21     157.384 183.669 127.190  1.00  0.00           C  
ATOM    509  N9  GUA B  21     157.173 182.835 126.100  1.00  0.00           N  
ATOM    510  H1  GUA B  21     158.725 178.569 128.247  1.00  0.00           H  
ATOM    511  H2* GUA B  21     154.770 181.009 123.459  1.00  0.00           H  
ATOM    512  H21 GUA B  21     158.354 177.370 126.393  1.00  0.00           H  
ATOM    513  H22 GUA B  21     157.768 178.125 124.924  1.00  0.00           H  
ATOM    514  P   URI B  22     152.664 182.556 122.365  1.00  0.00           P  
ATOM    515  O1P URI B  22     152.733 181.329 123.166  1.00  0.00           O  
ATOM    516  O2P URI B  22     152.394 182.423 120.900  1.00  0.00           O  
ATOM    517  C5* URI B  22     151.511 183.705 124.466  1.00  0.00           C  
ATOM    518  O5* URI B  22     151.566 183.549 123.024  1.00  0.00           O  
ATOM    519  C4* URI B  22     150.426 184.644 124.933  1.00  0.00           C  
ATOM    520  O4* URI B  22     149.355 184.795 123.962  1.00  0.00           O  
ATOM    521  C3* URI B  22     149.666 184.122 126.109  1.00  0.00           C  
ATOM    522  O3* URI B  22     150.343 184.227 127.345  1.00  0.00           O  
ATOM    523  C2* URI B  22     148.380 184.946 126.086  1.00  0.00           C  
ATOM    524  O2* URI B  22     148.489 186.182 126.755  1.00  0.00           O  
ATOM    525  C1* URI B  22     148.100 185.097 124.617  1.00  0.00           C  
ATOM    526  N1  URI B  22     147.061 184.149 124.136  1.00  0.00           N  
ATOM    527  C2  URI B  22     145.766 184.593 124.063  1.00  0.00           C  
ATOM    528  O2  URI B  22     145.422 185.660 124.608  1.00  0.00           O  
ATOM    529  N3  URI B  22     144.800 183.655 123.674  1.00  0.00           N  
ATOM    530  C4  URI B  22     145.074 182.350 123.239  1.00  0.00           C  
ATOM    531  O4  URI B  22     144.141 181.631 122.818  1.00  0.00           O  
ATOM    532  C5  URI B  22     146.480 181.993 123.285  1.00  0.00           C  
ATOM    533  C6  URI B  22     147.437 182.899 123.674  1.00  0.00           C  
ATOM    534  H3  URI B  22     143.930 184.044 123.326  1.00  0.00           H  
ATOM    535  H2* URI B  22     148.860 186.855 126.155  1.00  0.00           H  
ATOM    536  P   URI B  23     150.119 183.119 128.499  1.00  0.00           P  
ATOM    537  O1P URI B  23     151.149 183.316 129.552  1.00  0.00           O  
ATOM    538  O2P URI B  23     149.931 181.824 127.812  1.00  0.00           O  
ATOM    539  C5* URI B  23     147.940 182.767 129.991  1.00  0.00           C  
ATOM    540  O5* URI B  23     148.709 183.572 129.103  1.00  0.00           O  
ATOM    541  C4* URI B  23     146.475 183.238 130.042  1.00  0.00           C  
ATOM    542  O4* URI B  23     145.930 183.229 128.723  1.00  0.00           O  
ATOM    543  C3* URI B  23     145.601 182.231 130.833  1.00  0.00           C  
ATOM    544  O3* URI B  23     145.724 182.497 132.239  1.00  0.00           O  
ATOM    545  C2* URI B  23     144.237 182.735 130.293  1.00  0.00           C  
ATOM    546  O2* URI B  23     143.811 183.934 130.920  1.00  0.00           O  
ATOM    547  C1* URI B  23     144.516 183.014 128.796  1.00  0.00           C  
ATOM    548  N1  URI B  23     144.159 181.801 127.986  1.00  0.00           N  
ATOM    549  C2  URI B  23     142.836 181.654 127.592  1.00  0.00           C  
ATOM    550  O2  URI B  23     141.953 182.437 128.014  1.00  0.00           O  
ATOM    551  N3  URI B  23     142.484 180.441 127.002  1.00  0.00           N  
ATOM    552  C4  URI B  23     143.408 179.480 126.576  1.00  0.00           C  
ATOM    553  O4  URI B  23     142.982 178.413 126.100  1.00  0.00           O  
ATOM    554  C5  URI B  23     144.731 179.636 127.121  1.00  0.00           C  
ATOM    555  C6  URI B  23     145.024 180.739 127.890  1.00  0.00           C  
ATOM    556  H3  URI B  23     141.527 180.276 126.787  1.00  0.00           H  
ATOM    557  H2* URI B  23     143.156 184.355 130.385  1.00  0.00           H  
ATOM    558  P   ADE B  24     145.180 181.531 133.365  1.00  0.00           P  
ATOM    559  O1P ADE B  24     145.642 181.989 134.660  1.00  0.00           O  
ATOM    560  O2P ADE B  24     145.418 180.116 132.935  1.00  0.00           O  
ATOM    561  C5* ADE B  24     142.786 180.991 134.225  1.00  0.00           C  
ATOM    562  O5* ADE B  24     143.568 181.728 133.305  1.00  0.00           O  
ATOM    563  C4* ADE B  24     141.325 180.853 133.804  1.00  0.00           C  
ATOM    564  O4* ADE B  24     141.115 180.927 132.408  1.00  0.00           O  
ATOM    565  C3* ADE B  24     140.776 179.517 134.344  1.00  0.00           C  
ATOM    566  O3* ADE B  24     140.167 179.709 135.626  1.00  0.00           O  
ATOM    567  C2* ADE B  24     139.732 179.182 133.269  1.00  0.00           C  
ATOM    568  O2* ADE B  24     138.451 179.622 133.681  1.00  0.00           O  
ATOM    569  C1* ADE B  24     140.172 179.924 131.987  1.00  0.00           C  
ATOM    570  N1  ADE B  24     139.540 176.074 128.691  1.00  0.00           N  
ATOM    571  C2  ADE B  24     138.684 176.784 129.391  1.00  0.00           C  
ATOM    572  N3  ADE B  24     138.913 177.640 130.408  1.00  0.00           N  
ATOM    573  C4  ADE B  24     140.236 178.006 130.371  1.00  0.00           C  
ATOM    574  C5  ADE B  24     141.261 177.260 129.808  1.00  0.00           C  
ATOM    575  C6  ADE B  24     140.868 176.225 128.925  1.00  0.00           C  
ATOM    576  N6  ADE B  24     141.742 175.511 128.183  1.00  0.00           N  
ATOM    577  N7  ADE B  24     142.470 177.988 129.868  1.00  0.00           N  
ATOM    578  C8  ADE B  24     142.209 178.935 130.719  1.00  0.00           C  
ATOM    579  N9  ADE B  24     140.854 179.018 131.044  1.00  0.00           N  
ATOM    580  H2* ADE B  24     138.062 178.908 134.221  1.00  0.00           H  
ATOM    581  H61 ADE B  24     142.708 175.534 128.476  1.00  0.00           H  
ATOM    582  H62 ADE B  24     141.376 174.733 127.638  1.00  0.00           H  
ATOM    583  P   CYT B  25     140.195 178.445 136.670  1.00  0.00           P  
ATOM    584  O1P CYT B  25     139.732 179.013 137.965  1.00  0.00           O  
ATOM    585  O2P CYT B  25     141.490 177.754 136.565  1.00  0.00           O  
ATOM    586  C5* CYT B  25     137.691 177.786 136.075  1.00  0.00           C  
ATOM    587  O5* CYT B  25     139.064 177.484 136.130  1.00  0.00           O  
ATOM    588  C4* CYT B  25     136.830 176.756 135.388  1.00  0.00           C  
ATOM    589  O4* CYT B  25     137.238 176.532 134.061  1.00  0.00           O  
ATOM    590  C3* CYT B  25     136.771 175.410 136.057  1.00  0.00           C  
ATOM    591  O3* CYT B  25     135.448 174.857 135.933  1.00  0.00           O  
ATOM    592  C2* CYT B  25     137.773 174.605 135.274  1.00  0.00           C  
ATOM    593  O2* CYT B  25     137.544 173.181 135.370  1.00  0.00           O  
ATOM    594  C1* CYT B  25     137.668 175.154 133.887  1.00  0.00           C  
ATOM    595  N1  CYT B  25     138.986 175.172 133.177  1.00  0.00           N  
ATOM    596  C2  CYT B  25     139.275 174.138 132.298  1.00  0.00           C  
ATOM    597  O2  CYT B  25     138.354 173.401 131.891  1.00  0.00           O  
ATOM    598  N3  CYT B  25     140.492 174.188 131.680  1.00  0.00           N  
ATOM    599  C4  CYT B  25     141.559 174.788 132.275  1.00  0.00           C  
ATOM    600  N4  CYT B  25     142.708 174.802 131.575  1.00  0.00           N  
ATOM    601  C5  CYT B  25     141.270 175.864 133.209  1.00  0.00           C  
ATOM    602  C6  CYT B  25     139.984 176.028 133.603  1.00  0.00           C  
ATOM    603  H2* CYT B  25     137.965 172.824 136.148  1.00  0.00           H  
ATOM    604  H41 CYT B  25     143.431 175.461 131.877  1.00  0.00           H  
ATOM    605  H42 CYT B  25     142.754 174.385 130.650  1.00  0.00           H  
ATOM    606  P   ADE B  26     134.468 174.911 137.196  1.00  0.00           P  
ATOM    607  O1P ADE B  26     133.159 174.335 136.844  1.00  0.00           O  
ATOM    608  O2P ADE B  26     134.473 176.294 137.764  1.00  0.00           O  
ATOM    609  C5* ADE B  26     134.775 173.959 139.627  1.00  0.00           C  
ATOM    610  O5* ADE B  26     135.159 173.909 138.231  1.00  0.00           O  
ATOM    611  C4* ADE B  26     135.287 172.733 140.355  1.00  0.00           C  
ATOM    612  O4* ADE B  26     136.707 172.641 140.263  1.00  0.00           O  
ATOM    613  C3* ADE B  26     135.100 172.847 141.893  1.00  0.00           C  
ATOM    614  O3* ADE B  26     135.320 171.606 142.534  1.00  0.00           O  
ATOM    615  C2* ADE B  26     136.171 173.882 142.204  1.00  0.00           C  
ATOM    616  O2* ADE B  26     136.528 173.840 143.596  1.00  0.00           O  
ATOM    617  C1* ADE B  26     137.357 173.286 141.394  1.00  0.00           C  
ATOM    618  N1  ADE B  26     141.257 176.399 142.538  1.00  0.00           N  
ATOM    619  C2  ADE B  26     140.488 175.639 143.298  1.00  0.00           C  
ATOM    620  N3  ADE B  26     139.526 174.779 142.928  1.00  0.00           N  
ATOM    621  C4  ADE B  26     139.284 174.879 141.573  1.00  0.00           C  
ATOM    622  C5  ADE B  26     140.012 175.648 140.666  1.00  0.00           C  
ATOM    623  C6  ADE B  26     140.927 176.573 141.238  1.00  0.00           C  
ATOM    624  N6  ADE B  26     141.591 177.498 140.501  1.00  0.00           N  
ATOM    625  N7  ADE B  26     139.224 175.809 139.508  1.00  0.00           N  
ATOM    626  C8  ADE B  26     138.249 174.971 139.659  1.00  0.00           C  
ATOM    627  N9  ADE B  26     138.217 174.371 140.891  1.00  0.00           N  
ATOM    628  H2* ADE B  26     135.915 174.422 144.072  1.00  0.00           H  
ATOM    629  H61 ADE B  26     141.573 177.470 139.494  1.00  0.00           H  
ATOM    630  H62 ADE B  26     142.200 178.139 141.000  1.00  0.00           H  
ATOM    631  P   CYT B  27     134.303 171.117 143.715  1.00  0.00           P  
ATOM    632  O1P CYT B  27     132.967 171.501 143.289  1.00  0.00           O  
ATOM    633  O2P CYT B  27     134.917 171.501 145.006  1.00  0.00           O  
ATOM    634  C5* CYT B  27     133.864 168.800 142.566  1.00  0.00           C  
ATOM    635  O5* CYT B  27     134.514 169.510 143.600  1.00  0.00           O  
ATOM    636  C4* CYT B  27     134.702 167.587 142.067  1.00  0.00           C  
ATOM    637  O4* CYT B  27     136.020 168.013 141.742  1.00  0.00           O  
ATOM    638  C3* CYT B  27     134.738 166.493 143.097  1.00  0.00           C  
ATOM    639  O3* CYT B  27     133.855 165.417 142.795  1.00  0.00           O  
ATOM    640  C2* CYT B  27     136.180 166.026 142.996  1.00  0.00           C  
ATOM    641  O2* CYT B  27     136.253 164.827 142.177  1.00  0.00           O  
ATOM    642  C1* CYT B  27     136.990 167.120 142.328  1.00  0.00           C  
ATOM    643  N1  CYT B  27     137.851 167.853 143.307  1.00  0.00           N  
ATOM    644  C2  CYT B  27     139.105 167.377 143.564  1.00  0.00           C  
ATOM    645  O2  CYT B  27     139.380 166.182 143.326  1.00  0.00           O  
ATOM    646  N3  CYT B  27     139.998 168.169 144.255  1.00  0.00           N  
ATOM    647  C4  CYT B  27     139.687 169.423 144.617  1.00  0.00           C  
ATOM    648  N4  CYT B  27     140.593 170.132 145.294  1.00  0.00           N  
ATOM    649  C5  CYT B  27     138.451 169.986 144.191  1.00  0.00           C  
ATOM    650  C6  CYT B  27     137.531 169.148 143.669  1.00  0.00           C  
ATOM    651  H2* CYT B  27     135.997 164.072 142.740  1.00  0.00           H  
ATOM    652  H41 CYT B  27     140.359 171.071 145.551  1.00  0.00           H  
ATOM    653  H42 CYT B  27     141.403 169.670 145.638  1.00  0.00           H  
ATOM    654  P   CYT B  28     133.292 164.442 143.930  1.00  0.00           P  
ATOM    655  O1P CYT B  28     132.678 163.229 143.289  1.00  0.00           O  
ATOM    656  O2P CYT B  28     132.394 165.202 144.864  1.00  0.00           O  
ATOM    657  C5* CYT B  28     135.356 162.827 144.324  1.00  0.00           C  
ATOM    658  O5* CYT B  28     134.601 163.957 144.699  1.00  0.00           O  
ATOM    659  C4* CYT B  28     136.629 162.616 145.171  1.00  0.00           C  
ATOM    660  O4* CYT B  28     137.352 163.870 145.180  1.00  0.00           O  
ATOM    661  C3* CYT B  28     136.340 162.273 146.594  1.00  0.00           C  
ATOM    662  O3* CYT B  28     137.389 161.467 147.203  1.00  0.00           O  
ATOM    663  C2* CYT B  28     136.217 163.641 147.226  1.00  0.00           C  
ATOM    664  O2* CYT B  28     136.299 163.637 148.631  1.00  0.00           O  
ATOM    665  C1* CYT B  28     137.453 164.305 146.558  1.00  0.00           C  
ATOM    666  N1  CYT B  28     137.311 165.793 146.626  1.00  0.00           N  
ATOM    667  C2  CYT B  28     138.391 166.489 147.171  1.00  0.00           C  
ATOM    668  O2  CYT B  28     139.494 165.935 147.295  1.00  0.00           O  
ATOM    669  N3  CYT B  28     138.226 167.830 147.336  1.00  0.00           N  
ATOM    670  C4  CYT B  28     137.032 168.425 147.240  1.00  0.00           C  
ATOM    671  N4  CYT B  28     136.894 169.739 147.542  1.00  0.00           N  
ATOM    672  C5  CYT B  28     135.919 167.725 146.709  1.00  0.00           C  
ATOM    673  C6  CYT B  28     136.107 166.415 146.457  1.00  0.00           C  
ATOM    674  H2* CYT B  28     135.503 163.353 149.066  1.00  0.00           H  
ATOM    675  H41 CYT B  28     136.162 170.251 147.052  1.00  0.00           H  
ATOM    676  H42 CYT B  28     137.732 170.229 147.794  1.00  0.00           H  
ATOM    677  P   CYT B  29     136.954 160.323 148.288  1.00  0.00           P  
ATOM    678  O1P CYT B  29     135.754 160.817 149.025  1.00  0.00           O  
ATOM    679  O2P CYT B  29     138.171 159.865 148.938  1.00  0.00           O  
ATOM    680  C5* CYT B  29     137.279 158.597 146.324  1.00  0.00           C  
ATOM    681  O5* CYT B  29     136.391 159.155 147.281  1.00  0.00           O  
ATOM    682  C4* CYT B  29     136.647 157.320 145.706  1.00  0.00           C  
ATOM    683  O4* CYT B  29     137.640 156.674 144.891  1.00  0.00           O  
ATOM    684  C3* CYT B  29     136.418 156.281 146.800  1.00  0.00           C  
ATOM    685  O3* CYT B  29     135.205 156.487 147.491  1.00  0.00           O  
ATOM    686  C2* CYT B  29     136.455 154.990 145.985  1.00  0.00           C  
ATOM    687  O2* CYT B  29     135.191 154.761 145.404  1.00  0.00           O  
ATOM    688  C1* CYT B  29     137.576 155.237 145.024  1.00  0.00           C  
ATOM    689  N1  CYT B  29     137.416 154.582 143.742  1.00  0.00           N  
ATOM    690  C2  CYT B  29     137.920 153.282 143.578  1.00  0.00           C  
ATOM    691  O2  CYT B  29     138.400 152.682 144.553  1.00  0.00           O  
ATOM    692  N3  CYT B  29     137.814 152.705 142.360  1.00  0.00           N  
ATOM    693  C4  CYT B  29     137.265 153.319 141.298  1.00  0.00           C  
ATOM    694  N4  CYT B  29     137.219 152.696 140.099  1.00  0.00           N  
ATOM    695  C5  CYT B  29     136.652 154.605 141.467  1.00  0.00           C  
ATOM    696  C6  CYT B  29     136.871 155.214 142.648  1.00  0.00           C  
ATOM    697  H2* CYT B  29     134.610 154.372 146.059  1.00  0.00           H  
ATOM    698  H41 CYT B  29     136.890 153.191 139.307  1.00  0.00           H  
ATOM    699  H42 CYT B  29     137.402 151.703 140.117  1.00  0.00           H  
ATOM    700  P   URI B  30     135.114 155.969 149.030  1.00  0.00           P  
ATOM    701  O1P URI B  30     133.836 156.459 149.583  1.00  0.00           O  
ATOM    702  O2P URI B  30     136.382 156.354 149.698  1.00  0.00           O  
ATOM    703  C5* URI B  30     133.923 153.680 148.457  1.00  0.00           C  
ATOM    704  O5* URI B  30     135.081 154.367 148.897  1.00  0.00           O  
ATOM    705  C4* URI B  30     133.923 152.238 148.924  1.00  0.00           C  
ATOM    706  O4* URI B  30     132.870 151.501 148.256  1.00  0.00           O  
ATOM    707  C3* URI B  30     133.516 152.133 150.375  1.00  0.00           C  
ATOM    708  O3* URI B  30     132.436 152.998 150.668  1.00  0.00           O  
ATOM    709  C2* URI B  30     133.104 150.677 150.426  1.00  0.00           C  
ATOM    710  O2* URI B  30     132.372 150.334 151.611  1.00  0.00           O  
ATOM    711  C1* URI B  30     132.234 150.645 149.167  1.00  0.00           C  
ATOM    712  N1  URI B  30     132.143 149.249 148.640  1.00  0.00           N  
ATOM    713  C2  URI B  30     131.314 148.357 149.277  1.00  0.00           C  
ATOM    714  O2  URI B  30     130.412 148.746 150.046  1.00  0.00           O  
ATOM    715  N3  URI B  30     131.438 147.052 148.865  1.00  0.00           N  
ATOM    716  C4  URI B  30     132.138 146.548 147.748  1.00  0.00           C  
ATOM    717  O4  URI B  30     132.115 145.367 147.455  1.00  0.00           O  
ATOM    718  C5  URI B  30     133.012 147.556 147.189  1.00  0.00           C  
ATOM    719  C6  URI B  30     133.022 148.824 147.647  1.00  0.00           C  
ATOM    720  H3  URI B  30     130.852 146.352 149.304  1.00  0.00           H  
ATOM    721  H2* URI B  30     132.051 149.437 151.524  1.00  0.00           H  
ATOM    722  P   URI B  31     132.188 153.676 152.115  1.00  0.00           P  
ATOM    723  O1P URI B  31     133.521 153.795 152.760  1.00  0.00           O  
ATOM    724  O2P URI B  31     131.081 152.916 152.774  1.00  0.00           O  
ATOM    725  C5* URI B  31     130.289 155.351 151.479  1.00  0.00           C  
ATOM    726  O5* URI B  31     131.671 155.150 151.735  1.00  0.00           O  
ATOM    727  C4* URI B  31     130.032 156.715 150.810  1.00  0.00           C  
ATOM    728  O4* URI B  31     130.170 156.628 149.400  1.00  0.00           O  
ATOM    729  C3* URI B  31     128.654 157.265 151.071  1.00  0.00           C  
ATOM    730  O3* URI B  31     128.563 158.057 152.275  1.00  0.00           O  
ATOM    731  C2* URI B  31     128.334 158.020 149.821  1.00  0.00           C  
ATOM    732  O2* URI B  31     128.819 159.380 149.835  1.00  0.00           O  
ATOM    733  C1* URI B  31     129.057 157.214 148.750  1.00  0.00           C  
ATOM    734  N1  URI B  31     128.137 156.203 148.178  1.00  0.00           N  
ATOM    735  C2  URI B  31     127.423 156.505 147.057  1.00  0.00           C  
ATOM    736  O2  URI B  31     127.350 157.654 146.567  1.00  0.00           O  
ATOM    737  N3  URI B  31     126.498 155.544 146.626  1.00  0.00           N  
ATOM    738  C4  URI B  31     126.242 154.317 147.240  1.00  0.00           C  
ATOM    739  O4  URI B  31     125.409 153.552 146.718  1.00  0.00           O  
ATOM    740  C5  URI B  31     127.162 154.010 148.306  1.00  0.00           C  
ATOM    741  C6  URI B  31     128.046 154.958 148.769  1.00  0.00           C  
ATOM    742  H3  URI B  31     125.858 155.859 145.917  1.00  0.00           H  
ATOM    743  H2* URI B  31     128.590 159.824 149.016  1.00  0.00           H  
ATOM    744  P   URI B  32     127.222 158.038 153.186  1.00  0.00           P  
ATOM    745  O1P URI B  32     126.027 158.011 152.312  1.00  0.00           O  
ATOM    746  O2P URI B  32     127.336 159.068 154.243  1.00  0.00           O  
ATOM    747  C5* URI B  32     128.384 156.372 154.907  1.00  0.00           C  
ATOM    748  O5* URI B  32     127.364 156.564 153.891  1.00  0.00           O  
ATOM    749  C4* URI B  32     128.485 154.926 155.360  1.00  0.00           C  
ATOM    750  O4* URI B  32     127.158 154.340 155.438  1.00  0.00           O  
ATOM    751  C3* URI B  32     129.080 154.724 156.725  1.00  0.00           C  
ATOM    752  O3* URI B  32     128.673 155.704 157.654  1.00  0.00           O  
ATOM    753  C2* URI B  32     128.563 153.360 157.059  1.00  0.00           C  
ATOM    754  O2* URI B  32     128.691 153.017 158.459  1.00  0.00           O  
ATOM    755  C1* URI B  32     127.103 153.543 156.647  1.00  0.00           C  
ATOM    756  N1  URI B  32     126.576 152.197 156.244  1.00  0.00           N  
ATOM    757  C2  URI B  32     125.427 151.758 156.908  1.00  0.00           C  
ATOM    758  O2  URI B  32     125.015 152.284 157.928  1.00  0.00           O  
ATOM    759  N3  URI B  32     125.015 150.471 156.541  1.00  0.00           N  
ATOM    760  C4  URI B  32     125.427 149.730 155.457  1.00  0.00           C  
ATOM    761  O4  URI B  32     124.873 148.672 155.154  1.00  0.00           O  
ATOM    762  C5  URI B  32     126.649 150.266 154.834  1.00  0.00           C  
ATOM    763  C6  URI B  32     127.171 151.460 155.273  1.00  0.00           C  
ATOM    764  H3  URI B  32     124.260 150.101 157.086  1.00  0.00           H  
ATOM    765  H2* URI B  32     128.737 152.060 158.510  1.00  0.00           H  
ATOM    766  P   CYT B  33     129.657 156.198 158.821  1.00  0.00           P  
ATOM    767  O1P CYT B  33     131.003 155.626 158.629  1.00  0.00           O  
ATOM    768  O2P CYT B  33     128.938 156.120 160.107  1.00  0.00           O  
ATOM    769  C5* CYT B  33     130.376 158.240 157.288  1.00  0.00           C  
ATOM    770  O5* CYT B  33     129.744 157.782 158.469  1.00  0.00           O  
ATOM    771  C4* CYT B  33     130.875 159.673 157.370  1.00  0.00           C  
ATOM    772  O4* CYT B  33     132.275 159.737 157.210  1.00  0.00           O  
ATOM    773  C3* CYT B  33     130.170 160.629 156.459  1.00  0.00           C  
ATOM    774  O3* CYT B  33     129.831 161.829 157.109  1.00  0.00           O  
ATOM    775  C2* CYT B  33     131.250 160.835 155.379  1.00  0.00           C  
ATOM    776  O2* CYT B  33     131.351 162.199 154.994  1.00  0.00           O  
ATOM    777  C1* CYT B  33     132.596 160.332 155.933  1.00  0.00           C  
ATOM    778  N1  CYT B  33     133.104 159.256 155.017  1.00  0.00           N  
ATOM    779  C2  CYT B  33     134.042 159.618 154.051  1.00  0.00           C  
ATOM    780  O2  CYT B  33     134.216 160.817 153.836  1.00  0.00           O  
ATOM    781  N3  CYT B  33     134.299 158.652 153.099  1.00  0.00           N  
ATOM    782  C4  CYT B  33     134.138 157.343 153.392  1.00  0.00           C  
ATOM    783  N4  CYT B  33     134.441 156.422 152.444  1.00  0.00           N  
ATOM    784  C5  CYT B  33     133.342 156.935 154.532  1.00  0.00           C  
ATOM    785  C6  CYT B  33     132.751 157.933 155.246  1.00  0.00           C  
ATOM    786  H2* CYT B  33     130.614 162.428 154.422  1.00  0.00           H  
ATOM    787  H41 CYT B  33     134.212 155.447 152.600  1.00  0.00           H  
ATOM    788  H42 CYT B  33     134.665 156.761 151.534  1.00  0.00           H  
ATOM    789  P   URI B  34     128.554 162.680 156.679  1.00  0.00           P  
ATOM    790  O1P URI B  34     128.384 162.625 155.182  1.00  0.00           O  
ATOM    791  O2P URI B  34     128.641 163.976 157.347  1.00  0.00           O  
ATOM    792  C5* URI B  34     127.084 161.673 158.675  1.00  0.00           C  
ATOM    793  O5* URI B  34     127.322 161.852 157.278  1.00  0.00           O  
ATOM    794  C4* URI B  34     126.347 160.387 158.986  1.00  0.00           C  
ATOM    795  O4* URI B  34     125.002 160.368 158.551  1.00  0.00           O  
ATOM    796  C3* URI B  34     126.288 160.153 160.515  1.00  0.00           C  
ATOM    797  O3* URI B  34     127.359 160.858 161.151  1.00  0.00           O  
ATOM    798  C2* URI B  34     124.965 160.817 160.840  1.00  0.00           C  
ATOM    799  O2* URI B  34     125.093 162.099 161.407  1.00  0.00           O  
ATOM    800  C1* URI B  34     124.104 160.822 159.544  1.00  0.00           C  
ATOM    801  N1  URI B  34     122.951 159.888 159.677  1.00  0.00           N  
ATOM    802  C2  URI B  34     121.820 160.359 160.341  1.00  0.00           C  
ATOM    803  O2  URI B  34     121.715 161.554 160.689  1.00  0.00           O  
ATOM    804  N3  URI B  34     120.712 159.549 160.226  1.00  0.00           N  
ATOM    805  C4  URI B  34     120.671 158.221 159.792  1.00  0.00           C  
ATOM    806  O4  URI B  34     119.627 157.553 159.837  1.00  0.00           O  
ATOM    807  C5  URI B  34     121.939 157.791 159.233  1.00  0.00           C  
ATOM    808  C6  URI B  34     122.951 158.656 159.032  1.00  0.00           C  
ATOM    809  H3  URI B  34     119.838 159.888 160.625  1.00  0.00           H  
ATOM    810  H2* URI B  34     125.473 162.071 162.296  1.00  0.00           H  
ATOM    811  P   URI B  35     127.780 160.446 162.634  1.00  0.00           P  
ATOM    812  O1P URI B  35     127.927 158.986 162.675  1.00  0.00           O  
ATOM    813  O2P URI B  35     126.819 161.119 163.582  1.00  0.00           O  
ATOM    814  C5* URI B  35     129.460 162.520 162.817  1.00  0.00           C  
ATOM    815  O5* URI B  35     129.240 161.128 162.845  1.00  0.00           O  
ATOM    816  C4* URI B  35     130.916 162.932 162.520  1.00  0.00           C  
ATOM    817  O4* URI B  35     130.879 164.030 161.572  1.00  0.00           O  
ATOM    818  C3* URI B  35     131.548 163.545 163.774  1.00  0.00           C  
ATOM    819  O3* URI B  35     132.967 163.618 163.678  1.00  0.00           O  
ATOM    820  C2* URI B  35     130.934 164.941 163.774  1.00  0.00           C  
ATOM    821  O2* URI B  35     131.621 165.871 164.589  1.00  0.00           O  
ATOM    822  C1* URI B  35     131.136 165.248 162.277  1.00  0.00           C  
ATOM    823  N1  URI B  35     130.124 166.269 161.829  1.00  0.00           N  
ATOM    824  C2  URI B  35     130.540 167.601 161.778  1.00  0.00           C  
ATOM    825  O2  URI B  35     131.621 167.963 162.250  1.00  0.00           O  
ATOM    826  N3  URI B  35     129.520 168.503 161.467  1.00  0.00           N  
ATOM    827  C4  URI B  35     128.210 168.187 161.096  1.00  0.00           C  
ATOM    828  O4  URI B  35     127.419 169.070 160.721  1.00  0.00           O  
ATOM    829  C5  URI B  35     127.890 166.772 161.160  1.00  0.00           C  
ATOM    830  C6  URI B  35     128.929 165.889 161.339  1.00  0.00           C  
ATOM    831  H3  URI B  35     129.803 169.464 161.275  1.00  0.00           H  
ATOM    832  H2* URI B  35     132.431 166.132 164.145  1.00  0.00           H  
ATOM    833  P   GUA B  36     133.905 163.600 164.951  1.00  0.00           P  
ATOM    834  O1P GUA B  36     133.260 162.749 165.990  1.00  0.00           O  
ATOM    835  O2P GUA B  36     134.221 164.987 165.312  1.00  0.00           O  
ATOM    836  C5* GUA B  36     135.233 161.426 164.172  1.00  0.00           C  
ATOM    837  O5* GUA B  36     135.191 162.822 164.415  1.00  0.00           O  
ATOM    838  C4* GUA B  36     136.629 160.849 163.957  1.00  0.00           C  
ATOM    839  O4* GUA B  36     136.940 160.698 162.552  1.00  0.00           O  
ATOM    840  C3* GUA B  36     137.727 161.618 164.667  1.00  0.00           C  
ATOM    841  O3* GUA B  36     138.588 160.776 165.468  1.00  0.00           O  
ATOM    842  C2* GUA B  36     138.469 162.204 163.454  1.00  0.00           C  
ATOM    843  O2* GUA B  36     139.824 162.492 163.696  1.00  0.00           O  
ATOM    844  C1* GUA B  36     138.190 161.302 162.282  1.00  0.00           C  
ATOM    845  N1  GUA B  36     141.444 162.996 158.771  1.00  0.00           N  
ATOM    846  C2  GUA B  36     141.609 162.025 159.769  1.00  0.00           C  
ATOM    847  N2  GUA B  36     142.886 161.783 160.085  1.00  0.00           N  
ATOM    848  N3  GUA B  36     140.620 161.536 160.506  1.00  0.00           N  
ATOM    849  C4  GUA B  36     139.417 162.103 160.226  1.00  0.00           C  
ATOM    850  C5  GUA B  36     139.160 163.055 159.274  1.00  0.00           C  
ATOM    851  C6  GUA B  36     140.204 163.531 158.414  1.00  0.00           C  
ATOM    852  O6  GUA B  36     140.158 164.420 157.544  1.00  0.00           O  
ATOM    853  N7  GUA B  36     137.764 163.303 159.238  1.00  0.00           N  
ATOM    854  C8  GUA B  36     137.292 162.524 160.185  1.00  0.00           C  
ATOM    855  N9  GUA B  36     138.240 161.952 160.973  1.00  0.00           N  
ATOM    856  H1  GUA B  36     142.186 163.060 158.102  1.00  0.00           H  
ATOM    857  H2* GUA B  36     140.085 162.433 164.598  1.00  0.00           H  
ATOM    858  H21 GUA B  36     143.655 162.094 159.517  1.00  0.00           H  
ATOM    859  H22 GUA B  36     143.051 161.147 160.867  1.00  0.00           H  
ATOM    860  P   ADE B  37     139.211 161.320 166.823  1.00  0.00           P  
ATOM    861  O1P ADE B  37     139.668 162.712 166.608  1.00  0.00           O  
ATOM    862  O2P ADE B  37     140.190 160.350 167.386  1.00  0.00           O  
ATOM    863  C5* ADE B  37     137.379 160.295 168.466  1.00  0.00           C  
ATOM    864  O5* ADE B  37     137.943 161.394 167.789  1.00  0.00           O  
ATOM    865  C4* ADE B  37     135.992 160.542 169.002  1.00  0.00           C  
ATOM    866  O4* ADE B  37     135.100 160.780 167.871  1.00  0.00           O  
ATOM    867  C3* ADE B  37     135.342 159.293 169.611  1.00  0.00           C  
ATOM    868  O3* ADE B  37     135.846 159.050 170.952  1.00  0.00           O  
ATOM    869  C2* ADE B  37     133.878 159.663 169.601  1.00  0.00           C  
ATOM    870  O2* ADE B  37     133.594 160.565 170.677  1.00  0.00           O  
ATOM    871  C1* ADE B  37     133.781 160.359 168.246  1.00  0.00           C  
ATOM    872  N1  ADE B  37     129.456 159.329 165.710  1.00  0.00           N  
ATOM    873  C2  ADE B  37     129.662 159.956 166.846  1.00  0.00           C  
ATOM    874  N3  ADE B  37     130.824 160.204 167.450  1.00  0.00           N  
ATOM    875  C4  ADE B  37     131.841 159.448 166.896  1.00  0.00           C  
ATOM    876  C5  ADE B  37     131.744 158.716 165.738  1.00  0.00           C  
ATOM    877  C6  ADE B  37     130.453 158.597 165.157  1.00  0.00           C  
ATOM    878  N6  ADE B  37     130.179 157.777 164.108  1.00  0.00           N  
ATOM    879  N7  ADE B  37     133.012 158.386 165.271  1.00  0.00           N  
ATOM    880  C8  ADE B  37     133.804 158.734 166.269  1.00  0.00           C  
ATOM    881  N9  ADE B  37     133.168 159.467 167.212  1.00  0.00           N  
ATOM    882  H2* ADE B  37     133.617 160.121 171.519  1.00  0.00           H  
ATOM    883  H61 ADE B  37     130.925 157.278 163.641  1.00  0.00           H  
ATOM    884  H62 ADE B  37     129.199 157.576 163.925  1.00  0.00           H  
ATOM    885  P   CYT B  38     135.947 157.599 171.574  1.00  0.00           P  
ATOM    886  O1P CYT B  38     136.386 157.777 173.007  1.00  0.00           O  
ATOM    887  O2P CYT B  38     136.789 156.720 170.695  1.00  0.00           O  
ATOM    888  C5* CYT B  38     134.148 155.791 170.988  1.00  0.00           C  
ATOM    889  O5* CYT B  38     134.459 157.054 171.625  1.00  0.00           O  
ATOM    890  C4* CYT B  38     132.756 155.328 171.346  1.00  0.00           C  
ATOM    891  O4* CYT B  38     132.353 154.230 170.563  1.00  0.00           O  
ATOM    892  C3* CYT B  38     132.637 154.788 172.755  1.00  0.00           C  
ATOM    893  O3* CYT B  38     133.553 155.539 173.607  1.00  0.00           O  
ATOM    894  C2* CYT B  38     133.223 153.360 172.559  1.00  0.00           C  
ATOM    895  O2* CYT B  38     132.843 152.559 173.653  1.00  0.00           O  
ATOM    896  C1* CYT B  38     132.458 153.008 171.272  1.00  0.00           C  
ATOM    897  N1  CYT B  38     133.237 152.005 170.471  1.00  0.00           N  
ATOM    898  C2  CYT B  38     133.031 150.682 170.760  1.00  0.00           C  
ATOM    899  O2  CYT B  38     132.101 150.320 171.501  1.00  0.00           O  
ATOM    900  N3  CYT B  38     133.946 149.789 170.270  1.00  0.00           N  
ATOM    901  C4  CYT B  38     134.880 150.128 169.377  1.00  0.00           C  
ATOM    902  N4  CYT B  38     135.489 149.181 168.631  1.00  0.00           N  
ATOM    903  C5  CYT B  38     134.953 151.492 168.933  1.00  0.00           C  
ATOM    904  C6  CYT B  38     134.235 152.390 169.611  1.00  0.00           C  
ATOM    905  H2* CYT B  38     131.960 152.206 173.506  1.00  0.00           H  
ATOM    906  H41 CYT B  38     135.951 149.483 167.789  1.00  0.00           H  
ATOM    907  H42 CYT B  38     135.123 148.233 168.736  1.00  0.00           H  
ATOM    908  P   ADE B  39     133.397 155.411 175.186  1.00  0.00           P  
ATOM    909  O1P ADE B  39     133.205 156.802 175.708  1.00  0.00           O  
ATOM    910  O2P ADE B  39     134.445 154.555 175.713  1.00  0.00           O  
ATOM    911  C5* ADE B  39     130.751 155.310 175.145  1.00  0.00           C  
ATOM    912  O5* ADE B  39     131.973 154.660 175.378  1.00  0.00           O  
ATOM    913  C4* ADE B  39     129.625 154.774 175.978  1.00  0.00           C  
ATOM    914  O4* ADE B  39     128.311 155.086 175.438  1.00  0.00           O  
ATOM    915  C3* ADE B  39     129.543 153.273 176.060  1.00  0.00           C  
ATOM    916  O3* ADE B  39     130.582 152.696 176.802  1.00  0.00           O  
ATOM    917  C2* ADE B  39     128.178 153.108 176.784  1.00  0.00           C  
ATOM    918  O2* ADE B  39     128.366 153.516 178.157  1.00  0.00           O  
ATOM    919  C1* ADE B  39     127.364 154.152 176.010  1.00  0.00           C  
ATOM    920  N1  ADE B  39     123.193 151.273 175.150  1.00  0.00           N  
ATOM    921  C2  ADE B  39     123.862 151.534 176.266  1.00  0.00           C  
ATOM    922  N3  ADE B  39     125.006 152.216 176.440  1.00  0.00           N  
ATOM    923  C4  ADE B  39     125.450 152.669 175.223  1.00  0.00           C  
ATOM    924  C5  ADE B  39     124.837 152.499 173.996  1.00  0.00           C  
ATOM    925  C6  ADE B  39     123.692 151.657 173.959  1.00  0.00           C  
ATOM    926  N6  ADE B  39     122.896 151.566 172.874  1.00  0.00           N  
ATOM    927  N7  ADE B  39     125.601 153.040 172.993  1.00  0.00           N  
ATOM    928  C8  ADE B  39     126.627 153.571 173.639  1.00  0.00           C  
ATOM    929  N9  ADE B  39     126.471 153.566 175.012  1.00  0.00           N  
ATOM    930  H2* ADE B  39     128.540 152.737 178.716  1.00  0.00           H  
ATOM    931  H61 ADE B  39     123.120 152.046 172.023  1.00  0.00           H  
ATOM    932  H62 ADE B  39     122.012 151.044 172.948  1.00  0.00           H  
ATOM    933  P   ADE B  40     131.039 151.167 176.431  1.00  0.00           P  
ATOM    934  O1P ADE B  40     132.362 150.929 177.026  1.00  0.00           O  
ATOM    935  O2P ADE B  40     130.806 150.952 174.966  1.00  0.00           O  
ATOM    936  C5* ADE B  40     130.096 150.037 178.629  1.00  0.00           C  
ATOM    937  O5* ADE B  40     129.913 150.320 177.219  1.00  0.00           O  
ATOM    938  C4* ADE B  40     128.746 149.725 179.260  1.00  0.00           C  
ATOM    939  O4* ADE B  40     127.679 150.311 178.473  1.00  0.00           O  
ATOM    940  C3* ADE B  40     128.430 148.219 179.201  1.00  0.00           C  
ATOM    941  O3* ADE B  40     129.057 147.514 180.309  1.00  0.00           O  
ATOM    942  C2* ADE B  40     126.906 148.274 179.443  1.00  0.00           C  
ATOM    943  O2* ADE B  40     126.672 148.590 180.826  1.00  0.00           O  
ATOM    944  C1* ADE B  40     126.544 149.442 178.542  1.00  0.00           C  
ATOM    945  N1  ADE B  40     122.749 147.441 175.694  1.00  0.00           N  
ATOM    946  C2  ADE B  40     122.841 147.729 176.985  1.00  0.00           C  
ATOM    947  N3  ADE B  40     123.880 148.219 177.686  1.00  0.00           N  
ATOM    948  C4  ADE B  40     124.969 148.366 176.857  1.00  0.00           C  
ATOM    949  C5  ADE B  40     124.947 148.283 175.465  1.00  0.00           C  
ATOM    950  C6  ADE B  40     123.747 147.816 174.879  1.00  0.00           C  
ATOM    951  N6  ADE B  40     123.660 147.556 173.547  1.00  0.00           N  
ATOM    952  N7  ADE B  40     126.169 148.718 174.939  1.00  0.00           N  
ATOM    953  C8  ADE B  40     126.796 149.213 175.974  1.00  0.00           C  
ATOM    954  N9  ADE B  40     126.192 148.929 177.191  1.00  0.00           N  
ATOM    955  H2* ADE B  40     126.736 149.556 180.959  1.00  0.00           H  
ATOM    956  H61 ADE B  40     124.342 147.986 172.916  1.00  0.00           H  
ATOM    957  H62 ADE B  40     122.745 147.272 173.181  1.00  0.00           H  
ATOM    958  P   ADE B  41     129.410 145.963 180.231  1.00  0.00           P  
ATOM    959  O1P ADE B  41     130.312 145.628 181.348  1.00  0.00           O  
ATOM    960  O2P ADE B  41     129.730 145.624 178.821  1.00  0.00           O  
ATOM    961  C5* ADE B  41     127.382 145.308 181.842  1.00  0.00           C  
ATOM    962  O5* ADE B  41     127.982 145.299 180.547  1.00  0.00           O  
ATOM    963  C4* ADE B  41     125.890 145.024 181.824  1.00  0.00           C  
ATOM    964  O4* ADE B  41     125.244 145.876 180.853  1.00  0.00           O  
ATOM    965  C3* ADE B  41     125.551 143.637 181.297  1.00  0.00           C  
ATOM    966  O3* ADE B  41     125.784 142.630 182.263  1.00  0.00           O  
ATOM    967  C2* ADE B  41     124.040 143.889 181.050  1.00  0.00           C  
ATOM    968  O2* ADE B  41     123.418 144.164 182.304  1.00  0.00           O  
ATOM    969  C1* ADE B  41     124.159 145.212 180.244  1.00  0.00           C  
ATOM    970  N1  ADE B  41     122.488 143.582 175.639  1.00  0.00           N  
ATOM    971  C2  ADE B  41     121.857 143.752 176.807  1.00  0.00           C  
ATOM    972  N3  ADE B  41     122.392 144.008 178.011  1.00  0.00           N  
ATOM    973  C4  ADE B  41     123.697 144.402 177.864  1.00  0.00           C  
ATOM    974  C5  ADE B  41     124.434 144.383 176.683  1.00  0.00           C  
ATOM    975  C6  ADE B  41     123.752 144.031 175.502  1.00  0.00           C  
ATOM    976  N6  ADE B  41     124.356 143.848 174.307  1.00  0.00           N  
ATOM    977  N7  ADE B  41     125.761 144.576 176.971  1.00  0.00           N  
ATOM    978  C8  ADE B  41     125.775 144.974 178.235  1.00  0.00           C  
ATOM    979  N9  ADE B  41     124.530 144.841 178.839  1.00  0.00           N  
ATOM    980  H2* ADE B  41     123.624 145.033 182.597  1.00  0.00           H  
ATOM    981  H61 ADE B  41     125.363 143.962 174.248  1.00  0.00           H  
ATOM    982  H62 ADE B  41     123.825 143.486 173.534  1.00  0.00           H  
ATOM    983  P   ADE B  42     126.160 141.124 181.801  1.00  0.00           P  
ATOM    984  O1P ADE B  42     126.471 140.392 183.051  1.00  0.00           O  
ATOM    985  O2P ADE B  42     127.089 141.225 180.688  1.00  0.00           O  
ATOM    986  C5* ADE B  42     123.688 140.135 182.021  1.00  0.00           C  
ATOM    987  O5* ADE B  42     124.750 140.630 181.224  1.00  0.00           O  
ATOM    988  C4* ADE B  42     122.594 139.522 181.169  1.00  0.00           C  
ATOM    989  O4* ADE B  42     122.218 140.396 180.121  1.00  0.00           O  
ATOM    990  C3* ADE B  42     123.138 138.295 180.446  1.00  0.00           C  
ATOM    991  O3* ADE B  42     123.083 137.128 181.238  1.00  0.00           O  
ATOM    992  C2* ADE B  42     122.168 138.213 179.288  1.00  0.00           C  
ATOM    993  O2* ADE B  42     120.886 137.782 179.782  1.00  0.00           O  
ATOM    994  C1* ADE B  42     122.086 139.673 178.885  1.00  0.00           C  
ATOM    995  N1  ADE B  42     123.262 139.673 173.936  1.00  0.00           N  
ATOM    996  C2  ADE B  42     122.328 139.041 174.628  1.00  0.00           C  
ATOM    997  N3  ADE B  42     122.076 139.055 175.951  1.00  0.00           N  
ATOM    998  C4  ADE B  42     123.157 139.590 176.610  1.00  0.00           C  
ATOM    999  C5  ADE B  42     124.274 140.186 176.024  1.00  0.00           C  
ATOM   1000  C6  ADE B  42     124.269 140.282 174.609  1.00  0.00           C  
ATOM   1001  N6  ADE B  42     125.391 140.575 173.895  1.00  0.00           N  
ATOM   1002  N7  ADE B  42     124.983 140.881 177.008  1.00  0.00           N  
ATOM   1003  C8  ADE B  42     124.310 140.758 178.098  1.00  0.00           C  
ATOM   1004  N9  ADE B  42     123.143 140.025 177.919  1.00  0.00           N  
ATOM   1005  H2* ADE B  42     120.323 137.549 179.027  1.00  0.00           H  
ATOM   1006  H61 ADE B  42     126.205 140.936 174.358  1.00  0.00           H  
ATOM   1007  H62 ADE B  42     125.327 140.620 172.874  1.00  0.00           H  
ATOM   1008  P   CYT B  43     124.269 136.020 181.160  1.00  0.00           P  
ATOM   1009  O1P CYT B  43     124.059 135.017 182.245  1.00  0.00           O  
ATOM   1010  O2P CYT B  43     125.551 136.702 181.105  1.00  0.00           O  
ATOM   1011  C5* CYT B  43     122.694 134.555 179.668  1.00  0.00           C  
ATOM   1012  O5* CYT B  43     123.949 135.260 179.764  1.00  0.00           O  
ATOM   1013  C4* CYT B  43     122.255 134.381 178.235  1.00  0.00           C  
ATOM   1014  O4* CYT B  43     122.525 135.599 177.512  1.00  0.00           O  
ATOM   1015  C3* CYT B  43     123.184 133.511 177.411  1.00  0.00           C  
ATOM   1016  O3* CYT B  43     123.175 132.143 177.768  1.00  0.00           O  
ATOM   1017  C2* CYT B  43     122.676 133.813 176.019  1.00  0.00           C  
ATOM   1018  O2* CYT B  43     121.417 133.237 175.786  1.00  0.00           O  
ATOM   1019  C1* CYT B  43     122.653 135.342 176.088  1.00  0.00           C  
ATOM   1020  N1  CYT B  43     123.958 135.915 175.607  1.00  0.00           N  
ATOM   1021  C2  CYT B  43     124.072 136.111 174.220  1.00  0.00           C  
ATOM   1022  O2  CYT B  43     123.212 135.635 173.470  1.00  0.00           O  
ATOM   1023  N3  CYT B  43     125.221 136.725 173.749  1.00  0.00           N  
ATOM   1024  C4  CYT B  43     126.164 137.173 174.591  1.00  0.00           C  
ATOM   1025  N4  CYT B  43     127.332 137.563 174.069  1.00  0.00           N  
ATOM   1026  C5  CYT B  43     126.009 136.977 175.992  1.00  0.00           C  
ATOM   1027  C6  CYT B  43     124.937 136.267 176.454  1.00  0.00           C  
ATOM   1028  H2* CYT B  43     121.298 132.921 174.884  1.00  0.00           H  
ATOM   1029  H41 CYT B  43     128.101 137.704 174.706  1.00  0.00           H  
ATOM   1030  H42 CYT B  43     127.368 137.787 173.099  1.00  0.00           H  
ATOM   1031  P   CYT B  44     124.429 131.158 177.640  1.00  0.00           P  
ATOM   1032  O1P CYT B  44     123.999 129.845 178.171  1.00  0.00           O  
ATOM   1033  O2P CYT B  44     125.583 131.841 178.239  1.00  0.00           O  
ATOM   1034  C5* CYT B  44     123.729 130.481 175.177  1.00  0.00           C  
ATOM   1035  O5* CYT B  44     124.704 130.994 176.088  1.00  0.00           O  
ATOM   1036  C4* CYT B  44     123.894 131.003 173.744  1.00  0.00           C  
ATOM   1037  O4* CYT B  44     124.109 132.399 173.685  1.00  0.00           O  
ATOM   1038  C3* CYT B  44     125.093 130.385 173.071  1.00  0.00           C  
ATOM   1039  O3* CYT B  44     124.814 129.117 172.540  1.00  0.00           O  
ATOM   1040  C2* CYT B  44     125.359 131.429 171.964  1.00  0.00           C  
ATOM   1041  O2* CYT B  44     124.544 131.255 170.828  1.00  0.00           O  
ATOM   1042  C1* CYT B  44     125.052 132.729 172.678  1.00  0.00           C  
ATOM   1043  N1  CYT B  44     126.297 133.296 173.241  1.00  0.00           N  
ATOM   1044  C2  CYT B  44     127.286 133.772 172.394  1.00  0.00           C  
ATOM   1045  O2  CYT B  44     127.039 133.855 171.172  1.00  0.00           O  
ATOM   1046  N3  CYT B  44     128.439 134.258 172.948  1.00  0.00           N  
ATOM   1047  C4  CYT B  44     128.709 134.052 174.261  1.00  0.00           C  
ATOM   1048  N4  CYT B  44     129.922 134.404 174.742  1.00  0.00           N  
ATOM   1049  C5  CYT B  44     127.647 133.777 175.154  1.00  0.00           C  
ATOM   1050  C6  CYT B  44     126.489 133.369 174.600  1.00  0.00           C  
ATOM   1051  H2* CYT B  44     124.768 130.435 170.352  1.00  0.00           H  
ATOM   1052  H41 CYT B  44     130.179 134.038 175.639  1.00  0.00           H  
ATOM   1053  H42 CYT B  44     130.540 134.889 174.129  1.00  0.00           H  
ATOM   1054  P   URI B  45     125.867 127.927 172.357  1.00  0.00           P  
ATOM   1055  O1P URI B  45     125.221 126.617 172.641  1.00  0.00           O  
ATOM   1056  O2P URI B  45     127.130 128.325 173.044  1.00  0.00           O  
ATOM   1057  C5* URI B  45     125.340 127.034 169.963  1.00  0.00           C  
ATOM   1058  O5* URI B  45     126.151 127.927 170.769  1.00  0.00           O  
ATOM   1059  C4* URI B  45     125.285 127.478 168.517  1.00  0.00           C  
ATOM   1060  O4* URI B  45     125.253 128.934 168.425  1.00  0.00           O  
ATOM   1061  C3* URI B  45     126.718 127.492 167.931  1.00  0.00           C  
ATOM   1062  O3* URI B  45     127.171 126.160 167.802  1.00  0.00           O  
ATOM   1063  C2* URI B  45     126.357 128.091 166.548  1.00  0.00           C  
ATOM   1064  O2* URI B  45     125.317 127.322 165.939  1.00  0.00           O  
ATOM   1065  C1* URI B  45     125.743 129.369 167.152  1.00  0.00           C  
ATOM   1066  N1  URI B  45     126.846 130.376 167.299  1.00  0.00           N  
ATOM   1067  C2  URI B  45     127.089 131.227 166.228  1.00  0.00           C  
ATOM   1068  O2  URI B  45     126.384 131.200 165.193  1.00  0.00           O  
ATOM   1069  N3  URI B  45     128.055 132.202 166.429  1.00  0.00           N  
ATOM   1070  C4  URI B  45     128.714 132.504 167.642  1.00  0.00           C  
ATOM   1071  O4  URI B  45     129.749 133.195 167.624  1.00  0.00           O  
ATOM   1072  C5  URI B  45     128.517 131.438 168.626  1.00  0.00           C  
ATOM   1073  C6  URI B  45     127.464 130.559 168.498  1.00  0.00           C  
ATOM   1074  H3  URI B  45     128.426 132.619 165.587  1.00  0.00           H  
ATOM   1075  H2* URI B  45     124.768 127.895 165.372  1.00  0.00           H  
ATOM   1076  P   ADE B  46     128.746 125.821 167.647  1.00  0.00           P  
ATOM   1077  O1P ADE B  46     128.838 124.356 167.519  1.00  0.00           O  
ATOM   1078  O2P ADE B  46     129.497 126.553 168.658  1.00  0.00           O  
ATOM   1079  C5* ADE B  46     128.407 125.853 165.060  1.00  0.00           C  
ATOM   1080  O5* ADE B  46     129.048 126.443 166.168  1.00  0.00           O  
ATOM   1081  C4* ADE B  46     128.769 126.562 163.724  1.00  0.00           C  
ATOM   1082  O4* ADE B  46     129.021 127.963 164.044  1.00  0.00           O  
ATOM   1083  C3* ADE B  46     130.183 126.233 163.312  1.00  0.00           C  
ATOM   1084  O3* ADE B  46     130.280 124.919 162.730  1.00  0.00           O  
ATOM   1085  C2* ADE B  46     130.394 127.299 162.263  1.00  0.00           C  
ATOM   1086  O2* ADE B  46     129.657 127.130 161.073  1.00  0.00           O  
ATOM   1087  C1* ADE B  46     129.868 128.522 163.060  1.00  0.00           C  
ATOM   1088  N1  ADE B  46     134.129 131.360 162.428  1.00  0.00           N  
ATOM   1089  C2  ADE B  46     132.957 131.401 161.783  1.00  0.00           C  
ATOM   1090  N3  ADE B  46     131.905 130.568 161.920  1.00  0.00           N  
ATOM   1091  C4  ADE B  46     132.014 129.863 163.101  1.00  0.00           C  
ATOM   1092  C5  ADE B  46     133.063 129.950 164.008  1.00  0.00           C  
ATOM   1093  C6  ADE B  46     134.148 130.801 163.628  1.00  0.00           C  
ATOM   1094  N6  ADE B  46     135.223 130.962 164.433  1.00  0.00           N  
ATOM   1095  N7  ADE B  46     132.747 129.300 165.179  1.00  0.00           N  
ATOM   1096  C8  ADE B  46     131.561 128.828 164.983  1.00  0.00           C  
ATOM   1097  N9  ADE B  46     131.007 129.204 163.765  1.00  0.00           N  
ATOM   1098  H2* ADE B  46     129.369 128.000 160.757  1.00  0.00           H  
ATOM   1099  H61 ADE B  46     135.233 130.518 165.335  1.00  0.00           H  
ATOM   1100  H62 ADE B  46     136.006 131.465 164.090  1.00  0.00           H  
ATOM   1101  P   ADE B  47     131.653 124.182 162.456  1.00  0.00           P  
ATOM   1102  O1P ADE B  47     131.396 122.781 161.957  1.00  0.00           O  
ATOM   1103  O2P ADE B  47     132.582 124.402 163.573  1.00  0.00           O  
ATOM   1104  C5* ADE B  47     133.644 124.846 160.909  1.00  0.00           C  
ATOM   1105  O5* ADE B  47     132.253 125.020 161.192  1.00  0.00           O  
ATOM   1106  C4* ADE B  47     134.033 125.771 159.737  1.00  0.00           C  
ATOM   1107  O4* ADE B  47     133.923 127.162 160.121  1.00  0.00           O  
ATOM   1108  C3* ADE B  47     135.539 125.652 159.444  1.00  0.00           C  
ATOM   1109  O3* ADE B  47     135.823 124.480 158.684  1.00  0.00           O  
ATOM   1110  C2* ADE B  47     135.796 126.938 158.702  1.00  0.00           C  
ATOM   1111  O2* ADE B  47     135.283 126.933 157.365  1.00  0.00           O  
ATOM   1112  C1* ADE B  47     135.059 127.904 159.590  1.00  0.00           C  
ATOM   1113  N1  ADE B  47     138.057 131.767 161.119  1.00  0.00           N  
ATOM   1114  C2  ADE B  47     137.228 131.616 160.066  1.00  0.00           C  
ATOM   1115  N3  ADE B  47     136.537 130.545 159.695  1.00  0.00           N  
ATOM   1116  C4  ADE B  47     136.551 129.593 160.693  1.00  0.00           C  
ATOM   1117  C5  ADE B  47     137.393 129.597 161.792  1.00  0.00           C  
ATOM   1118  C6  ADE B  47     138.098 130.811 162.053  1.00  0.00           C  
ATOM   1119  N6  ADE B  47     138.821 131.017 163.179  1.00  0.00           N  
ATOM   1120  N7  ADE B  47     137.036 128.522 162.602  1.00  0.00           N  
ATOM   1121  C8  ADE B  47     136.061 127.927 161.980  1.00  0.00           C  
ATOM   1122  N9  ADE B  47     135.883 128.403 160.721  1.00  0.00           N  
ATOM   1123  H2* ADE B  47     134.358 127.222 157.402  1.00  0.00           H  
ATOM   1124  H61 ADE B  47     138.849 130.334 163.893  1.00  0.00           H  
ATOM   1125  H62 ADE B  47     139.407 131.850 163.234  1.00  0.00           H  
ATOM   1126  P   CYT B  48     137.297 123.798 158.858  1.00  0.00           P  
ATOM   1127  O1P CYT B  48     137.256 122.552 158.084  1.00  0.00           O  
ATOM   1128  O2P CYT B  48     137.622 123.848 160.281  1.00  0.00           O  
ATOM   1129  C5* CYT B  48     138.116 125.034 156.642  1.00  0.00           C  
ATOM   1130  O5* CYT B  48     138.217 124.846 158.052  1.00  0.00           O  
ATOM   1131  C4* CYT B  48     139.197 125.867 156.024  1.00  0.00           C  
ATOM   1132  O4* CYT B  48     139.082 127.263 156.349  1.00  0.00           O  
ATOM   1133  C3* CYT B  48     140.561 125.679 156.642  1.00  0.00           C  
ATOM   1134  O3* CYT B  48     141.124 124.379 156.381  1.00  0.00           O  
ATOM   1135  C2* CYT B  48     141.316 126.768 155.846  1.00  0.00           C  
ATOM   1136  O2* CYT B  48     141.307 126.453 154.459  1.00  0.00           O  
ATOM   1137  C1* CYT B  48     140.332 127.922 156.157  1.00  0.00           C  
ATOM   1138  N1  CYT B  48     140.762 128.618 157.411  1.00  0.00           N  
ATOM   1139  C2  CYT B  48     141.573 129.749 157.288  1.00  0.00           C  
ATOM   1140  O2  CYT B  48     142.021 130.069 156.171  1.00  0.00           O  
ATOM   1141  N3  CYT B  48     142.131 130.197 158.464  1.00  0.00           N  
ATOM   1142  C4  CYT B  48     141.618 129.863 159.659  1.00  0.00           C  
ATOM   1143  N4  CYT B  48     142.007 130.586 160.739  1.00  0.00           N  
ATOM   1144  C5  CYT B  48     140.424 129.089 159.705  1.00  0.00           C  
ATOM   1145  C6  CYT B  48     140.149 128.329 158.620  1.00  0.00           C  
ATOM   1146  H2* CYT B  48     141.724 127.130 153.937  1.00  0.00           H  
ATOM   1147  H41 CYT B  48     141.595 130.389 161.627  1.00  0.00           H  
ATOM   1148  H42 CYT B  48     142.891 131.076 160.652  1.00  0.00           H  
ATOM   1149  P   URI B  49     142.154 123.738 157.448  1.00  0.00           P  
ATOM   1150  O1P URI B  49     142.598 122.406 156.995  1.00  0.00           O  
ATOM   1151  O2P URI B  49     141.573 123.834 158.812  1.00  0.00           O  
ATOM   1152  C5* URI B  49     144.209 124.828 156.216  1.00  0.00           C  
ATOM   1153  O5* URI B  49     143.399 124.736 157.411  1.00  0.00           O  
ATOM   1154  C4* URI B  49     144.809 126.183 155.969  1.00  0.00           C  
ATOM   1155  O4* URI B  49     144.319 127.162 156.921  1.00  0.00           O  
ATOM   1156  C3* URI B  49     146.306 126.151 156.180  1.00  0.00           C  
ATOM   1157  O3* URI B  49     147.034 125.647 155.045  1.00  0.00           O  
ATOM   1158  C2* URI B  49     146.539 127.647 156.367  1.00  0.00           C  
ATOM   1159  O2* URI B  49     146.709 128.261 155.072  1.00  0.00           O  
ATOM   1160  C1* URI B  49     145.308 128.169 157.100  1.00  0.00           C  
ATOM   1161  N1  URI B  49     145.587 128.421 158.542  1.00  0.00           N  
ATOM   1162  C2  URI B  49     145.963 129.739 158.853  1.00  0.00           C  
ATOM   1163  O2  URI B  49     146.329 130.486 157.951  1.00  0.00           O  
ATOM   1164  N3  URI B  49     146.246 129.973 160.194  1.00  0.00           N  
ATOM   1165  C4  URI B  49     145.811 129.181 161.266  1.00  0.00           C  
ATOM   1166  O4  URI B  49     146.100 129.474 162.437  1.00  0.00           O  
ATOM   1167  C5  URI B  49     145.317 127.858 160.854  1.00  0.00           C  
ATOM   1168  C6  URI B  49     145.107 127.606 159.540  1.00  0.00           C  
ATOM   1169  H3  URI B  49     146.736 130.806 160.460  1.00  0.00           H  
ATOM   1170  H2* URI B  49     147.601 128.091 154.752  1.00  0.00           H  
ATOM   1171  P   URI B  50     148.622 125.363 155.255  1.00  0.00           P  
ATOM   1172  O1P URI B  50     149.345 126.540 154.802  1.00  0.00           O  
ATOM   1173  O2P URI B  50     148.883 124.063 154.610  1.00  0.00           O  
ATOM   1174  C5* URI B  50     149.854 125.977 157.498  1.00  0.00           C  
ATOM   1175  O5* URI B  50     148.814 125.230 156.825  1.00  0.00           O  
ATOM   1176  C4* URI B  50     149.730 125.972 159.004  1.00  0.00           C  
ATOM   1177  O4* URI B  50     148.393 126.059 159.471  1.00  0.00           O  
ATOM   1178  C3* URI B  50     149.954 124.590 159.636  1.00  0.00           C  
ATOM   1179  O3* URI B  50     151.305 124.196 159.416  1.00  0.00           O  
ATOM   1180  C2* URI B  50     149.680 124.887 161.073  1.00  0.00           C  
ATOM   1181  O2* URI B  50     150.522 125.945 161.623  1.00  0.00           O  
ATOM   1182  C1* URI B  50     148.274 125.487 160.803  1.00  0.00           C  
ATOM   1183  N1  URI B  50     147.308 124.342 160.771  1.00  0.00           N  
ATOM   1184  C2  URI B  50     146.658 124.004 161.952  1.00  0.00           C  
ATOM   1185  O2  URI B  50     147.020 124.507 163.037  1.00  0.00           O  
ATOM   1186  N3  URI B  50     145.702 123.029 161.856  1.00  0.00           N  
ATOM   1187  C4  URI B  50     145.312 122.328 160.693  1.00  0.00           C  
ATOM   1188  O4  URI B  50     144.420 121.490 160.725  1.00  0.00           O  
ATOM   1189  C5  URI B  50     145.995 122.823 159.508  1.00  0.00           C  
ATOM   1190  C6  URI B  50     146.832 123.880 159.572  1.00  0.00           C  
ATOM   1191  H3  URI B  50     145.120 122.836 162.671  1.00  0.00           H  
ATOM   1192  H2* URI B  50     151.016 126.357 160.918  1.00  0.00           H  
ATOM   1193  P   GUA B  51     151.817 122.740 159.810  1.00  0.00           P  
ATOM   1194  O1P GUA B  51     153.200 122.575 159.361  1.00  0.00           O  
ATOM   1195  O2P GUA B  51     150.815 121.738 159.329  1.00  0.00           O  
ATOM   1196  C5* GUA B  51     152.632 123.674 162.163  1.00  0.00           C  
ATOM   1197  O5* GUA B  51     151.817 122.736 161.440  1.00  0.00           O  
ATOM   1198  C4* GUA B  51     152.797 123.253 163.651  1.00  0.00           C  
ATOM   1199  O4* GUA B  51     151.602 123.509 164.355  1.00  0.00           O  
ATOM   1200  C3* GUA B  51     153.159 121.802 163.783  1.00  0.00           C  
ATOM   1201  O3* GUA B  51     154.564 121.577 163.820  1.00  0.00           O  
ATOM   1202  C2* GUA B  51     152.509 121.468 165.147  1.00  0.00           C  
ATOM   1203  O2* GUA B  51     153.433 121.765 166.200  1.00  0.00           O  
ATOM   1204  C1* GUA B  51     151.309 122.415 165.253  1.00  0.00           C  
ATOM   1205  N1  GUA B  51     147.244 119.948 167.120  1.00  0.00           N  
ATOM   1206  C2  GUA B  51     148.517 120.126 167.665  1.00  0.00           C  
ATOM   1207  N2  GUA B  51     148.659 119.783 168.970  1.00  0.00           N  
ATOM   1208  N3  GUA B  51     149.519 120.790 167.070  1.00  0.00           N  
ATOM   1209  C4  GUA B  51     149.153 121.280 165.834  1.00  0.00           C  
ATOM   1210  C5  GUA B  51     148.009 120.923 165.138  1.00  0.00           C  
ATOM   1211  C6  GUA B  51     146.906 120.383 165.834  1.00  0.00           C  
ATOM   1212  O6  GUA B  51     145.729 120.232 165.431  1.00  0.00           O  
ATOM   1213  N7  GUA B  51     148.215 121.170 163.760  1.00  0.00           N  
ATOM   1214  C8  GUA B  51     149.295 121.852 163.705  1.00  0.00           C  
ATOM   1215  N9  GUA B  51     150.050 121.733 164.868  1.00  0.00           N  
ATOM   1216  H1  GUA B  51     146.489 119.664 167.715  1.00  0.00           H  
ATOM   1217  H2* GUA B  51     152.925 122.031 166.983  1.00  0.00           H  
ATOM   1218  H21 GUA B  51     147.908 119.357 169.469  1.00  0.00           H  
ATOM   1219  H22 GUA B  51     149.496 120.081 169.460  1.00  0.00           H  
ATOM   1220  P   CYT B  52     155.109 120.222 163.083  1.00  0.00           P  
ATOM   1221  O1P CYT B  52     156.606 120.428 163.037  1.00  0.00           O  
ATOM   1222  O2P CYT B  52     154.330 119.984 161.856  1.00  0.00           O  
ATOM   1223  C5* CYT B  52     155.466 119.087 165.454  1.00  0.00           C  
ATOM   1224  O5* CYT B  52     154.843 119.069 164.136  1.00  0.00           O  
ATOM   1225  C4* CYT B  52     154.651 118.341 166.489  1.00  0.00           C  
ATOM   1226  O4* CYT B  52     153.355 118.872 166.626  1.00  0.00           O  
ATOM   1227  C3* CYT B  52     154.294 116.936 166.054  1.00  0.00           C  
ATOM   1228  O3* CYT B  52     155.420 116.066 166.173  1.00  0.00           O  
ATOM   1229  C2* CYT B  52     153.259 116.583 167.111  1.00  0.00           C  
ATOM   1230  O2* CYT B  52     153.882 116.519 168.411  1.00  0.00           O  
ATOM   1231  C1* CYT B  52     152.394 117.870 167.024  1.00  0.00           C  
ATOM   1232  N1  CYT B  52     151.328 117.714 165.990  1.00  0.00           N  
ATOM   1233  C2  CYT B  52     150.188 117.018 166.315  1.00  0.00           C  
ATOM   1234  O2  CYT B  52     149.918 116.762 167.505  1.00  0.00           O  
ATOM   1235  N3  CYT B  52     149.217 116.977 165.335  1.00  0.00           N  
ATOM   1236  C4  CYT B  52     149.515 117.151 164.040  1.00  0.00           C  
ATOM   1237  N4  CYT B  52     148.572 116.936 163.106  1.00  0.00           N  
ATOM   1238  C5  CYT B  52     150.810 117.632 163.664  1.00  0.00           C  
ATOM   1239  C6  CYT B  52     151.511 118.158 164.717  1.00  0.00           C  
ATOM   1240  H2* CYT B  52     154.317 115.645 168.484  1.00  0.00           H  
ATOM   1241  H41 CYT B  52     148.769 117.233 162.154  1.00  0.00           H  
ATOM   1242  H42 CYT B  52     147.601 117.009 163.426  1.00  0.00           H  
ATOM   1243  P   GUA B  53     155.626 114.821 165.166  1.00  0.00           P  
ATOM   1244  O1P GUA B  53     156.317 115.306 163.953  1.00  0.00           O  
ATOM   1245  O2P GUA B  53     154.353 114.070 165.028  1.00  0.00           O  
ATOM   1246  C5* GUA B  53     156.189 113.333 167.290  1.00  0.00           C  
ATOM   1247  O5* GUA B  53     156.656 113.924 166.054  1.00  0.00           O  
ATOM   1248  C4* GUA B  53     157.333 113.113 168.228  1.00  0.00           C  
ATOM   1249  O4* GUA B  53     158.386 114.070 167.940  1.00  0.00           O  
ATOM   1250  C3* GUA B  53     157.004 113.306 169.707  1.00  0.00           C  
ATOM   1251  O3* GUA B  53     156.400 112.152 170.229  1.00  0.00           O  
ATOM   1252  C2* GUA B  53     158.382 113.589 170.238  1.00  0.00           C  
ATOM   1253  O2* GUA B  53     159.178 112.440 170.375  1.00  0.00           O  
ATOM   1254  C1* GUA B  53     158.954 114.528 169.162  1.00  0.00           C  
ATOM   1255  N1  GUA B  53     160.167 118.845 171.606  1.00  0.00           N  
ATOM   1256  C2  GUA B  53     160.867 117.632 171.529  1.00  0.00           C  
ATOM   1257  N2  GUA B  53     161.980 117.554 172.302  1.00  0.00           N  
ATOM   1258  N3  GUA B  53     160.410 116.551 170.883  1.00  0.00           N  
ATOM   1259  C4  GUA B  53     159.325 116.844 170.087  1.00  0.00           C  
ATOM   1260  C5  GUA B  53     158.478 117.934 170.256  1.00  0.00           C  
ATOM   1261  C6  GUA B  53     158.977 119.110 170.920  1.00  0.00           C  
ATOM   1262  O6  GUA B  53     158.427 120.218 171.011  1.00  0.00           O  
ATOM   1263  N7  GUA B  53     157.333 117.787 169.492  1.00  0.00           N  
ATOM   1264  C8  GUA B  53     157.516 116.656 168.851  1.00  0.00           C  
ATOM   1265  N9  GUA B  53     158.496 115.906 169.492  1.00  0.00           N  
ATOM   1266  H1  GUA B  53     160.620 119.641 172.060  1.00  0.00           H  
ATOM   1267  H2* GUA B  53     159.073 112.056 171.231  1.00  0.00           H  
ATOM   1268  H21 GUA B  53     162.135 118.222 173.035  1.00  0.00           H  
ATOM   1269  H22 GUA B  53     162.456 116.684 172.321  1.00  0.00           H  
ATOM   1270  P   CYT B  54     155.278 112.271 171.414  1.00  0.00           P  
ATOM   1271  O1P CYT B  54     155.196 113.750 171.680  1.00  0.00           O  
ATOM   1272  O2P CYT B  54     155.681 111.342 172.485  1.00  0.00           O  
ATOM   1273  C5* CYT B  54     153.781 110.458 170.233  1.00  0.00           C  
ATOM   1274  O5* CYT B  54     153.928 111.772 170.718  1.00  0.00           O  
ATOM   1275  C4* CYT B  54     152.376 109.946 170.270  1.00  0.00           C  
ATOM   1276  O4* CYT B  54     151.451 110.962 169.817  1.00  0.00           O  
ATOM   1277  C3* CYT B  54     152.156 108.829 169.304  1.00  0.00           C  
ATOM   1278  O3* CYT B  54     152.554 107.556 169.794  1.00  0.00           O  
ATOM   1279  C2* CYT B  54     150.650 108.897 169.093  1.00  0.00           C  
ATOM   1280  O2* CYT B  54     149.908 108.197 170.110  1.00  0.00           O  
ATOM   1281  C1* CYT B  54     150.375 110.390 169.112  1.00  0.00           C  
ATOM   1282  N1  CYT B  54     150.320 110.934 167.715  1.00  0.00           N  
ATOM   1283  C2  CYT B  54     149.066 110.898 167.088  1.00  0.00           C  
ATOM   1284  O2  CYT B  54     148.064 110.632 167.766  1.00  0.00           O  
ATOM   1285  N3  CYT B  54     148.979 111.378 165.797  1.00  0.00           N  
ATOM   1286  C4  CYT B  54     150.082 111.795 165.147  1.00  0.00           C  
ATOM   1287  N4  CYT B  54     149.936 112.051 163.829  1.00  0.00           N  
ATOM   1288  C5  CYT B  54     151.360 111.772 165.733  1.00  0.00           C  
ATOM   1289  C6  CYT B  54     151.428 111.264 167.010  1.00  0.00           C  
ATOM   1290  H2* CYT B  54     149.016 108.018 169.785  1.00  0.00           H  
ATOM   1291  H41 CYT B  54     150.737 112.134 163.252  1.00  0.00           H  
ATOM   1292  H42 CYT B  54     149.011 112.152 163.445  1.00  0.00           H  
ATOM   1293  P   ADE B  55     153.049 106.448 168.713  1.00  0.00           P  
ATOM   1294  O1P ADE B  55     153.589 105.286 169.469  1.00  0.00           O  
ATOM   1295  O2P ADE B  55     153.841 107.126 167.693  1.00  0.00           O  
ATOM   1296  C5* ADE B  55     150.710 105.222 168.805  1.00  0.00           C  
ATOM   1297  O5* ADE B  55     151.666 105.945 168.040  1.00  0.00           O  
ATOM   1298  C4* ADE B  55     149.300 105.304 168.292  1.00  0.00           C  
ATOM   1299  O4* ADE B  55     149.144 106.361 167.336  1.00  0.00           O  
ATOM   1300  C3* ADE B  55     148.878 104.050 167.519  1.00  0.00           C  
ATOM   1301  O3* ADE B  55     148.535 103.033 168.430  1.00  0.00           O  
ATOM   1302  C2* ADE B  55     147.652 104.613 166.763  1.00  0.00           C  
ATOM   1303  O2* ADE B  55     146.521 104.562 167.624  1.00  0.00           O  
ATOM   1304  C1* ADE B  55     148.055 106.082 166.452  1.00  0.00           C  
ATOM   1305  N1  ADE B  55     146.297 106.458 161.673  1.00  0.00           N  
ATOM   1306  C2  ADE B  55     145.706 106.563 162.877  1.00  0.00           C  
ATOM   1307  N3  ADE B  55     146.237 106.503 164.090  1.00  0.00           N  
ATOM   1308  C4  ADE B  55     147.588 106.348 164.008  1.00  0.00           C  
ATOM   1309  C5  ADE B  55     148.357 106.311 162.845  1.00  0.00           C  
ATOM   1310  C6  ADE B  55     147.638 106.302 161.618  1.00  0.00           C  
ATOM   1311  N6  ADE B  55     148.256 106.407 160.414  1.00  0.00           N  
ATOM   1312  N7  ADE B  55     149.675 106.535 163.188  1.00  0.00           N  
ATOM   1313  C8  ADE B  55     149.680 106.512 164.516  1.00  0.00           C  
ATOM   1314  N9  ADE B  55     148.448 106.256 165.056  1.00  0.00           N  
ATOM   1315  H2* ADE B  55     145.724 104.823 167.162  1.00  0.00           H  
ATOM   1316  H61 ADE B  55     149.236 106.187 160.336  1.00  0.00           H  
ATOM   1317  H62 ADE B  55     147.665 106.247 159.599  1.00  0.00           H  
ATOM   1318  P   GUA B  56     148.672 101.440 168.050  1.00  0.00           P  
ATOM   1319  O1P GUA B  56     147.304 100.978 167.747  1.00  0.00           O  
ATOM   1320  O2P GUA B  56     149.391 100.822 169.189  1.00  0.00           O  
ATOM   1321  C5* GUA B  56     149.419 100.598 165.678  1.00  0.00           C  
ATOM   1322  O5* GUA B  56     149.583 101.491 166.763  1.00  0.00           O  
ATOM   1323  C4* GUA B  56     150.389 100.800 164.561  1.00  0.00           C  
ATOM   1324  O4* GUA B  56     151.735 100.621 164.923  1.00  0.00           O  
ATOM   1325  C3* GUA B  56     150.192  99.820 163.445  1.00  0.00           C  
ATOM   1326  O3* GUA B  56     150.526 100.337 162.167  1.00  0.00           O  
ATOM   1327  C2* GUA B  56     151.021  98.643 163.884  1.00  0.00           C  
ATOM   1328  O2* GUA B  56     151.410  97.865 162.717  1.00  0.00           O  
ATOM   1329  C1* GUA B  56     152.257  99.390 164.401  1.00  0.00           C  
ATOM   1330  N1  GUA B  56     155.196  95.256 165.271  1.00  0.00           N  
ATOM   1331  C2  GUA B  56     154.742  95.792 164.058  1.00  0.00           C  
ATOM   1332  N2  GUA B  56     155.040  95.096 162.946  1.00  0.00           N  
ATOM   1333  N3  GUA B  56     153.877  96.835 163.980  1.00  0.00           N  
ATOM   1334  C4  GUA B  56     153.831  97.536 165.161  1.00  0.00           C  
ATOM   1335  C5  GUA B  56     154.120  97.005 166.420  1.00  0.00           C  
ATOM   1336  C6  GUA B  56     154.935  95.847 166.521  1.00  0.00           C  
ATOM   1337  O6  GUA B  56     155.516  95.425 167.546  1.00  0.00           O  
ATOM   1338  N7  GUA B  56     153.845  97.957 167.386  1.00  0.00           N  
ATOM   1339  C8  GUA B  56     153.062  98.817 166.782  1.00  0.00           C  
ATOM   1340  N9  GUA B  56     152.966  98.602 165.408  1.00  0.00           N  
ATOM   1341  H1  GUA B  56     155.750  94.414 165.266  1.00  0.00           H  
ATOM   1342  H2* GUA B  56     151.685  96.996 162.982  1.00  0.00           H  
ATOM   1343  H21 GUA B  56     155.553  94.231 163.010  1.00  0.00           H  
ATOM   1344  H22 GUA B  56     154.582  95.375 162.099  1.00  0.00           H  
ATOM   1345  P   ADE B  57     149.652  99.838 160.895  1.00  0.00           P  
ATOM   1346  O1P ADE B  57     149.345  98.396 161.055  1.00  0.00           O  
ATOM   1347  O2P ADE B  57     150.339 100.346 159.659  1.00  0.00           O  
ATOM   1348  C5* ADE B  57     147.533 100.740 162.268  1.00  0.00           C  
ATOM   1349  O5* ADE B  57     148.302 100.644 161.032  1.00  0.00           O  
ATOM   1350  C4* ADE B  57     146.040 100.809 161.980  1.00  0.00           C  
ATOM   1351  O4* ADE B  57     145.303 100.946 163.206  1.00  0.00           O  
ATOM   1352  C3* ADE B  57     145.642 102.081 161.229  1.00  0.00           C  
ATOM   1353  O3* ADE B  57     145.917 101.926 159.824  1.00  0.00           O  
ATOM   1354  C2* ADE B  57     144.136 102.113 161.499  1.00  0.00           C  
ATOM   1355  O2* ADE B  57     143.459 101.147 160.666  1.00  0.00           O  
ATOM   1356  C1* ADE B  57     144.104 101.683 162.946  1.00  0.00           C  
ATOM   1357  N1  ADE B  57     141.238 105.670 164.552  1.00  0.00           N  
ATOM   1358  C2  ADE B  57     140.945 104.617 163.765  1.00  0.00           C  
ATOM   1359  N3  ADE B  57     141.760 103.651 163.335  1.00  0.00           N  
ATOM   1360  C4  ADE B  57     142.964 103.706 163.976  1.00  0.00           C  
ATOM   1361  C5  ADE B  57     143.367 104.713 164.854  1.00  0.00           C  
ATOM   1362  C6  ADE B  57     142.433 105.725 165.166  1.00  0.00           C  
ATOM   1363  N6  ADE B  57     142.744 106.792 165.926  1.00  0.00           N  
ATOM   1364  N7  ADE B  57     144.553 104.366 165.440  1.00  0.00           N  
ATOM   1365  C8  ADE B  57     144.942 103.304 164.767  1.00  0.00           C  
ATOM   1366  N9  ADE B  57     144.026 102.901 163.802  1.00  0.00           N  
ATOM   1367  H2* ADE B  57     142.612 100.932 161.060  1.00  0.00           H  
ATOM   1368  H61 ADE B  57     143.646 106.860 166.338  1.00  0.00           H  
ATOM   1369  H62 ADE B  57     142.026 107.478 166.109  1.00  0.00           H  
ATOM   1370  P   ADE B  58     146.214 103.125 158.835  1.00  0.00           P  
ATOM   1371  O1P ADE B  58     147.244 102.727 157.819  1.00  0.00           O  
ATOM   1372  O2P ADE B  58     146.448 104.338 159.663  1.00  0.00           O  
ATOM   1373  C5* ADE B  58     143.770 104.095 158.620  1.00  0.00           C  
ATOM   1374  O5* ADE B  58     144.795 103.326 158.038  1.00  0.00           O  
ATOM   1375  C4* ADE B  58     142.502 104.242 157.787  1.00  0.00           C  
ATOM   1376  O4* ADE B  58     142.735 105.144 156.725  1.00  0.00           O  
ATOM   1377  C3* ADE B  58     142.140 102.887 157.201  1.00  0.00           C  
ATOM   1378  O3* ADE B  58     141.206 102.214 158.025  1.00  0.00           O  
ATOM   1379  C2* ADE B  58     141.486 103.345 155.878  1.00  0.00           C  
ATOM   1380  O2* ADE B  58     140.067 103.464 156.020  1.00  0.00           O  
ATOM   1381  C1* ADE B  58     142.072 104.727 155.507  1.00  0.00           C  
ATOM   1382  N1  ADE B  58     143.106 105.038 150.476  1.00  0.00           N  
ATOM   1383  C2  ADE B  58     141.998 105.373 151.172  1.00  0.00           C  
ATOM   1384  N3  ADE B  58     141.806 105.258 152.499  1.00  0.00           N  
ATOM   1385  C4  ADE B  58     142.928 104.865 153.131  1.00  0.00           C  
ATOM   1386  C5  ADE B  58     144.122 104.498 152.518  1.00  0.00           C  
ATOM   1387  C6  ADE B  58     144.241 104.782 151.122  1.00  0.00           C  
ATOM   1388  N6  ADE B  58     145.390 104.539 150.462  1.00  0.00           N  
ATOM   1389  N7  ADE B  58     145.129 104.475 153.511  1.00  0.00           N  
ATOM   1390  C8  ADE B  58     144.456 104.425 154.633  1.00  0.00           C  
ATOM   1391  N9  ADE B  58     143.088 104.544 154.440  1.00  0.00           N  
ATOM   1392  H2* ADE B  58     139.883 104.356 156.331  1.00  0.00           H  
ATOM   1393  H61 ADE B  58     146.164 104.073 150.893  1.00  0.00           H  
ATOM   1394  H62 ADE B  58     145.358 104.617 149.451  1.00  0.00           H  
ATOM   1395  P   ADE B  59     141.028 100.621 158.075  1.00  0.00           P  
ATOM   1396  O1P ADE B  59     139.989 100.310 159.077  1.00  0.00           O  
ATOM   1397  O2P ADE B  59     142.383 100.031 158.299  1.00  0.00           O  
ATOM   1398  C5* ADE B  59     141.037  99.197 155.809  1.00  0.00           C  
ATOM   1399  O5* ADE B  59     140.529 100.250 156.615  1.00  0.00           O  
ATOM   1400  C4* ADE B  59     140.620  99.435 154.335  1.00  0.00           C  
ATOM   1401  O4* ADE B  59     141.170 100.713 153.946  1.00  0.00           O  
ATOM   1402  C3* ADE B  59     141.403  98.465 153.456  1.00  0.00           C  
ATOM   1403  O3* ADE B  59     140.671  97.229 153.287  1.00  0.00           O  
ATOM   1404  C2* ADE B  59     141.339  99.225 152.133  1.00  0.00           C  
ATOM   1405  O2* ADE B  59     140.044  99.161 151.543  1.00  0.00           O  
ATOM   1406  C1* ADE B  59     141.650 100.630 152.609  1.00  0.00           C  
ATOM   1407  N1  ADE B  59     145.830 101.541 149.712  1.00  0.00           N  
ATOM   1408  C2  ADE B  59     144.539 101.454 149.391  1.00  0.00           C  
ATOM   1409  N3  ADE B  59     143.495 101.363 150.211  1.00  0.00           N  
ATOM   1410  C4  ADE B  59     143.893 101.074 151.479  1.00  0.00           C  
ATOM   1411  C5  ADE B  59     145.207 100.955 151.923  1.00  0.00           C  
ATOM   1412  C6  ADE B  59     146.233 101.111 150.934  1.00  0.00           C  
ATOM   1413  N6  ADE B  59     147.546 101.115 151.236  1.00  0.00           N  
ATOM   1414  N7  ADE B  59     145.221 100.964 153.300  1.00  0.00           N  
ATOM   1415  C8  ADE B  59     143.976 100.699 153.644  1.00  0.00           C  
ATOM   1416  N9  ADE B  59     143.120 100.928 152.577  1.00  0.00           N  
ATOM   1417  H2* ADE B  59     140.140  99.243 150.604  1.00  0.00           H  
ATOM   1418  H61 ADE B  59     147.830 101.212 152.216  1.00  0.00           H  
ATOM   1419  H62 ADE B  59     148.174 101.472 150.522  1.00  0.00           H  
ATOM   1420  P   ADE B  60     141.454  95.796 153.241  1.00  0.00           P  
ATOM   1421  O1P ADE B  60     140.419  94.720 153.104  1.00  0.00           O  
ATOM   1422  O2P ADE B  60     142.406  95.746 154.353  1.00  0.00           O  
ATOM   1423  C5* ADE B  60     141.646  95.668 150.613  1.00  0.00           C  
ATOM   1424  O5* ADE B  60     142.282  95.883 151.891  1.00  0.00           O  
ATOM   1425  C4* ADE B  60     142.346  96.387 149.455  1.00  0.00           C  
ATOM   1426  O4* ADE B  60     143.399  95.604 148.924  1.00  0.00           O  
ATOM   1427  C3* ADE B  60     141.307  96.703 148.357  1.00  0.00           C  
ATOM   1428  O3* ADE B  60     141.454  98.117 148.036  1.00  0.00           O  
ATOM   1429  C2* ADE B  60     141.852  95.888 147.198  1.00  0.00           C  
ATOM   1430  O2* ADE B  60     141.783  96.638 145.953  1.00  0.00           O  
ATOM   1431  C1* ADE B  60     143.266  95.439 147.505  1.00  0.00           C  
ATOM   1432  N1  ADE B  60     145.422  92.180 144.186  1.00  0.00           N  
ATOM   1433  C2  ADE B  60     145.729  93.443 144.511  1.00  0.00           C  
ATOM   1434  N3  ADE B  60     145.120  94.235 145.390  1.00  0.00           N  
ATOM   1435  C4  ADE B  60     144.104  93.585 146.040  1.00  0.00           C  
ATOM   1436  C5  ADE B  60     143.687  92.317 145.775  1.00  0.00           C  
ATOM   1437  C6  ADE B  60     144.420  91.557 144.818  1.00  0.00           C  
ATOM   1438  N6  ADE B  60     144.164  90.253 144.553  1.00  0.00           N  
ATOM   1439  N7  ADE B  60     142.831  91.882 146.800  1.00  0.00           N  
ATOM   1440  C8  ADE B  60     142.506  93.004 147.414  1.00  0.00           C  
ATOM   1441  N9  ADE B  60     143.436  94.011 147.176  1.00  0.00           N  
ATOM   1442  H2* ADE B  60     142.360  96.194 145.335  1.00  0.00           H  
ATOM   1443  H61 ADE B  60     143.481  89.777 145.125  1.00  0.00           H  
ATOM   1444  H62 ADE B  60     144.653  89.832 143.793  1.00  0.00           H  
ATOM   1445  P   CYT B  61     140.172  98.914 147.446  1.00  0.00           P  
ATOM   1446  O1P CYT B  61     139.714  99.857 148.489  1.00  0.00           O  
ATOM   1447  O2P CYT B  61     139.201  97.911 146.910  1.00  0.00           O  
ATOM   1448  C5* CYT B  61     140.858  99.234 144.937  1.00  0.00           C  
ATOM   1449  O5* CYT B  61     140.813  99.733 146.255  1.00  0.00           O  
ATOM   1450  C4* CYT B  61     141.911  99.898 144.077  1.00  0.00           C  
ATOM   1451  O4* CYT B  61     142.818 100.699 144.855  1.00  0.00           O  
ATOM   1452  C3* CYT B  61     142.863  98.831 143.463  1.00  0.00           C  
ATOM   1453  O3* CYT B  61     142.255  98.300 142.278  1.00  0.00           O  
ATOM   1454  C2* CYT B  61     144.072  99.692 143.170  1.00  0.00           C  
ATOM   1455  O2* CYT B  61     143.852 100.502 142.012  1.00  0.00           O  
ATOM   1456  C1* CYT B  61     144.159 100.562 144.420  1.00  0.00           C  
ATOM   1457  N1  CYT B  61     145.038  99.916 145.450  1.00  0.00           N  
ATOM   1458  C2  CYT B  61     146.338 100.346 145.528  1.00  0.00           C  
ATOM   1459  O2  CYT B  61     146.832 100.937 144.539  1.00  0.00           O  
ATOM   1460  N3  CYT B  61     147.166  99.770 146.480  1.00  0.00           N  
ATOM   1461  C4  CYT B  61     146.663  98.991 147.450  1.00  0.00           C  
ATOM   1462  N4  CYT B  61     147.565  98.296 148.178  1.00  0.00           N  
ATOM   1463  C5  CYT B  61     145.331  98.438 147.290  1.00  0.00           C  
ATOM   1464  C6  CYT B  61     144.530  99.088 146.420  1.00  0.00           C  
ATOM   1465  H2* CYT B  61     144.708 100.722 141.628  1.00  0.00           H  
ATOM   1466  H41 CYT B  61     147.240  97.618 148.842  1.00  0.00           H  
ATOM   1467  H42 CYT B  61     148.549  98.433 148.022  1.00  0.00           H  
ATOM   1468  P   ADE B  62     142.511  96.730 141.953  1.00  0.00           P  
ATOM   1469  O1P ADE B  62     141.568  96.281 140.904  1.00  0.00           O  
ATOM   1470  O2P ADE B  62     142.534  96.039 143.257  1.00  0.00           O  
ATOM   1471  C5* ADE B  62     144.351  97.247 140.094  1.00  0.00           C  
ATOM   1472  O5* ADE B  62     144.022  96.693 141.385  1.00  0.00           O  
ATOM   1473  C4* ADE B  62     145.839  97.572 139.975  1.00  0.00           C  
ATOM   1474  O4* ADE B  62     146.278  98.387 141.101  1.00  0.00           O  
ATOM   1475  C3* ADE B  62     146.695  96.300 140.080  1.00  0.00           C  
ATOM   1476  O3* ADE B  62     146.704  95.609 138.812  1.00  0.00           O  
ATOM   1477  C2* ADE B  62     148.027  96.913 140.419  1.00  0.00           C  
ATOM   1478  O2* ADE B  62     148.723  97.430 139.302  1.00  0.00           O  
ATOM   1479  C1* ADE B  62     147.633  98.053 141.403  1.00  0.00           C  
ATOM   1480  N1  ADE B  62     151.099  97.202 145.065  1.00  0.00           N  
ATOM   1481  C2  ADE B  62     151.227  97.591 143.802  1.00  0.00           C  
ATOM   1482  N3  ADE B  62     150.275  97.760 142.868  1.00  0.00           N  
ATOM   1483  C4  ADE B  62     149.030  97.545 143.417  1.00  0.00           C  
ATOM   1484  C5  ADE B  62     148.759  97.197 144.736  1.00  0.00           C  
ATOM   1485  C6  ADE B  62     149.876  96.886 145.551  1.00  0.00           C  
ATOM   1486  N6  ADE B  62     149.794  96.611 146.860  1.00  0.00           N  
ATOM   1487  N7  ADE B  62     147.414  96.909 144.864  1.00  0.00           N  
ATOM   1488  C8  ADE B  62     146.901  97.151 143.683  1.00  0.00           C  
ATOM   1489  N9  ADE B  62     147.821  97.581 142.772  1.00  0.00           N  
ATOM   1490  H2* ADE B  62     148.553  98.378 139.192  1.00  0.00           H  
ATOM   1491  H61 ADE B  62     148.878  96.405 147.272  1.00  0.00           H  
ATOM   1492  H62 ADE B  62     150.636  96.515 147.382  1.00  0.00           H  
ATOM   1493  P   ADE B  63     147.070  94.011 138.835  1.00  0.00           P  
ATOM   1494  O1P ADE B  63     146.567  93.484 137.521  1.00  0.00           O  
ATOM   1495  O2P ADE B  63     146.590  93.425 140.112  1.00  0.00           O  
ATOM   1496  C5* ADE B  63     149.409  94.725 137.810  1.00  0.00           C  
ATOM   1497  O5* ADE B  63     148.659  94.043 138.840  1.00  0.00           O  
ATOM   1498  C4* ADE B  63     150.897  94.826 138.226  1.00  0.00           C  
ATOM   1499  O4* ADE B  63     150.934  95.517 139.494  1.00  0.00           O  
ATOM   1500  C3* ADE B  63     151.492  93.489 138.583  1.00  0.00           C  
ATOM   1501  O3* ADE B  63     151.945  92.752 137.471  1.00  0.00           O  
ATOM   1502  C2* ADE B  63     152.600  93.851 139.526  1.00  0.00           C  
ATOM   1503  O2* ADE B  63     153.749  94.313 138.821  1.00  0.00           O  
ATOM   1504  C1* ADE B  63     151.973  95.000 140.327  1.00  0.00           C  
ATOM   1505  N1  ADE B  63     153.030  93.251 145.052  1.00  0.00           N  
ATOM   1506  C2  ADE B  63     153.813  93.791 144.099  1.00  0.00           C  
ATOM   1507  N3  ADE B  63     153.452  94.199 142.877  1.00  0.00           N  
ATOM   1508  C4  ADE B  63     152.129  94.121 142.717  1.00  0.00           C  
ATOM   1509  C5  ADE B  63     151.190  93.810 143.674  1.00  0.00           C  
ATOM   1510  C6  ADE B  63     151.689  93.361 144.923  1.00  0.00           C  
ATOM   1511  N6  ADE B  63     150.883  92.857 145.894  1.00  0.00           N  
ATOM   1512  N7  ADE B  63     149.904  93.787 143.156  1.00  0.00           N  
ATOM   1513  C8  ADE B  63     150.078  94.135 141.893  1.00  0.00           C  
ATOM   1514  N9  ADE B  63     151.387  94.437 141.582  1.00  0.00           N  
ATOM   1515  H2* ADE B  63     154.532  94.267 139.389  1.00  0.00           H  
ATOM   1516  H61 ADE B  63     149.899  92.812 145.761  1.00  0.00           H  
ATOM   1517  H62 ADE B  63     151.305  92.386 146.672  1.00  0.00           H  
ATOM   1518  P   GUA B  64     151.872  91.145 137.347  1.00  0.00           P  
ATOM   1519  O1P GUA B  64     152.225  90.738 135.965  1.00  0.00           O  
ATOM   1520  O2P GUA B  64     150.572  90.747 137.956  1.00  0.00           O  
ATOM   1521  C5* GUA B  64     152.875  90.527 139.719  1.00  0.00           C  
ATOM   1522  O5* GUA B  64     153.072  90.683 138.318  1.00  0.00           O  
ATOM   1523  C4* GUA B  64     153.630  89.392 140.359  1.00  0.00           C  
ATOM   1524  O4* GUA B  64     154.596  89.809 141.302  1.00  0.00           O  
ATOM   1525  C3* GUA B  64     152.783  88.582 141.353  1.00  0.00           C  
ATOM   1526  O3* GUA B  64     151.758  87.827 140.694  1.00  0.00           O  
ATOM   1527  C2* GUA B  64     153.854  87.680 141.911  1.00  0.00           C  
ATOM   1528  O2* GUA B  64     154.225  86.700 140.923  1.00  0.00           O  
ATOM   1529  C1* GUA B  64     155.003  88.683 142.126  1.00  0.00           C  
ATOM   1530  N1  GUA B  64     156.079  87.167 146.915  1.00  0.00           N  
ATOM   1531  C2  GUA B  64     156.116  86.458 145.702  1.00  0.00           C  
ATOM   1532  N2  GUA B  64     156.752  85.268 145.766  1.00  0.00           N  
ATOM   1533  N3  GUA B  64     155.887  87.007 144.502  1.00  0.00           N  
ATOM   1534  C4  GUA B  64     155.580  88.339 144.585  1.00  0.00           C  
ATOM   1535  C5  GUA B  64     155.228  89.017 145.738  1.00  0.00           C  
ATOM   1536  C6  GUA B  64     155.681  88.481 147.002  1.00  0.00           C  
ATOM   1537  O6  GUA B  64     155.498  89.021 148.119  1.00  0.00           O  
ATOM   1538  N7  GUA B  64     154.857  90.321 145.432  1.00  0.00           N  
ATOM   1539  C8  GUA B  64     154.683  90.294 144.118  1.00  0.00           C  
ATOM   1540  N9  GUA B  64     155.049  89.090 143.555  1.00  0.00           N  
ATOM   1541  H1  GUA B  64     156.331  86.691 147.766  1.00  0.00           H  
ATOM   1542  H2* GUA B  64     155.141  86.426 141.110  1.00  0.00           H  
ATOM   1543  H21 GUA B  64     156.972  84.856 146.658  1.00  0.00           H  
ATOM   1544  H22 GUA B  64     156.958  84.792 144.887  1.00  0.00           H  
ATOM   1545  P   ADE B  65     150.517  87.254 141.490  1.00  0.00           P  
ATOM   1546  O1P ADE B  65     149.551  86.591 140.575  1.00  0.00           O  
ATOM   1547  O2P ADE B  65     150.027  88.275 142.410  1.00  0.00           O  
ATOM   1548  C5* ADE B  65     151.831  84.956 141.728  1.00  0.00           C  
ATOM   1549  O5* ADE B  65     151.186  86.087 142.369  1.00  0.00           O  
ATOM   1550  C4* ADE B  65     152.261  83.890 142.694  1.00  0.00           C  
ATOM   1551  O4* ADE B  65     153.328  84.302 143.564  1.00  0.00           O  
ATOM   1552  C3* ADE B  65     151.117  83.519 143.637  1.00  0.00           C  
ATOM   1553  O3* ADE B  65     150.215  82.553 143.051  1.00  0.00           O  
ATOM   1554  C2* ADE B  65     151.904  82.782 144.740  1.00  0.00           C  
ATOM   1555  O2* ADE B  65     152.353  81.546 144.228  1.00  0.00           O  
ATOM   1556  C1* ADE B  65     153.081  83.757 144.878  1.00  0.00           C  
ATOM   1557  N1  ADE B  65     153.104  85.313 149.785  1.00  0.00           N  
ATOM   1558  C2  ADE B  65     153.346  84.132 149.176  1.00  0.00           C  
ATOM   1559  N3  ADE B  65     153.072  83.784 147.908  1.00  0.00           N  
ATOM   1560  C4  ADE B  65     152.916  84.892 147.130  1.00  0.00           C  
ATOM   1561  C5  ADE B  65     152.637  86.156 147.615  1.00  0.00           C  
ATOM   1562  C6  ADE B  65     152.834  86.380 149.007  1.00  0.00           C  
ATOM   1563  N6  ADE B  65     152.788  87.621 149.556  1.00  0.00           N  
ATOM   1564  N7  ADE B  65     152.495  87.012 146.526  1.00  0.00           N  
ATOM   1565  C8  ADE B  65     152.522  86.229 145.473  1.00  0.00           C  
ATOM   1566  N9  ADE B  65     152.728  84.901 145.779  1.00  0.00           N  
ATOM   1567  H2* ADE B  65     152.879  81.056 144.864  1.00  0.00           H  
ATOM   1568  H61 ADE B  65     152.353  88.362 149.071  1.00  0.00           H  
ATOM   1569  H62 ADE B  65     153.030  87.680 150.554  1.00  0.00           H  
ATOM   1570  P   URI B  66     148.636  82.700 143.344  1.00  0.00           P  
ATOM   1571  O1P URI B  66     147.940  81.693 142.566  1.00  0.00           O  
ATOM   1572  O2P URI B  66     148.293  84.151 143.106  1.00  0.00           O  
ATOM   1573  C5* URI B  66     148.814  81.180 145.509  1.00  0.00           C  
ATOM   1574  O5* URI B  66     148.508  82.448 144.914  1.00  0.00           O  
ATOM   1575  C4* URI B  66     149.391  81.285 146.919  1.00  0.00           C  
ATOM   1576  O4* URI B  66     148.540  82.109 147.707  1.00  0.00           O  
ATOM   1577  C3* URI B  66     149.368  79.939 147.652  1.00  0.00           C  
ATOM   1578  O3* URI B  66     150.563  79.198 147.377  1.00  0.00           O  
ATOM   1579  C2* URI B  66     149.451  80.438 149.117  1.00  0.00           C  
ATOM   1580  O2* URI B  66     150.774  81.006 149.327  1.00  0.00           O  
ATOM   1581  C1* URI B  66     148.402  81.551 149.020  1.00  0.00           C  
ATOM   1582  N1  URI B  66     147.052  80.923 149.103  1.00  0.00           N  
ATOM   1583  C2  URI B  66     145.985  81.770 149.222  1.00  0.00           C  
ATOM   1584  O2  URI B  66     146.095  82.993 149.409  1.00  0.00           O  
ATOM   1585  N3  URI B  66     144.781  81.125 149.588  1.00  0.00           N  
ATOM   1586  C4  URI B  66     144.507  79.765 149.515  1.00  0.00           C  
ATOM   1587  O4  URI B  66     143.381  79.321 149.812  1.00  0.00           O  
ATOM   1588  C5  URI B  66     145.697  78.960 149.313  1.00  0.00           C  
ATOM   1589  C6  URI B  66     146.906  79.578 149.153  1.00  0.00           C  
ATOM   1590  H3  URI B  66     143.962  81.734 149.684  1.00  0.00           H  
ATOM   1591  H2* URI B  66     150.728  81.651 150.037  1.00  0.00           H  
ATOM   1592  P   GUA B  67     150.604  77.586 147.391  1.00  0.00           P  
ATOM   1593  O1P GUA B  67     151.387  77.119 146.196  1.00  0.00           O  
ATOM   1594  O2P GUA B  67     149.249  77.046 147.588  1.00  0.00           O  
ATOM   1595  C5* GUA B  67     151.131  77.618 149.995  1.00  0.00           C  
ATOM   1596  O5* GUA B  67     151.534  77.234 148.659  1.00  0.00           O  
ATOM   1597  C4* GUA B  67     152.000  77.010 151.085  1.00  0.00           C  
ATOM   1598  O4* GUA B  67     153.365  77.293 150.861  1.00  0.00           O  
ATOM   1599  C3* GUA B  67     151.955  77.747 152.394  1.00  0.00           C  
ATOM   1600  O3* GUA B  67     150.677  77.779 152.985  1.00  0.00           O  
ATOM   1601  C2* GUA B  67     153.012  77.042 153.218  1.00  0.00           C  
ATOM   1602  O2* GUA B  67     152.815  75.650 153.351  1.00  0.00           O  
ATOM   1603  C1* GUA B  67     154.060  77.380 152.119  1.00  0.00           C  
ATOM   1604  N1  GUA B  67     157.608  80.063 154.623  1.00  0.00           N  
ATOM   1605  C2  GUA B  67     156.963  78.900 155.013  1.00  0.00           C  
ATOM   1606  N2  GUA B  67     157.635  78.136 155.914  1.00  0.00           N  
ATOM   1607  N3  GUA B  67     155.983  78.310 154.271  1.00  0.00           N  
ATOM   1608  C4  GUA B  67     155.594  79.047 153.218  1.00  0.00           C  
ATOM   1609  C5  GUA B  67     155.910  80.388 153.030  1.00  0.00           C  
ATOM   1610  C6  GUA B  67     157.127  80.896 153.593  1.00  0.00           C  
ATOM   1611  O6  GUA B  67     157.722  81.958 153.314  1.00  0.00           O  
ATOM   1612  N7  GUA B  67     155.255  80.846 151.886  1.00  0.00           N  
ATOM   1613  C8  GUA B  67     154.427  79.893 151.566  1.00  0.00           C  
ATOM   1614  N9  GUA B  67     154.605  78.745 152.293  1.00  0.00           N  
ATOM   1615  H1  GUA B  67     158.459  80.365 155.086  1.00  0.00           H  
ATOM   1616  H2* GUA B  67     152.898  75.197 152.490  1.00  0.00           H  
ATOM   1617  H21 GUA B  67     158.372  78.534 156.445  1.00  0.00           H  
ATOM   1618  H22 GUA B  67     157.278  77.197 156.102  1.00  0.00           H  
ATOM   1619  P   ADE B  68     149.950  76.566 153.717  1.00  0.00           P  
ATOM   1620  O1P ADE B  68     150.165  75.334 152.921  1.00  0.00           O  
ATOM   1621  O2P ADE B  68     148.549  77.000 154.024  1.00  0.00           O  
ATOM   1622  C5* ADE B  68     150.655  77.367 156.129  1.00  0.00           C  
ATOM   1623  O5* ADE B  68     150.714  76.424 155.095  1.00  0.00           O  
ATOM   1624  C4* ADE B  68     150.883  76.721 157.512  1.00  0.00           C  
ATOM   1625  O4* ADE B  68     151.964  75.778 157.466  1.00  0.00           O  
ATOM   1626  C3* ADE B  68     151.437  77.811 158.464  1.00  0.00           C  
ATOM   1627  O3* ADE B  68     150.316  78.575 158.963  1.00  0.00           O  
ATOM   1628  C2* ADE B  68     152.051  76.923 159.558  1.00  0.00           C  
ATOM   1629  O2* ADE B  68     151.012  76.433 160.442  1.00  0.00           O  
ATOM   1630  C1* ADE B  68     152.596  75.723 158.757  1.00  0.00           C  
ATOM   1631  N1  ADE B  68     157.173  74.821 160.899  1.00  0.00           N  
ATOM   1632  C2  ADE B  68     155.974  74.263 161.110  1.00  0.00           C  
ATOM   1633  N3  ADE B  68     154.802  74.620 160.583  1.00  0.00           N  
ATOM   1634  C4  ADE B  68     155.003  75.334 159.435  1.00  0.00           C  
ATOM   1635  C5  ADE B  68     156.198  75.916 159.045  1.00  0.00           C  
ATOM   1636  C6  ADE B  68     157.352  75.618 159.828  1.00  0.00           C  
ATOM   1637  N6  ADE B  68     158.592  76.007 159.476  1.00  0.00           N  
ATOM   1638  N7  ADE B  68     156.047  76.469 157.764  1.00  0.00           N  
ATOM   1639  C8  ADE B  68     154.752  76.350 157.539  1.00  0.00           C  
ATOM   1640  N9  ADE B  68     154.037  75.838 158.615  1.00  0.00           N  
ATOM   1641  H2* ADE B  68     151.318  76.524 161.366  1.00  0.00           H  
ATOM   1642  H61 ADE B  68     158.711  76.753 158.798  1.00  0.00           H  
ATOM   1643  H62 ADE B  68     159.380  75.691 160.043  1.00  0.00           H  
ATOM   1644  P   GUA B  69     150.522  80.118 159.334  1.00  0.00           P  
ATOM   1645  O1P GUA B  69     151.639  80.255 160.249  1.00  0.00           O  
ATOM   1646  O2P GUA B  69     149.185  80.722 159.654  1.00  0.00           O  
ATOM   1647  C5* GUA B  69     152.010  81.720 157.791  1.00  0.00           C  
ATOM   1648  O5* GUA B  69     150.938  80.804 157.910  1.00  0.00           O  
ATOM   1649  C4* GUA B  69     152.097  82.292 156.395  1.00  0.00           C  
ATOM   1650  O4* GUA B  69     150.751  82.594 155.928  1.00  0.00           O  
ATOM   1651  C3* GUA B  69     152.641  83.734 156.363  1.00  0.00           C  
ATOM   1652  O3* GUA B  69     154.042  83.693 156.615  1.00  0.00           O  
ATOM   1653  C2* GUA B  69     152.248  84.123 154.971  1.00  0.00           C  
ATOM   1654  O2* GUA B  69     152.957  83.363 153.983  1.00  0.00           O  
ATOM   1655  C1* GUA B  69     150.755  83.725 155.031  1.00  0.00           C  
ATOM   1656  N1  GUA B  69     148.064  87.863 153.667  1.00  0.00           N  
ATOM   1657  C2  GUA B  69     148.988  87.126 152.943  1.00  0.00           C  
ATOM   1658  N2  GUA B  69     149.162  87.520 151.657  1.00  0.00           N  
ATOM   1659  N3  GUA B  69     149.817  86.197 153.474  1.00  0.00           N  
ATOM   1660  C4  GUA B  69     149.414  85.840 154.724  1.00  0.00           C  
ATOM   1661  C5  GUA B  69     148.462  86.481 155.498  1.00  0.00           C  
ATOM   1662  C6  GUA B  69     147.711  87.552 154.976  1.00  0.00           C  
ATOM   1663  O6  GUA B  69     146.860  88.211 155.603  1.00  0.00           O  
ATOM   1664  N7  GUA B  69     148.549  86.032 156.834  1.00  0.00           N  
ATOM   1665  C8  GUA B  69     149.432  85.043 156.761  1.00  0.00           C  
ATOM   1666  N9  GUA B  69     149.895  84.796 155.493  1.00  0.00           N  
ATOM   1667  H1  GUA B  69     147.643  88.669 153.255  1.00  0.00           H  
ATOM   1668  H2* GUA B  69     153.845  83.698 153.873  1.00  0.00           H  
ATOM   1669  H21 GUA B  69     148.608  88.280 151.300  1.00  0.00           H  
ATOM   1670  H22 GUA B  69     149.936  87.126 151.149  1.00  0.00           H  
ATOM   1671  P   ADE B  70     154.738  84.975 157.365  1.00  0.00           P  
ATOM   1672  O1P ADE B  70     156.134  84.521 157.626  1.00  0.00           O  
ATOM   1673  O2P ADE B  70     153.859  85.451 158.441  1.00  0.00           O  
ATOM   1674  C5* ADE B  70     155.891  86.096 155.260  1.00  0.00           C  
ATOM   1675  O5* ADE B  70     154.807  86.078 156.194  1.00  0.00           O  
ATOM   1676  C4* ADE B  70     155.534  86.646 153.914  1.00  0.00           C  
ATOM   1677  O4* ADE B  70     154.147  86.430 153.566  1.00  0.00           O  
ATOM   1678  C3* ADE B  70     155.736  88.124 153.735  1.00  0.00           C  
ATOM   1679  O3* ADE B  70     157.123  88.422 153.474  1.00  0.00           O  
ATOM   1680  C2* ADE B  70     154.948  88.330 152.454  1.00  0.00           C  
ATOM   1681  O2* ADE B  70     155.681  87.849 151.291  1.00  0.00           O  
ATOM   1682  C1* ADE B  70     153.717  87.534 152.742  1.00  0.00           C  
ATOM   1683  N1  ADE B  70     150.128  91.168 152.147  1.00  0.00           N  
ATOM   1684  C2  ADE B  70     150.874  90.500 151.282  1.00  0.00           C  
ATOM   1685  N3  ADE B  70     151.936  89.722 151.529  1.00  0.00           N  
ATOM   1686  C4  ADE B  70     151.923  89.323 152.829  1.00  0.00           C  
ATOM   1687  C5  ADE B  70     151.273  89.983 153.850  1.00  0.00           C  
ATOM   1688  C6  ADE B  70     150.243  90.894 153.474  1.00  0.00           C  
ATOM   1689  N6  ADE B  70     149.359  91.420 154.353  1.00  0.00           N  
ATOM   1690  N7  ADE B  70     151.556  89.406 155.058  1.00  0.00           N  
ATOM   1691  C8  ADE B  70     152.426  88.472 154.756  1.00  0.00           C  
ATOM   1692  N9  ADE B  70     152.669  88.312 153.415  1.00  0.00           N  
ATOM   1693  H2* ADE B  70     155.511  86.911 151.245  1.00  0.00           H  
ATOM   1694  H61 ADE B  70     149.542  91.425 155.333  1.00  0.00           H  
ATOM   1695  H62 ADE B  70     148.494  91.800 153.955  1.00  0.00           H  
ATOM   1696  P   URI B  71     157.755  89.877 153.877  1.00  0.00           P  
ATOM   1697  O1P URI B  71     159.123  89.621 154.408  1.00  0.00           O  
ATOM   1698  O2P URI B  71     156.757  90.628 154.655  1.00  0.00           O  
ATOM   1699  C5* URI B  71     158.066  91.951 152.216  1.00  0.00           C  
ATOM   1700  O5* URI B  71     157.896  90.541 152.417  1.00  0.00           O  
ATOM   1701  C4* URI B  71     158.437  92.216 150.746  1.00  0.00           C  
ATOM   1702  O4* URI B  71     157.631  91.475 149.831  1.00  0.00           O  
ATOM   1703  C3* URI B  71     158.139  93.681 150.362  1.00  0.00           C  
ATOM   1704  O3* URI B  71     159.132  94.565 150.815  1.00  0.00           O  
ATOM   1705  C2* URI B  71     158.084  93.581 148.869  1.00  0.00           C  
ATOM   1706  O2* URI B  71     159.393  93.430 148.315  1.00  0.00           O  
ATOM   1707  C1* URI B  71     157.237  92.299 148.718  1.00  0.00           C  
ATOM   1708  N1  URI B  71     155.782  92.642 148.837  1.00  0.00           N  
ATOM   1709  C2  URI B  71     155.122  92.967 147.661  1.00  0.00           C  
ATOM   1710  O2  URI B  71     155.699  93.141 146.594  1.00  0.00           O  
ATOM   1711  N3  URI B  71     153.754  93.256 147.821  1.00  0.00           N  
ATOM   1712  C4  URI B  71     153.003  93.132 148.956  1.00  0.00           C  
ATOM   1713  O4  URI B  71     151.808  93.462 149.007  1.00  0.00           O  
ATOM   1714  C5  URI B  71     153.781  92.734 150.133  1.00  0.00           C  
ATOM   1715  C6  URI B  71     155.086  92.331 149.982  1.00  0.00           C  
ATOM   1716  H3  URI B  71     153.328  93.558 146.951  1.00  0.00           H  
ATOM   1717  H2* URI B  71     159.544  94.139 147.707  1.00  0.00           H  
ATOM   1718  P   URI B  72     158.890  96.103 151.108  1.00  0.00           P  
ATOM   1719  O1P URI B  72     160.213  96.661 151.570  1.00  0.00           O  
ATOM   1720  O2P URI B  72     157.704  96.272 151.987  1.00  0.00           O  
ATOM   1721  C5* URI B  72     159.512  96.899 148.659  1.00  0.00           C  
ATOM   1722  O5* URI B  72     158.560  96.744 149.693  1.00  0.00           O  
ATOM   1723  C4* URI B  72     158.977  97.522 147.377  1.00  0.00           C  
ATOM   1724  O4* URI B  72     158.052  96.744 146.672  1.00  0.00           O  
ATOM   1725  C3* URI B  72     158.025  98.708 147.711  1.00  0.00           C  
ATOM   1726  O3* URI B  72     158.876  99.815 148.096  1.00  0.00           O  
ATOM   1727  C2* URI B  72     157.475  99.014 146.315  1.00  0.00           C  
ATOM   1728  O2* URI B  72     158.537  99.399 145.427  1.00  0.00           O  
ATOM   1729  C1* URI B  72     157.027  97.600 146.100  1.00  0.00           C  
ATOM   1730  N1  URI B  72     155.736  97.275 146.773  1.00  0.00           N  
ATOM   1731  C2  URI B  72     154.550  97.641 146.123  1.00  0.00           C  
ATOM   1732  O2  URI B  72     154.541  97.861 144.905  1.00  0.00           O  
ATOM   1733  N3  URI B  72     153.365  97.403 146.832  1.00  0.00           N  
ATOM   1734  C4  URI B  72     153.259  96.922 148.128  1.00  0.00           C  
ATOM   1735  O4  URI B  72     152.161  96.638 148.640  1.00  0.00           O  
ATOM   1736  C5  URI B  72     154.555  96.721 148.782  1.00  0.00           C  
ATOM   1737  C6  URI B  72     155.676  96.703 148.009  1.00  0.00           C  
ATOM   1738  H3  URI B  72     152.559  97.884 146.434  1.00  0.00           H  
ATOM   1739  H2* URI B  72     159.027  98.607 145.143  1.00  0.00           H  
ATOM   1740  P   GUA B  73     158.377 100.928 149.121  1.00  0.00           P  
ATOM   1741  O1P GUA B  73     159.485 101.784 149.570  1.00  0.00           O  
ATOM   1742  O2P GUA B  73     157.507 100.264 150.137  1.00  0.00           O  
ATOM   1743  C5* GUA B  73     157.974 102.525 147.043  1.00  0.00           C  
ATOM   1744  O5* GUA B  73     157.430 101.866 148.206  1.00  0.00           O  
ATOM   1745  C4* GUA B  73     156.931 102.713 145.944  1.00  0.00           C  
ATOM   1746  O4* GUA B  73     156.120 101.523 145.848  1.00  0.00           O  
ATOM   1747  C3* GUA B  73     155.928 103.766 146.365  1.00  0.00           C  
ATOM   1748  O3* GUA B  73     156.422 105.084 146.013  1.00  0.00           O  
ATOM   1749  C2* GUA B  73     154.724 103.404 145.518  1.00  0.00           C  
ATOM   1750  O2* GUA B  73     154.761 103.981 144.232  1.00  0.00           O  
ATOM   1751  C1* GUA B  73     154.742 101.894 145.555  1.00  0.00           C  
ATOM   1752  N1  GUA B  73     149.922 100.740 146.773  1.00  0.00           N  
ATOM   1753  C2  GUA B  73     150.421 101.399 145.670  1.00  0.00           C  
ATOM   1754  N2  GUA B  73     149.538 101.953 144.823  1.00  0.00           N  
ATOM   1755  N3  GUA B  73     151.740 101.669 145.468  1.00  0.00           N  
ATOM   1756  C4  GUA B  73     152.518 101.225 146.521  1.00  0.00           C  
ATOM   1757  C5  GUA B  73     152.055 100.777 147.716  1.00  0.00           C  
ATOM   1758  C6  GUA B  73     150.691 100.310 147.858  1.00  0.00           C  
ATOM   1759  O6  GUA B  73     150.220  99.577 148.737  1.00  0.00           O  
ATOM   1760  N7  GUA B  73     153.172 100.388 148.499  1.00  0.00           N  
ATOM   1761  C8  GUA B  73     154.179 101.001 147.926  1.00  0.00           C  
ATOM   1762  N9  GUA B  73     153.868 101.399 146.640  1.00  0.00           N  
ATOM   1763  H1  GUA B  73     148.938 100.539 146.832  1.00  0.00           H  
ATOM   1764  H2* GUA B  73     154.518 104.915 144.278  1.00  0.00           H  
ATOM   1765  H21 GUA B  73     148.540 101.935 145.088  1.00  0.00           H  
ATOM   1766  H22 GUA B  73     149.858 102.631 144.141  1.00  0.00           H  
ATOM   1767  P   GUA B  74     155.988 106.357 146.887  1.00  0.00           P  
ATOM   1768  O1P GUA B  74     156.898 107.455 146.594  1.00  0.00           O  
ATOM   1769  O2P GUA B  74     155.887 105.881 148.297  1.00  0.00           O  
ATOM   1770  C5* GUA B  74     154.344 107.501 145.139  1.00  0.00           C  
ATOM   1771  O5* GUA B  74     154.550 106.700 146.320  1.00  0.00           O  
ATOM   1772  C4* GUA B  74     152.893 107.552 144.745  1.00  0.00           C  
ATOM   1773  O4* GUA B  74     152.303 106.261 144.695  1.00  0.00           O  
ATOM   1774  C3* GUA B  74     152.051 108.266 145.798  1.00  0.00           C  
ATOM   1775  O3* GUA B  74     152.238 109.694 145.660  1.00  0.00           O  
ATOM   1776  C2* GUA B  74     150.668 107.845 145.340  1.00  0.00           C  
ATOM   1777  O2* GUA B  74     150.261 108.536 144.186  1.00  0.00           O  
ATOM   1778  C1* GUA B  74     150.920 106.357 145.107  1.00  0.00           C  
ATOM   1779  N1  GUA B  74     147.267 103.697 147.523  1.00  0.00           N  
ATOM   1780  C2  GUA B  74     147.304 104.182 146.223  1.00  0.00           C  
ATOM   1781  N2  GUA B  74     146.095 104.237 145.605  1.00  0.00           N  
ATOM   1782  N3  GUA B  74     148.329 104.906 145.706  1.00  0.00           N  
ATOM   1783  C4  GUA B  74     149.364 105.038 146.594  1.00  0.00           C  
ATOM   1784  C5  GUA B  74     149.464 104.443 147.821  1.00  0.00           C  
ATOM   1785  C6  GUA B  74     148.347 103.770 148.407  1.00  0.00           C  
ATOM   1786  O6  GUA B  74     148.329 103.235 149.519  1.00  0.00           O  
ATOM   1787  N7  GUA B  74     150.806 104.489 148.260  1.00  0.00           N  
ATOM   1788  C8  GUA B  74     151.378 105.276 147.414  1.00  0.00           C  
ATOM   1789  N9  GUA B  74     150.609 105.519 146.274  1.00  0.00           N  
ATOM   1790  H1  GUA B  74     146.365 103.464 147.945  1.00  0.00           H  
ATOM   1791  H2* GUA B  74     149.657 108.055 143.633  1.00  0.00           H  
ATOM   1792  H21 GUA B  74     145.335 103.706 145.990  1.00  0.00           H  
ATOM   1793  H22 GUA B  74     146.095 104.572 144.644  1.00  0.00           H  
ATOM   1794  P   CYT B  75     152.179 110.687 146.919  1.00  0.00           P  
ATOM   1795  O1P CYT B  75     152.541 112.056 146.416  1.00  0.00           O  
ATOM   1796  O2P CYT B  75     152.925 110.106 148.064  1.00  0.00           O  
ATOM   1797  C5* CYT B  75     149.652 111.420 146.526  1.00  0.00           C  
ATOM   1798  O5* CYT B  75     150.613 110.696 147.336  1.00  0.00           O  
ATOM   1799  C4* CYT B  75     148.238 110.921 146.819  1.00  0.00           C  
ATOM   1800  O4* CYT B  75     148.210 109.470 146.736  1.00  0.00           O  
ATOM   1801  C3* CYT B  75     147.862 111.163 148.270  1.00  0.00           C  
ATOM   1802  O3* CYT B  75     147.514 112.495 148.535  1.00  0.00           O  
ATOM   1803  C2* CYT B  75     146.654 110.239 148.357  1.00  0.00           C  
ATOM   1804  O2* CYT B  75     145.518 110.742 147.702  1.00  0.00           O  
ATOM   1805  C1* CYT B  75     147.240 108.998 147.716  1.00  0.00           C  
ATOM   1806  N1  CYT B  75     147.958 108.211 148.755  1.00  0.00           N  
ATOM   1807  C2  CYT B  75     147.244 107.222 149.428  1.00  0.00           C  
ATOM   1808  O2  CYT B  75     146.054 106.998 149.103  1.00  0.00           O  
ATOM   1809  N3  CYT B  75     147.821 106.609 150.504  1.00  0.00           N  
ATOM   1810  C4  CYT B  75     149.130 106.856 150.797  1.00  0.00           C  
ATOM   1811  N4  CYT B  75     149.730 106.050 151.707  1.00  0.00           N  
ATOM   1812  C5  CYT B  75     149.913 107.657 149.936  1.00  0.00           C  
ATOM   1813  C6  CYT B  75     149.345 108.188 148.810  1.00  0.00           C  
ATOM   1814  H2* CYT B  75     145.166 111.520 148.164  1.00  0.00           H  
ATOM   1815  H41 CYT B  75     150.673 106.233 151.964  1.00  0.00           H  
ATOM   1816  H42 CYT B  75     149.277 105.144 151.895  1.00  0.00           H  
ATOM   1817  P   ADE B  76     147.679 113.155 150.000  1.00  0.00           P  
ATOM   1818  O1P ADE B  76     147.363 114.624 149.872  1.00  0.00           O  
ATOM   1819  O2P ADE B  76     148.993 112.733 150.522  1.00  0.00           O  
ATOM   1820  C5* ADE B  76     145.107 112.679 150.471  1.00  0.00           C  
ATOM   1821  O5* ADE B  76     146.489 112.505 150.810  1.00  0.00           O  
ATOM   1822  C4* ADE B  76     144.250 111.571 151.025  1.00  0.00           C  
ATOM   1823  O4* ADE B  76     144.823 110.289 150.792  1.00  0.00           O  
ATOM   1824  C3* ADE B  76     144.159 111.717 152.563  1.00  0.00           C  
ATOM   1825  O3* ADE B  76     143.111 112.578 152.948  1.00  0.00           O  
ATOM   1826  C2* ADE B  76     143.916 110.294 152.971  1.00  0.00           C  
ATOM   1827  O2* ADE B  76     142.529 109.964 152.934  1.00  0.00           O  
ATOM   1828  C1* ADE B  76     144.777 109.515 152.014  1.00  0.00           C  
ATOM   1829  N1  ADE B  76     147.624 107.130 155.562  1.00  0.00           N  
ATOM   1830  C2  ADE B  76     146.310 107.112 155.269  1.00  0.00           C  
ATOM   1831  N3  ADE B  76     145.670 107.721 154.248  1.00  0.00           N  
ATOM   1832  C4  ADE B  76     146.471 108.623 153.690  1.00  0.00           C  
ATOM   1833  C5  ADE B  76     147.844 108.769 153.873  1.00  0.00           C  
ATOM   1834  C6  ADE B  76     148.402 108.051 154.953  1.00  0.00           C  
ATOM   1835  N6  ADE B  76     149.680 108.202 155.374  1.00  0.00           N  
ATOM   1836  N7  ADE B  76     148.389 109.538 152.838  1.00  0.00           N  
ATOM   1837  C8  ADE B  76     147.327 109.987 152.184  1.00  0.00           C  
ATOM   1838  N9  ADE B  76     146.159 109.392 152.568  1.00  0.00           N  
ATOM   1839  H2* ADE B  76     142.049 110.289 153.676  1.00  0.00           H  
ATOM   1840  H61 ADE B  76     150.279 108.865 154.884  1.00  0.00           H  
ATOM   1841  H62 ADE B  76     149.973 107.748 156.226  1.00  0.00           H  
ATOM   1842  P   URI B  77     143.225 113.397 154.362  1.00  0.00           P  
ATOM   1843  O1P URI B  77     142.268 114.491 154.349  1.00  0.00           O  
ATOM   1844  O2P URI B  77     144.690 113.672 154.605  1.00  0.00           O  
ATOM   1845  C5* URI B  77     141.527 111.662 155.402  1.00  0.00           C  
ATOM   1846  O5* URI B  77     142.818 112.248 155.392  1.00  0.00           O  
ATOM   1847  C4* URI B  77     141.289 110.587 156.436  1.00  0.00           C  
ATOM   1848  O4* URI B  77     142.346 109.607 156.404  1.00  0.00           O  
ATOM   1849  C3* URI B  77     141.463 111.104 157.887  1.00  0.00           C  
ATOM   1850  O3* URI B  77     140.282 111.841 158.235  1.00  0.00           O  
ATOM   1851  C2* URI B  77     141.476 109.740 158.629  1.00  0.00           C  
ATOM   1852  O2* URI B  77     140.186 109.126 158.519  1.00  0.00           O  
ATOM   1853  C1* URI B  77     142.497 109.035 157.709  1.00  0.00           C  
ATOM   1854  N1  URI B  77     143.893 109.245 158.226  1.00  0.00           N  
ATOM   1855  C2  URI B  77     144.328 108.311 159.151  1.00  0.00           C  
ATOM   1856  O2  URI B  77     143.788 107.222 159.325  1.00  0.00           O  
ATOM   1857  N3  URI B  77     145.587 108.604 159.714  1.00  0.00           N  
ATOM   1858  C4  URI B  77     146.498 109.547 159.251  1.00  0.00           C  
ATOM   1859  O4  URI B  77     147.574 109.740 159.856  1.00  0.00           O  
ATOM   1860  C5  URI B  77     145.908 110.518 158.327  1.00  0.00           C  
ATOM   1861  C6  URI B  77     144.594 110.381 157.970  1.00  0.00           C  
ATOM   1862  H3  URI B  77     145.985 107.913 160.327  1.00  0.00           H  
ATOM   1863  H2* URI B  77     140.163 108.380 159.142  1.00  0.00           H  
ATOM   1864  P   GUA B  78     140.245 112.784 159.544  1.00  0.00           P  
ATOM   1865  O1P GUA B  78     138.968 113.498 159.586  1.00  0.00           O  
ATOM   1866  O2P GUA B  78     141.504 113.612 159.549  1.00  0.00           O  
ATOM   1867  C5* GUA B  78     139.320 110.779 160.968  1.00  0.00           C  
ATOM   1868  O5* GUA B  78     140.364 111.754 160.776  1.00  0.00           O  
ATOM   1869  C4* GUA B  78     139.719 109.831 162.103  1.00  0.00           C  
ATOM   1870  O4* GUA B  78     141.000 109.204 161.815  1.00  0.00           O  
ATOM   1871  C3* GUA B  78     139.911 110.587 163.385  1.00  0.00           C  
ATOM   1872  O3* GUA B  78     138.721 110.692 164.140  1.00  0.00           O  
ATOM   1873  C2* GUA B  78     140.950 109.758 164.090  1.00  0.00           C  
ATOM   1874  O2* GUA B  78     140.387 108.641 164.822  1.00  0.00           O  
ATOM   1875  C1* GUA B  78     141.852 109.314 162.955  1.00  0.00           C  
ATOM   1876  N1  GUA B  78     146.480 110.760 164.621  1.00  0.00           N  
ATOM   1877  C2  GUA B  78     145.564 109.900 165.198  1.00  0.00           C  
ATOM   1878  N2  GUA B  78     145.985 109.158 166.241  1.00  0.00           N  
ATOM   1879  N3  GUA B  78     144.319 109.689 164.713  1.00  0.00           N  
ATOM   1880  C4  GUA B  78     144.136 110.234 163.495  1.00  0.00           C  
ATOM   1881  C5  GUA B  78     144.882 111.282 162.982  1.00  0.00           C  
ATOM   1882  C6  GUA B  78     146.251 111.438 163.408  1.00  0.00           C  
ATOM   1883  O6  GUA B  78     147.153 112.129 162.900  1.00  0.00           O  
ATOM   1884  N7  GUA B  78     144.324 111.731 161.765  1.00  0.00           N  
ATOM   1885  C8  GUA B  78     143.257 110.980 161.618  1.00  0.00           C  
ATOM   1886  N9  GUA B  78     142.987 110.225 162.712  1.00  0.00           N  
ATOM   1887  H1  GUA B  78     147.418 110.806 164.960  1.00  0.00           H  
ATOM   1888  H2* GUA B  78     140.140 107.950 164.223  1.00  0.00           H  
ATOM   1889  H21 GUA B  78     146.928 109.291 166.571  1.00  0.00           H  
ATOM   1890  H22 GUA B  78     145.367 108.481 166.631  1.00  0.00           H  
ATOM   1891  P   GUA B  79     138.359 112.065 164.946  1.00  0.00           P  
ATOM   1892  O1P GUA B  79     137.022 111.809 165.555  1.00  0.00           O  
ATOM   1893  O2P GUA B  79     138.519 113.155 163.962  1.00  0.00           O  
ATOM   1894  C5* GUA B  79     139.586 111.186 167.093  1.00  0.00           C  
ATOM   1895  O5* GUA B  79     139.485 112.129 166.054  1.00  0.00           O  
ATOM   1896  C4* GUA B  79     140.895 111.232 167.857  1.00  0.00           C  
ATOM   1897  O4* GUA B  79     141.994 111.095 166.928  1.00  0.00           O  
ATOM   1898  C3* GUA B  79     141.119 112.610 168.517  1.00  0.00           C  
ATOM   1899  O3* GUA B  79     140.424 112.619 169.780  1.00  0.00           O  
ATOM   1900  C2* GUA B  79     142.612 112.619 168.672  1.00  0.00           C  
ATOM   1901  O2* GUA B  79     143.079 111.841 169.789  1.00  0.00           O  
ATOM   1902  C1* GUA B  79     143.065 111.960 167.368  1.00  0.00           C  
ATOM   1903  N1  GUA B  79     146.768 114.899 165.308  1.00  0.00           N  
ATOM   1904  C2  GUA B  79     146.773 114.111 166.457  1.00  0.00           C  
ATOM   1905  N2  GUA B  79     147.862 114.235 167.253  1.00  0.00           N  
ATOM   1906  N3  GUA B  79     145.729 113.397 166.914  1.00  0.00           N  
ATOM   1907  C4  GUA B  79     144.612 113.580 166.159  1.00  0.00           C  
ATOM   1908  C5  GUA B  79     144.576 114.212 164.914  1.00  0.00           C  
ATOM   1909  C6  GUA B  79     145.605 115.150 164.584  1.00  0.00           C  
ATOM   1910  O6  GUA B  79     145.605 115.910 163.591  1.00  0.00           O  
ATOM   1911  N7  GUA B  79     143.367 113.910 164.278  1.00  0.00           N  
ATOM   1912  C8  GUA B  79     142.671 113.274 165.189  1.00  0.00           C  
ATOM   1913  N9  GUA B  79     143.385 112.994 166.342  1.00  0.00           N  
ATOM   1914  H1  GUA B  79     147.510 115.562 165.157  1.00  0.00           H  
ATOM   1915  H2* GUA B  79     143.381 112.427 170.499  1.00  0.00           H  
ATOM   1916  H21 GUA B  79     148.668 114.720 166.901  1.00  0.00           H  
ATOM   1917  H22 GUA B  79     147.816 113.818 168.159  1.00  0.00           H  
ATOM   1918  P   CYT B  80     139.915 114.084 170.320  1.00  0.00           P  
ATOM   1919  O1P CYT B  80     139.000 113.786 171.432  1.00  0.00           O  
ATOM   1920  O2P CYT B  80     139.522 114.867 169.139  1.00  0.00           O  
ATOM   1921  C5* CYT B  80     142.062 114.020 171.899  1.00  0.00           C  
ATOM   1922  O5* CYT B  80     141.275 114.679 170.929  1.00  0.00           O  
ATOM   1923  C4* CYT B  80     143.449 114.578 172.124  1.00  0.00           C  
ATOM   1924  O4* CYT B  80     144.250 114.569 170.943  1.00  0.00           O  
ATOM   1925  C3* CYT B  80     143.427 116.043 172.604  1.00  0.00           C  
ATOM   1926  O3* CYT B  80     143.207 116.103 174.028  1.00  0.00           O  
ATOM   1927  C2* CYT B  80     144.864 116.396 172.256  1.00  0.00           C  
ATOM   1928  O2* CYT B  80     145.784 115.952 173.222  1.00  0.00           O  
ATOM   1929  C1* CYT B  80     145.175 115.686 170.911  1.00  0.00           C  
ATOM   1930  N1  CYT B  80     144.745 116.551 169.757  1.00  0.00           N  
ATOM   1931  C2  CYT B  80     145.605 117.609 169.414  1.00  0.00           C  
ATOM   1932  O2  CYT B  80     146.805 117.517 169.730  1.00  0.00           O  
ATOM   1933  N3  CYT B  80     145.193 118.382 168.352  1.00  0.00           N  
ATOM   1934  C4  CYT B  80     143.880 118.483 168.040  1.00  0.00           C  
ATOM   1935  N4  CYT B  80     143.513 119.339 167.061  1.00  0.00           N  
ATOM   1936  C5  CYT B  80     142.996 117.412 168.379  1.00  0.00           C  
ATOM   1937  C6  CYT B  80     143.500 116.460 169.217  1.00  0.00           C  
ATOM   1938  H2* CYT B  80     145.844 115.009 173.291  1.00  0.00           H  
ATOM   1939  H41 CYT B  80     142.557 119.385 166.772  1.00  0.00           H  
ATOM   1940  H42 CYT B  80     144.246 119.687 166.443  1.00  0.00           H  
ATOM   1941  P   URI B  81     142.314 117.343 174.577  1.00  0.00           P  
ATOM   1942  O1P URI B  81     142.140 117.151 176.015  1.00  0.00           O  
ATOM   1943  O2P URI B  81     141.115 117.458 173.680  1.00  0.00           O  
ATOM   1944  C5* URI B  81     144.324 118.996 175.104  1.00  0.00           C  
ATOM   1945  O5* URI B  81     143.225 118.607 174.280  1.00  0.00           O  
ATOM   1946  C4* URI B  81     144.630 120.474 174.953  1.00  0.00           C  
ATOM   1947  O4* URI B  81     145.747 120.836 175.726  1.00  0.00           O  
ATOM   1948  C3* URI B  81     145.020 120.813 173.497  1.00  0.00           C  
ATOM   1949  O3* URI B  81     144.933 122.241 173.305  1.00  0.00           O  
ATOM   1950  C2* URI B  81     146.512 120.406 173.547  1.00  0.00           C  
ATOM   1951  O2* URI B  81     147.203 121.019 172.444  1.00  0.00           O  
ATOM   1952  C1* URI B  81     146.915 121.046 174.884  1.00  0.00           C  
ATOM   1953  N1  URI B  81     148.077 120.291 175.452  1.00  0.00           N  
ATOM   1954  C2  URI B  81     148.865 120.946 176.344  1.00  0.00           C  
ATOM   1955  O2  URI B  81     148.805 122.168 176.578  1.00  0.00           O  
ATOM   1956  N3  URI B  81     149.945 120.177 176.816  1.00  0.00           N  
ATOM   1957  C4  URI B  81     150.128 118.803 176.669  1.00  0.00           C  
ATOM   1958  O4  URI B  81     151.112 118.231 177.173  1.00  0.00           O  
ATOM   1959  C5  URI B  81     149.121 118.181 175.845  1.00  0.00           C  
ATOM   1960  C6  URI B  81     148.178 118.936 175.209  1.00  0.00           C  
ATOM   1961  H3  URI B  81     150.444 120.593 177.594  1.00  0.00           H  
ATOM   1962  H2* URI B  81     147.002 120.561 171.634  1.00  0.00           H  
ATOM   1963  P   URI B  82     144.626 122.859 171.854  1.00  0.00           P  
ATOM   1964  O1P URI B  82     143.481 123.811 171.991  1.00  0.00           O  
ATOM   1965  O2P URI B  82     144.598 121.770 170.851  1.00  0.00           O  
ATOM   1966  C5* URI B  82     146.082 124.429 170.279  1.00  0.00           C  
ATOM   1967  O5* URI B  82     145.935 123.788 171.565  1.00  0.00           O  
ATOM   1968  C4* URI B  82     146.773 125.798 170.366  1.00  0.00           C  
ATOM   1969  O4* URI B  82     146.800 126.402 169.070  1.00  0.00           O  
ATOM   1970  C3* URI B  82     145.967 126.755 171.236  1.00  0.00           C  
ATOM   1971  O3* URI B  82     146.255 126.663 172.604  1.00  0.00           O  
ATOM   1972  C2* URI B  82     146.283 128.087 170.622  1.00  0.00           C  
ATOM   1973  O2* URI B  82     147.514 128.622 171.181  1.00  0.00           O  
ATOM   1974  C1* URI B  82     146.494 127.785 169.167  1.00  0.00           C  
ATOM   1975  N1  URI B  82     145.262 128.087 168.370  1.00  0.00           N  
ATOM   1976  C2  URI B  82     145.143 129.318 167.784  1.00  0.00           C  
ATOM   1977  O2  URI B  82     145.926 130.238 168.018  1.00  0.00           O  
ATOM   1978  N3  URI B  82     143.935 129.552 167.130  1.00  0.00           N  
ATOM   1979  C4  URI B  82     142.950 128.600 166.795  1.00  0.00           C  
ATOM   1980  O4  URI B  82     142.030 128.883 166.040  1.00  0.00           O  
ATOM   1981  C5  URI B  82     143.207 127.299 167.422  1.00  0.00           C  
ATOM   1982  C6  URI B  82     144.438 127.048 167.949  1.00  0.00           C  
ATOM   1983  H3  URI B  82     143.834 130.467 166.690  1.00  0.00           H  
ATOM   1984  H2* URI B  82     148.233 128.279 170.673  1.00  0.00           H  
ATOM   1985  P   URI B  83     145.093 126.736 173.740  1.00  0.00           P  
ATOM   1986  O1P URI B  83     145.399 127.872 174.669  1.00  0.00           O  
ATOM   1987  O2P URI B  83     144.983 125.381 174.335  1.00  0.00           O  
ATOM   1988  C5* URI B  83     142.461 126.883 173.447  1.00  0.00           C  
ATOM   1989  O5* URI B  83     143.779 127.107 172.948  1.00  0.00           O  
ATOM   1990  C4* URI B  83     141.403 127.469 172.568  1.00  0.00           C  
ATOM   1991  O4* URI B  83     141.064 126.631 171.455  1.00  0.00           O  
ATOM   1992  C3* URI B  83     140.163 127.959 173.259  1.00  0.00           C  
ATOM   1993  O3* URI B  83     140.053 129.382 173.259  1.00  0.00           O  
ATOM   1994  C2* URI B  83     139.050 127.272 172.476  1.00  0.00           C  
ATOM   1995  O2* URI B  83     138.039 128.160 172.014  1.00  0.00           O  
ATOM   1996  C1* URI B  83     139.645 126.443 171.364  1.00  0.00           C  
ATOM   1997  N1  URI B  83     139.325 124.992 171.524  1.00  0.00           N  
ATOM   1998  C2  URI B  83     139.723 124.118 170.512  1.00  0.00           C  
ATOM   1999  O2  URI B  83     140.227 124.512 169.455  1.00  0.00           O  
ATOM   2000  N3  URI B  83     139.316 122.818 170.659  1.00  0.00           N  
ATOM   2001  C4  URI B  83     138.570 122.269 171.703  1.00  0.00           C  
ATOM   2002  O4  URI B  83     138.263 121.069 171.707  1.00  0.00           O  
ATOM   2003  C5  URI B  83     138.139 123.267 172.696  1.00  0.00           C  
ATOM   2004  C6  URI B  83     138.625 124.530 172.614  1.00  0.00           C  
ATOM   2005  H3  URI B  83     139.471 122.218 169.835  1.00  0.00           H  
ATOM   2006  H2* URI B  83     137.585 127.798 171.249  1.00  0.00           H  
ATOM   2007  P   ADE B  84     139.105 130.197 174.261  1.00  0.00           P  
ATOM   2008  O1P ADE B  84     138.757 129.272 175.401  1.00  0.00           O  
ATOM   2009  O2P ADE B  84     138.007 130.806 173.529  1.00  0.00           O  
ATOM   2010  C5* ADE B  84     141.467 131.355 174.522  1.00  0.00           C  
ATOM   2011  O5* ADE B  84     140.085 131.300 174.907  1.00  0.00           O  
ATOM   2012  C4* ADE B  84     142.227 132.385 175.342  1.00  0.00           C  
ATOM   2013  O4* ADE B  84     143.573 132.509 174.902  1.00  0.00           O  
ATOM   2014  C3* ADE B  84     141.650 133.777 175.140  1.00  0.00           C  
ATOM   2015  O3* ADE B  84     140.565 133.992 176.024  1.00  0.00           O  
ATOM   2016  C2* ADE B  84     142.850 134.665 175.511  1.00  0.00           C  
ATOM   2017  O2* ADE B  84     143.028 134.784 176.917  1.00  0.00           O  
ATOM   2018  C1* ADE B  84     144.008 133.859 174.884  1.00  0.00           C  
ATOM   2019  N1  ADE B  84     145.537 137.823 171.996  1.00  0.00           N  
ATOM   2020  C2  ADE B  84     145.390 137.659 173.323  1.00  0.00           C  
ATOM   2021  N3  ADE B  84     145.235 136.505 174.010  1.00  0.00           N  
ATOM   2022  C4  ADE B  84     144.731 135.544 173.163  1.00  0.00           C  
ATOM   2023  C5  ADE B  84     144.855 135.567 171.785  1.00  0.00           C  
ATOM   2024  C6  ADE B  84     145.216 136.789 171.185  1.00  0.00           C  
ATOM   2025  N6  ADE B  84     145.395 136.949 169.853  1.00  0.00           N  
ATOM   2026  N7  ADE B  84     144.365 134.340 171.277  1.00  0.00           N  
ATOM   2027  C8  ADE B  84     144.141 133.630 172.348  1.00  0.00           C  
ATOM   2028  N9  ADE B  84     144.182 134.354 173.483  1.00  0.00           N  
ATOM   2029  H2* ADE B  84     143.408 133.951 177.232  1.00  0.00           H  
ATOM   2030  H61 ADE B  84     145.216 136.176 169.217  1.00  0.00           H  
ATOM   2031  H62 ADE B  84     145.518 137.888 169.482  1.00  0.00           H  
ATOM   2032  P   URI B  85     139.435 135.136 175.694  1.00  0.00           P  
ATOM   2033  O1P URI B  85     139.357 135.983 176.935  1.00  0.00           O  
ATOM   2034  O2P URI B  85     138.272 134.450 175.163  1.00  0.00           O  
ATOM   2035  C5* URI B  85     139.915 137.411 174.458  1.00  0.00           C  
ATOM   2036  O5* URI B  85     140.154 135.983 174.564  1.00  0.00           O  
ATOM   2037  C4* URI B  85     140.570 137.952 173.172  1.00  0.00           C  
ATOM   2038  O4* URI B  85     141.403 136.963 172.545  1.00  0.00           O  
ATOM   2039  C3* URI B  85     139.471 138.167 172.105  1.00  0.00           C  
ATOM   2040  O3* URI B  85     138.835 139.462 172.270  1.00  0.00           O  
ATOM   2041  C2* URI B  85     140.327 138.176 170.847  1.00  0.00           C  
ATOM   2042  O2* URI B  85     140.941 139.412 170.554  1.00  0.00           O  
ATOM   2043  C1* URI B  85     141.380 137.123 171.140  1.00  0.00           C  
ATOM   2044  N1  URI B  85     141.074 135.855 170.421  1.00  0.00           N  
ATOM   2045  C2  URI B  85     141.550 135.782 169.121  1.00  0.00           C  
ATOM   2046  O2  URI B  85     141.948 136.771 168.498  1.00  0.00           O  
ATOM   2047  N3  URI B  85     141.449 134.523 168.507  1.00  0.00           N  
ATOM   2048  C4  URI B  85     140.845 133.388 169.052  1.00  0.00           C  
ATOM   2049  O4  URI B  85     140.634 132.372 168.352  1.00  0.00           O  
ATOM   2050  C5  URI B  85     140.341 133.580 170.407  1.00  0.00           C  
ATOM   2051  C6  URI B  85     140.474 134.793 171.025  1.00  0.00           C  
ATOM   2052  H3  URI B  85     141.476 134.523 167.482  1.00  0.00           H  
ATOM   2053  H2* URI B  85     140.460 139.865 169.867  1.00  0.00           H  
ATOM   2054  P   URI B  86     137.288 139.659 171.968  1.00  0.00           P  
ATOM   2055  O1P URI B  86     136.972 141.110 172.147  1.00  0.00           O  
ATOM   2056  O2P URI B  86     136.519 138.611 172.668  1.00  0.00           O  
ATOM   2057  C5* URI B  86     136.084 139.732 169.597  1.00  0.00           C  
ATOM   2058  O5* URI B  86     137.219 139.357 170.393  1.00  0.00           O  
ATOM   2059  C4* URI B  86     136.359 139.586 168.109  1.00  0.00           C  
ATOM   2060  O4* URI B  86     137.004 138.359 167.825  1.00  0.00           O  
ATOM   2061  C3* URI B  86     135.132 139.874 167.244  1.00  0.00           C  
ATOM   2062  O3* URI B  86     135.402 141.069 166.475  1.00  0.00           O  
ATOM   2063  C2* URI B  86     135.214 138.661 166.319  1.00  0.00           C  
ATOM   2064  O2* URI B  86     135.146 139.027 164.955  1.00  0.00           O  
ATOM   2065  C1* URI B  86     136.409 137.750 166.644  1.00  0.00           C  
ATOM   2066  N1  URI B  86     135.855 136.427 167.084  1.00  0.00           N  
ATOM   2067  C2  URI B  86     136.670 135.347 167.020  1.00  0.00           C  
ATOM   2068  O2  URI B  86     137.846 135.461 166.617  1.00  0.00           O  
ATOM   2069  N3  URI B  86     136.157 134.138 167.422  1.00  0.00           N  
ATOM   2070  C4  URI B  86     134.807 133.896 167.784  1.00  0.00           C  
ATOM   2071  O4  URI B  86     134.395 132.729 167.876  1.00  0.00           O  
ATOM   2072  C5  URI B  86     134.001 135.095 167.802  1.00  0.00           C  
ATOM   2073  C6  URI B  86     134.532 136.317 167.477  1.00  0.00           C  
ATOM   2074  H3  URI B  86     136.716 133.296 167.317  1.00  0.00           H  
ATOM   2075  H2* URI B  86     135.338 138.300 164.392  1.00  0.00           H  
ATOM   2076  P   URI B  87     134.152 141.943 165.953  1.00  0.00           P  
ATOM   2077  O1P URI B  87     134.720 143.161 165.317  1.00  0.00           O  
ATOM   2078  O2P URI B  87     133.136 141.980 166.997  1.00  0.00           O  
ATOM   2079  C5* URI B  87     132.239 141.257 164.259  1.00  0.00           C  
ATOM   2080  O5* URI B  87     133.566 141.028 164.754  1.00  0.00           O  
ATOM   2081  C4* URI B  87     131.575 140.002 163.742  1.00  0.00           C  
ATOM   2082  O4* URI B  87     132.083 138.803 164.314  1.00  0.00           O  
ATOM   2083  C3* URI B  87     130.074 139.952 164.099  1.00  0.00           C  
ATOM   2084  O3* URI B  87     129.323 140.836 163.307  1.00  0.00           O  
ATOM   2085  C2* URI B  87     129.799 138.492 163.797  1.00  0.00           C  
ATOM   2086  O2* URI B  87     129.826 138.203 162.415  1.00  0.00           O  
ATOM   2087  C1* URI B  87     131.035 137.828 164.461  1.00  0.00           C  
ATOM   2088  N1  URI B  87     130.678 137.636 165.903  1.00  0.00           N  
ATOM   2089  C2  URI B  87     129.996 136.464 166.237  1.00  0.00           C  
ATOM   2090  O2  URI B  87     129.785 135.576 165.422  1.00  0.00           O  
ATOM   2091  N3  URI B  87     129.964 136.176 167.624  1.00  0.00           N  
ATOM   2092  C4  URI B  87     130.266 137.100 168.640  1.00  0.00           C  
ATOM   2093  O4  URI B  87     130.115 136.743 169.830  1.00  0.00           O  
ATOM   2094  C5  URI B  87     130.934 138.286 168.196  1.00  0.00           C  
ATOM   2095  C6  URI B  87     130.989 138.560 166.855  1.00  0.00           C  
ATOM   2096  H3  URI B  87     129.506 135.320 167.880  1.00  0.00           H  
ATOM   2097  H2* URI B  87     129.565 137.302 162.241  1.00  0.00           H  
ATOM   2098  P   GUA B  88     127.982 141.577 163.893  1.00  0.00           P  
ATOM   2099  O1P GUA B  88     127.460 142.456 162.854  1.00  0.00           O  
ATOM   2100  O2P GUA B  88     128.430 142.181 165.198  1.00  0.00           O  
ATOM   2101  C5* GUA B  88     126.173 139.815 163.142  1.00  0.00           C  
ATOM   2102  O5* GUA B  88     127.007 140.369 164.195  1.00  0.00           O  
ATOM   2103  C4* GUA B  88     125.400 138.588 163.669  1.00  0.00           C  
ATOM   2104  O4* GUA B  88     126.270 137.906 164.603  1.00  0.00           O  
ATOM   2105  C3* GUA B  88     124.237 139.078 164.566  1.00  0.00           C  
ATOM   2106  O3* GUA B  88     123.083 139.398 163.788  1.00  0.00           O  
ATOM   2107  C2* GUA B  88     124.045 137.888 165.482  1.00  0.00           C  
ATOM   2108  O2* GUA B  88     123.271 136.848 164.845  1.00  0.00           O  
ATOM   2109  C1* GUA B  88     125.478 137.421 165.724  1.00  0.00           C  
ATOM   2110  N1  GUA B  88     125.757 137.178 170.874  1.00  0.00           N  
ATOM   2111  C2  GUA B  88     124.928 136.478 169.991  1.00  0.00           C  
ATOM   2112  N2  GUA B  88     123.981 135.718 170.581  1.00  0.00           N  
ATOM   2113  N3  GUA B  88     124.846 136.729 168.672  1.00  0.00           N  
ATOM   2114  C4  GUA B  88     125.807 137.608 168.260  1.00  0.00           C  
ATOM   2115  C5  GUA B  88     126.581 138.419 169.061  1.00  0.00           C  
ATOM   2116  C6  GUA B  88     126.700 138.144 170.471  1.00  0.00           C  
ATOM   2117  O6  GUA B  88     127.579 138.542 171.254  1.00  0.00           O  
ATOM   2118  N7  GUA B  88     127.258 139.339 168.274  1.00  0.00           N  
ATOM   2119  C8  GUA B  88     126.929 139.027 167.033  1.00  0.00           C  
ATOM   2120  N9  GUA B  88     125.981 138.029 166.956  1.00  0.00           N  
ATOM   2121  H1  GUA B  88     125.780 136.908 171.854  1.00  0.00           H  
ATOM   2122  H2* GUA B  88     122.365 137.004 165.047  1.00  0.00           H  
ATOM   2123  H21 GUA B  88     124.086 135.498 171.565  1.00  0.00           H  
ATOM   2124  H22 GUA B  88     123.436 135.132 169.972  1.00  0.00           H  
ATOM   2125  P   URI B  89     122.012 140.483 164.250  1.00  0.00           P  
ATOM   2126  O1P URI B  89     121.065 140.685 163.124  1.00  0.00           O  
ATOM   2127  O2P URI B  89     122.772 141.637 164.836  1.00  0.00           O  
ATOM   2128  C5* URI B  89     120.493 138.606 165.253  1.00  0.00           C  
ATOM   2129  O5* URI B  89     121.252 139.796 165.482  1.00  0.00           O  
ATOM   2130  C4* URI B  89     120.085 137.878 166.530  1.00  0.00           C  
ATOM   2131  O4* URI B  89     121.257 137.650 167.349  1.00  0.00           O  
ATOM   2132  C3* URI B  89     119.106 138.707 167.349  1.00  0.00           C  
ATOM   2133  O3* URI B  89     117.741 138.332 167.052  1.00  0.00           O  
ATOM   2134  C2* URI B  89     119.490 138.300 168.741  1.00  0.00           C  
ATOM   2135  O2* URI B  89     118.565 137.489 169.423  1.00  0.00           O  
ATOM   2136  C1* URI B  89     120.927 137.737 168.741  1.00  0.00           C  
ATOM   2137  N1  URI B  89     121.884 138.689 169.377  1.00  0.00           N  
ATOM   2138  C2  URI B  89     122.159 138.551 170.732  1.00  0.00           C  
ATOM   2139  O2  URI B  89     121.628 137.718 171.451  1.00  0.00           O  
ATOM   2140  N3  URI B  89     123.138 139.430 171.222  1.00  0.00           N  
ATOM   2141  C4  URI B  89     123.802 140.424 170.531  1.00  0.00           C  
ATOM   2142  O4  URI B  89     124.731 141.042 171.080  1.00  0.00           O  
ATOM   2143  C5  URI B  89     123.427 140.506 169.135  1.00  0.00           C  
ATOM   2144  C6  URI B  89     122.466 139.700 168.626  1.00  0.00           C  
ATOM   2145  H3  URI B  89     123.463 139.192 172.137  1.00  0.00           H  
ATOM   2146  H2* URI B  89     117.883 138.057 169.812  1.00  0.00           H  
ATOM   2147  P   URI B  90     116.583 139.403 167.171  1.00  0.00           P  
ATOM   2148  O1P URI B  90     115.356 138.808 166.566  1.00  0.00           O  
ATOM   2149  O2P URI B  90     117.082 140.744 166.722  1.00  0.00           O  
ATOM   2150  C5* URI B  90     116.487 140.781 169.432  1.00  0.00           C  
ATOM   2151  O5* URI B  90     116.359 139.494 168.787  1.00  0.00           O  
ATOM   2152  C4* URI B  90     116.446 140.689 170.956  1.00  0.00           C  
ATOM   2153  O4* URI B  90     117.691 140.254 171.501  1.00  0.00           O  
ATOM   2154  C3* URI B  90     116.098 141.994 171.625  1.00  0.00           C  
ATOM   2155  O3* URI B  90     114.720 142.236 171.735  1.00  0.00           O  
ATOM   2156  C2* URI B  90     116.789 141.838 172.984  1.00  0.00           C  
ATOM   2157  O2* URI B  90     115.929 141.147 173.927  1.00  0.00           O  
ATOM   2158  C1* URI B  90     118.025 140.955 172.723  1.00  0.00           C  
ATOM   2159  N1  URI B  90     119.174 141.888 172.490  1.00  0.00           N  
ATOM   2160  C2  URI B  90     119.911 142.300 173.602  1.00  0.00           C  
ATOM   2161  O2  URI B  90     119.682 141.815 174.706  1.00  0.00           O  
ATOM   2162  N3  URI B  90     121.147 142.877 173.273  1.00  0.00           N  
ATOM   2163  C4  URI B  90     121.555 143.321 172.009  1.00  0.00           C  
ATOM   2164  O4  URI B  90     122.543 144.081 171.909  1.00  0.00           O  
ATOM   2165  C5  URI B  90     120.525 143.166 170.984  1.00  0.00           C  
ATOM   2166  C6  URI B  90     119.490 142.300 171.217  1.00  0.00           C  
ATOM   2167  H3  URI B  90     121.793 143.065 174.019  1.00  0.00           H  
ATOM   2168  H2* URI B  90     116.432 140.565 174.486  1.00  0.00           H  
ATOM   2169  P   URI B  91     114.038 143.697 171.767  1.00  0.00           P  
ATOM   2170  O1P URI B  91     112.569 143.536 171.899  1.00  0.00           O  
ATOM   2171  O2P URI B  91     114.542 144.434 170.586  1.00  0.00           O  
ATOM   2172  C5* URI B  91     114.162 144.022 174.403  1.00  0.00           C  
ATOM   2173  O5* URI B  91     114.587 144.374 173.108  1.00  0.00           O  
ATOM   2174  C4* URI B  91     115.022 144.553 175.534  1.00  0.00           C  
ATOM   2175  O4* URI B  91     116.409 144.182 175.374  1.00  0.00           O  
ATOM   2176  C3* URI B  91     115.128 146.091 175.539  1.00  0.00           C  
ATOM   2177  O3* URI B  91     113.965 146.658 176.125  1.00  0.00           O  
ATOM   2178  C2* URI B  91     116.313 146.246 176.509  1.00  0.00           C  
ATOM   2179  O2* URI B  91     115.942 145.967 177.846  1.00  0.00           O  
ATOM   2180  C1* URI B  91     117.238 145.198 175.964  1.00  0.00           C  
ATOM   2181  N1  URI B  91     118.222 145.724 174.971  1.00  0.00           N  
ATOM   2182  C2  URI B  91     119.440 146.205 175.438  1.00  0.00           C  
ATOM   2183  O2  URI B  91     119.756 146.082 176.633  1.00  0.00           O  
ATOM   2184  N3  URI B  91     120.305 146.649 174.486  1.00  0.00           N  
ATOM   2185  C4  URI B  91     120.067 146.800 173.131  1.00  0.00           C  
ATOM   2186  O4  URI B  91     120.909 147.290 172.357  1.00  0.00           O  
ATOM   2187  C5  URI B  91     118.790 146.214 172.710  1.00  0.00           C  
ATOM   2188  C6  URI B  91     117.984 145.633 173.630  1.00  0.00           C  
ATOM   2189  H3  URI B  91     121.239 146.960 174.779  1.00  0.00           H  
ATOM   2190  H2* URI B  91     115.627 146.750 178.262  1.00  0.00           H  
ATOM   2191  P   URI B  92     113.576 148.187 175.717  1.00  0.00           P  
ATOM   2192  O1P URI B  92     112.161 148.444 176.143  1.00  0.00           O  
ATOM   2193  O2P URI B  92     113.988 148.425 174.298  1.00  0.00           O  
ATOM   2194  C5* URI B  92     114.308 149.226 178.043  1.00  0.00           C  
ATOM   2195  O5* URI B  92     114.528 149.011 176.669  1.00  0.00           O  
ATOM   2196  C4* URI B  92     115.521 149.968 178.651  1.00  0.00           C  
ATOM   2197  O4* URI B  92     116.748 149.364 178.294  1.00  0.00           O  
ATOM   2198  C3* URI B  92     115.718 151.323 177.919  1.00  0.00           C  
ATOM   2199  O3* URI B  92     114.706 152.238 178.249  1.00  0.00           O  
ATOM   2200  C2* URI B  92     117.096 151.694 178.468  1.00  0.00           C  
ATOM   2201  O2* URI B  92     117.014 152.028 179.855  1.00  0.00           O  
ATOM   2202  C1* URI B  92     117.787 150.375 178.244  1.00  0.00           C  
ATOM   2203  N1  URI B  92     118.446 150.288 176.898  1.00  0.00           N  
ATOM   2204  C2  URI B  92     119.737 150.751 176.779  1.00  0.00           C  
ATOM   2205  O2  URI B  92     120.451 150.998 177.773  1.00  0.00           O  
ATOM   2206  N3  URI B  92     120.282 150.774 175.488  1.00  0.00           N  
ATOM   2207  C4  URI B  92     119.600 150.439 174.316  1.00  0.00           C  
ATOM   2208  O4  URI B  92     120.213 150.339 173.241  1.00  0.00           O  
ATOM   2209  C5  URI B  92     118.204 150.050 174.532  1.00  0.00           C  
ATOM   2210  C6  URI B  92     117.728 149.835 175.800  1.00  0.00           C  
ATOM   2211  H3  URI B  92     121.271 150.851 175.429  1.00  0.00           H  
ATOM   2212  H2* URI B  92     117.851 151.904 180.290  1.00  0.00           H  
ATOM   2213  P   URI B  93     114.285 153.374 177.141  1.00  0.00           P  
ATOM   2214  O1P URI B  93     113.155 154.143 177.640  1.00  0.00           O  
ATOM   2215  O2P URI B  93     114.262 152.650 175.832  1.00  0.00           O  
ATOM   2216  C5* URI B  93     115.933 155.035 178.308  1.00  0.00           C  
ATOM   2217  O5* URI B  93     115.613 154.285 177.159  1.00  0.00           O  
ATOM   2218  C4* URI B  93     117.361 155.429 178.491  1.00  0.00           C  
ATOM   2219  O4* URI B  93     118.263 154.376 178.061  1.00  0.00           O  
ATOM   2220  C3* URI B  93     117.714 156.546 177.484  1.00  0.00           C  
ATOM   2221  O3* URI B  93     117.311 157.823 177.992  1.00  0.00           O  
ATOM   2222  C2* URI B  93     119.229 156.427 177.512  1.00  0.00           C  
ATOM   2223  O2* URI B  93     119.691 156.903 178.798  1.00  0.00           O  
ATOM   2224  C1* URI B  93     119.421 154.898 177.448  1.00  0.00           C  
ATOM   2225  N1  URI B  93     119.453 154.445 176.015  1.00  0.00           N  
ATOM   2226  C2  URI B  93     120.653 154.262 175.397  1.00  0.00           C  
ATOM   2227  O2  URI B  93     121.761 154.449 175.946  1.00  0.00           O  
ATOM   2228  N3  URI B  93     120.602 154.019 174.010  1.00  0.00           N  
ATOM   2229  C4  URI B  93     119.440 153.992 173.236  1.00  0.00           C  
ATOM   2230  O4  URI B  93     119.550 153.658 172.037  1.00  0.00           O  
ATOM   2231  C5  URI B  93     118.231 153.827 174.046  1.00  0.00           C  
ATOM   2232  C6  URI B  93     118.272 154.092 175.369  1.00  0.00           C  
ATOM   2233  H3  URI B  93     121.468 154.097 173.534  1.00  0.00           H  
ATOM   2234  H2* URI B  93     119.893 157.837 178.716  1.00  0.00           H  
ATOM   2235  P   URI B  94     116.991 159.000 176.894  1.00  0.00           P  
ATOM   2236  O1P URI B  94     116.309 160.080 177.644  1.00  0.00           O  
ATOM   2237  O2P URI B  94     116.286 158.377 175.777  1.00  0.00           O  
ATOM   2238  C5* URI B  94     119.197 160.350 177.315  1.00  0.00           C  
ATOM   2239  O5* URI B  94     118.446 159.453 176.472  1.00  0.00           O  
ATOM   2240  C4* URI B  94     120.621 160.464 176.811  1.00  0.00           C  
ATOM   2241  O4* URI B  94     121.101 159.325 176.134  1.00  0.00           O  
ATOM   2242  C3* URI B  94     120.708 161.430 175.658  1.00  0.00           C  
ATOM   2243  O3* URI B  94     120.575 162.794 176.001  1.00  0.00           O  
ATOM   2244  C2* URI B  94     122.099 161.169 175.099  1.00  0.00           C  
ATOM   2245  O2* URI B  94     123.143 161.769 175.836  1.00  0.00           O  
ATOM   2246  C1* URI B  94     122.127 159.663 175.195  1.00  0.00           C  
ATOM   2247  N1  URI B  94     121.774 159.073 173.863  1.00  0.00           N  
ATOM   2248  C2  URI B  94     122.777 158.606 173.067  1.00  0.00           C  
ATOM   2249  O2  URI B  94     123.921 159.091 173.099  1.00  0.00           O  
ATOM   2250  N3  URI B  94     122.360 157.823 171.973  1.00  0.00           N  
ATOM   2251  C4  URI B  94     121.083 157.297 171.748  1.00  0.00           C  
ATOM   2252  O4  URI B  94     120.818 156.693 170.691  1.00  0.00           O  
ATOM   2253  C5  URI B  94     120.085 157.910 172.618  1.00  0.00           C  
ATOM   2254  C6  URI B  94     120.451 158.775 173.598  1.00  0.00           C  
ATOM   2255  H3  URI B  94     123.106 157.457 171.410  1.00  0.00           H  
ATOM   2256  H2* URI B  94     123.070 162.712 175.827  1.00  0.00           H  
ATOM   2257  P   URI B  95     120.007 163.898 174.957  1.00  0.00           P  
ATOM   2258  O1P URI B  95     119.261 164.914 175.768  1.00  0.00           O  
ATOM   2259  O2P URI B  95     119.435 163.252 173.785  1.00  0.00           O  
ATOM   2260  C5* URI B  95     122.054 164.081 173.328  1.00  0.00           C  
ATOM   2261  O5* URI B  95     121.385 164.630 174.500  1.00  0.00           O  
ATOM   2262  C4* URI B  95     123.409 164.772 173.117  1.00  0.00           C  
ATOM   2263  O4* URI B  95     124.503 163.866 173.460  1.00  0.00           O  
ATOM   2264  C3* URI B  95     123.683 164.928 171.606  1.00  0.00           C  
ATOM   2265  O3* URI B  95     122.868 165.990 171.066  1.00  0.00           O  
ATOM   2266  C2* URI B  95     125.153 165.326 171.716  1.00  0.00           C  
ATOM   2267  O2* URI B  95     125.345 166.608 172.302  1.00  0.00           O  
ATOM   2268  C1* URI B  95     125.670 164.259 172.682  1.00  0.00           C  
ATOM   2269  N1  URI B  95     126.091 163.055 171.913  1.00  0.00           N  
ATOM   2270  C2  URI B  95     127.336 163.097 171.304  1.00  0.00           C  
ATOM   2271  O2  URI B  95     128.156 163.985 171.529  1.00  0.00           O  
ATOM   2272  N3  URI B  95     127.744 161.879 170.718  1.00  0.00           N  
ATOM   2273  C4  URI B  95     126.942 160.767 170.485  1.00  0.00           C  
ATOM   2274  O4  URI B  95     127.396 159.737 169.940  1.00  0.00           O  
ATOM   2275  C5  URI B  95     125.597 160.895 171.016  1.00  0.00           C  
ATOM   2276  C6  URI B  95     125.249 161.975 171.767  1.00  0.00           C  
ATOM   2277  H3  URI B  95     128.728 161.819 170.526  1.00  0.00           H  
ATOM   2278  H2* URI B  95     126.096 166.603 172.911  1.00  0.00           H  
ATOM   2279  P   URI B  96     122.484 165.948 169.501  1.00  0.00           P  
ATOM   2280  O1P URI B  96     121.468 166.978 169.231  1.00  0.00           O  
ATOM   2281  O2P URI B  96     122.186 164.534 169.162  1.00  0.00           O  
ATOM   2282  C5* URI B  96     124.384 167.665 168.915  1.00  0.00           C  
ATOM   2283  O5* URI B  96     123.816 166.347 168.745  1.00  0.00           O  
ATOM   2284  C4* URI B  96     125.839 167.688 168.402  1.00  0.00           C  
ATOM   2285  O4* URI B  96     126.302 166.310 168.297  1.00  0.00           O  
ATOM   2286  C3* URI B  96     125.935 168.430 167.047  1.00  0.00           C  
ATOM   2287  O3* URI B  96     126.682 169.615 167.157  1.00  0.00           O  
ATOM   2288  C2* URI B  96     126.677 167.345 166.237  1.00  0.00           C  
ATOM   2289  O2* URI B  96     127.867 167.807 165.642  1.00  0.00           O  
ATOM   2290  C1* URI B  96     126.855 166.045 166.992  1.00  0.00           C  
ATOM   2291  N1  URI B  96     126.114 164.905 166.365  1.00  0.00           N  
ATOM   2292  C2  URI B  96     126.430 163.618 166.727  1.00  0.00           C  
ATOM   2293  O2  URI B  96     127.162 163.380 167.697  1.00  0.00           O  
ATOM   2294  N3  URI B  96     125.510 162.648 166.269  1.00  0.00           N  
ATOM   2295  C4  URI B  96     124.498 162.813 165.335  1.00  0.00           C  
ATOM   2296  O4  URI B  96     124.008 161.861 164.708  1.00  0.00           O  
ATOM   2297  C5  URI B  96     124.466 164.177 164.786  1.00  0.00           C  
ATOM   2298  C6  URI B  96     125.056 165.166 165.518  1.00  0.00           C  
ATOM   2299  H3  URI B  96     125.739 161.691 166.525  1.00  0.00           H  
ATOM   2300  H2* URI B  96     127.689 168.256 164.809  1.00  0.00           H  
ATOM   2301  P   GUA B  97     126.311 170.860 166.191  1.00  0.00           P  
ATOM   2302  O1P GUA B  97     125.761 170.274 164.946  1.00  0.00           O  
ATOM   2303  O2P GUA B  97     127.533 171.730 166.154  1.00  0.00           O  
ATOM   2304  C5* GUA B  97     125.363 172.252 168.260  1.00  0.00           C  
ATOM   2305  O5* GUA B  97     125.185 171.593 167.020  1.00  0.00           O  
ATOM   2306  C4* GUA B  97     124.168 173.094 168.622  1.00  0.00           C  
ATOM   2307  O4* GUA B  97     122.942 172.655 168.095  1.00  0.00           O  
ATOM   2308  C3* GUA B  97     123.907 173.227 170.105  1.00  0.00           C  
ATOM   2309  O3* GUA B  97     124.846 174.110 170.732  1.00  0.00           O  
ATOM   2310  C2* GUA B  97     122.534 173.868 170.082  1.00  0.00           C  
ATOM   2311  O2* GUA B  97     122.571 175.214 169.611  1.00  0.00           O  
ATOM   2312  C1* GUA B  97     121.861 172.998 168.993  1.00  0.00           C  
ATOM   2313  N1  GUA B  97     118.126 171.030 171.918  1.00  0.00           N  
ATOM   2314  C2  GUA B  97     118.217 172.279 171.300  1.00  0.00           C  
ATOM   2315  N2  GUA B  97     117.215 173.135 171.574  1.00  0.00           N  
ATOM   2316  N3  GUA B  97     119.257 172.701 170.572  1.00  0.00           N  
ATOM   2317  C4  GUA B  97     120.259 171.753 170.508  1.00  0.00           C  
ATOM   2318  C5  GUA B  97     120.145 170.444 170.888  1.00  0.00           C  
ATOM   2319  C6  GUA B  97     119.133 170.073 171.822  1.00  0.00           C  
ATOM   2320  O6  GUA B  97     119.078 169.038 172.527  1.00  0.00           O  
ATOM   2321  N7  GUA B  97     121.220 169.679 170.412  1.00  0.00           N  
ATOM   2322  C8  GUA B  97     121.907 170.535 169.675  1.00  0.00           C  
ATOM   2323  N9  GUA B  97     121.321 171.776 169.606  1.00  0.00           N  
ATOM   2324  H1  GUA B  97     117.348 170.815 172.517  1.00  0.00           H  
ATOM   2325  H2* GUA B  97     121.719 175.429 169.249  1.00  0.00           H  
ATOM   2326  H21 GUA B  97     116.437 172.815 172.137  1.00  0.00           H  
ATOM   2327  H22 GUA B  97     117.142 173.964 171.007  1.00  0.00           H  
ATOM   2328  P   URI B  98     125.089 174.110 172.298  1.00  0.00           P  
ATOM   2329  O1P URI B  98     123.756 174.147 172.993  1.00  0.00           O  
ATOM   2330  O2P URI B  98     126.077 175.140 172.646  1.00  0.00           O  
ATOM   2331  C5* URI B  98     124.956 171.510 172.444  1.00  0.00           C  
ATOM   2332  O5* URI B  98     125.729 172.673 172.563  1.00  0.00           O  
ATOM   2333  C4* URI B  98     125.652 170.224 172.769  1.00  0.00           C  
ATOM   2334  O4* URI B  98     126.768 169.954 171.872  1.00  0.00           O  
ATOM   2335  C3* URI B  98     126.366 170.247 174.124  1.00  0.00           C  
ATOM   2336  O3* URI B  98     125.436 170.128 175.186  1.00  0.00           O  
ATOM   2337  C2* URI B  98     127.272 169.043 173.964  1.00  0.00           C  
ATOM   2338  O2* URI B  98     126.691 167.853 174.486  1.00  0.00           O  
ATOM   2339  C1* URI B  98     127.583 168.947 172.490  1.00  0.00           C  
ATOM   2340  N1  URI B  98     129.021 169.244 172.183  1.00  0.00           N  
ATOM   2341  C2  URI B  98     129.465 168.988 170.901  1.00  0.00           C  
ATOM   2342  O2  URI B  98     128.893 168.164 170.169  1.00  0.00           O  
ATOM   2343  N3  URI B  98     130.861 169.125 170.782  1.00  0.00           N  
ATOM   2344  C4  URI B  98     131.680 169.945 171.574  1.00  0.00           C  
ATOM   2345  O4  URI B  98     132.893 170.082 171.323  1.00  0.00           O  
ATOM   2346  C5  URI B  98     131.039 170.384 172.778  1.00  0.00           C  
ATOM   2347  C6  URI B  98     129.694 170.164 172.971  1.00  0.00           C  
ATOM   2348  H3  URI B  98     131.319 168.585 170.064  1.00  0.00           H  
ATOM   2349  H2* URI B  98     126.723 167.880 175.443  1.00  0.00           H  
ATOM   2350  P   URI B  99     125.871 170.714 176.651  1.00  0.00           P  
ATOM   2351  O1P URI B  99     124.727 170.622 177.571  1.00  0.00           O  
ATOM   2352  O2P URI B  99     126.544 172.028 176.422  1.00  0.00           O  
ATOM   2353  C5* URI B  99     127.556 169.757 178.464  1.00  0.00           C  
ATOM   2354  O5* URI B  99     127.002 169.698 177.150  1.00  0.00           O  
ATOM   2355  C4* URI B  99     128.957 169.231 178.574  1.00  0.00           C  
ATOM   2356  O4* URI B  99     129.977 170.132 178.212  1.00  0.00           O  
ATOM   2357  C3* URI B  99     129.359 169.121 180.061  1.00  0.00           C  
ATOM   2358  O3* URI B  99     128.535 168.137 180.702  1.00  0.00           O  
ATOM   2359  C2* URI B  99     130.801 168.663 179.869  1.00  0.00           C  
ATOM   2360  O2* URI B  99     130.893 167.340 179.311  1.00  0.00           O  
ATOM   2361  C1* URI B  99     131.223 169.716 178.821  1.00  0.00           C  
ATOM   2362  N1  URI B  99     131.886 170.892 179.480  1.00  0.00           N  
ATOM   2363  C2  URI B  99     133.173 170.728 179.924  1.00  0.00           C  
ATOM   2364  O2  URI B  99     133.864 169.730 179.736  1.00  0.00           O  
ATOM   2365  N3  URI B  99     133.699 171.831 180.565  1.00  0.00           N  
ATOM   2366  C4  URI B  99     133.081 173.058 180.844  1.00  0.00           C  
ATOM   2367  O4  URI B  99     133.713 173.996 181.348  1.00  0.00           O  
ATOM   2368  C5  URI B  99     131.731 173.122 180.299  1.00  0.00           C  
ATOM   2369  C6  URI B  99     131.158 172.014 179.741  1.00  0.00           C  
ATOM   2370  H3  URI B  99     134.702 171.771 180.730  1.00  0.00           H  
ATOM   2371  H2* URI B  99     130.893 167.422 178.349  1.00  0.00           H  
TER    2372      URI B  99 
ATOM   2373  P   URI B 100     128.261 168.260 182.263  1.00  0.00           P  
ATOM   2374  O1P URI B 100     127.171 167.313 182.616  1.00  0.00           O  
ATOM   2375  O2P URI B 100     128.046 169.698 182.634  1.00  0.00           O  
ATOM   2376  C5* URI B 100     129.849 167.647 184.296  1.00  0.00           C  
ATOM   2377  O5* URI B 100     129.643 167.780 182.895  1.00  0.00           O  
ATOM   2378  C4* URI B 100     131.291 167.610 184.721  1.00  0.00           C  
ATOM   2379  O4* URI B 100     131.964 168.842 184.470  1.00  0.00           O  
ATOM   2380  C3* URI B 100     131.506 167.757 186.223  1.00  0.00           C  
ATOM   2381  O3* URI B 100     132.912 167.963 186.530  1.00  0.00           O  
ATOM   2382  C2* URI B 100     130.756 169.089 186.475  1.00  0.00           C  
ATOM   2383  O2* URI B 100     130.893 169.423 187.885  1.00  0.00           O  
ATOM   2384  C1* URI B 100     131.918 169.670 185.664  1.00  0.00           C  
ATOM   2385  N1  URI B 100     131.575 171.066 185.216  1.00  0.00           N  
ATOM   2386  C2  URI B 100     131.644 172.092 186.122  1.00  0.00           C  
ATOM   2387  O2  URI B 100     132.257 172.000 187.212  1.00  0.00           O  
ATOM   2388  N3  URI B 100     131.039 173.268 185.728  1.00  0.00           N  
ATOM   2389  C4  URI B 100     130.348 173.538 184.543  1.00  0.00           C  
ATOM   2390  O4  URI B 100     130.019 174.710 184.273  1.00  0.00           O  
ATOM   2391  C5  URI B 100     130.550 172.467 183.563  1.00  0.00           C  
ATOM   2392  C6  URI B 100     131.158 171.295 183.920  1.00  0.00           C  
ATOM   2393  H3  URI B 100     130.788 173.923 186.479  1.00  0.00           H  
ATOM   2394  H2* URI B 100     131.772 169.817 187.981  1.00  0.00           H  
ATOM   2395  N   GLN A   1     152.692 150.636 148.242  1.00  0.00           N  
ATOM   2396  CA  GLN A   1     151.671 151.675 148.357  1.00  0.00           C  
ATOM   2397  C   GLN A   1     152.211 153.040 148.865  1.00  0.00           C  
ATOM   2398  O   GLN A   1     152.298 153.291 150.064  1.00  0.00           O  
ATOM   2399  CB  GLN A   1     150.545 151.208 149.277  1.00  0.00           C  
ATOM   2400  CG  GLN A   1     149.638 152.325 149.794  1.00  0.00           C  
ATOM   2401  CD  GLN A   1     148.425 152.509 148.938  1.00  0.00           C  
ATOM   2402  NE2 GLN A   1     147.633 153.539 149.222  1.00  0.00           N  
ATOM   2403  OE1 GLN A   1     148.183 151.707 148.036  1.00  0.00           O  
ATOM   2404  HN  GLN A   1     153.896 151.016 148.586  1.00  0.00           H  
ATOM   2405 1HNE GLN A   1     146.800 153.740 148.709  1.00  0.00           H  
ATOM   2406 2HNE GLN A   1     147.816 154.175 149.968  1.00  0.00           H  
ATOM   2407  N   GLU A   2     152.522 153.951 147.963  1.00  0.00           N  
ATOM   2408  CA  GLU A   2     153.232 155.154 148.366  1.00  0.00           C  
ATOM   2409  C   GLU A   2     152.380 156.422 148.366  1.00  0.00           C  
ATOM   2410  O   GLU A   2     151.218 156.413 147.954  1.00  0.00           O  
ATOM   2411  CB  GLU A   2     154.440 155.328 147.455  1.00  0.00           C  
ATOM   2412  CG  GLU A   2     155.045 154.005 146.979  1.00  0.00           C  
ATOM   2413  CD  GLU A   2     155.759 154.143 145.665  1.00  0.00           C  
ATOM   2414  OE1 GLU A   2     155.246 154.871 144.791  1.00  0.00           O  
ATOM   2415  OE2 GLU A   2     156.834 153.520 145.496  1.00  0.00           O1-
ATOM   2416  HN  GLU A   2     152.271 153.809 147.006  1.00  0.00           H  
ATOM   2417  N   MET A   3     152.957 157.507 148.860  1.00  0.00           N  
ATOM   2418  CA  MET A   3     152.353 158.817 148.659  1.00  0.00           C  
ATOM   2419  C   MET A   3     153.387 159.805 148.151  1.00  0.00           C  
ATOM   2420  O   MET A   3     154.564 159.727 148.485  1.00  0.00           O  
ATOM   2421  CB  MET A   3     151.671 159.315 149.913  1.00  0.00           C  
ATOM   2422  CG  MET A   3     150.856 160.574 149.689  1.00  0.00           C  
ATOM   2423  SD  MET A   3     151.579 162.080 150.394  1.00  0.00           S  
ATOM   2424  CE  MET A   3     150.929 161.897 152.060  1.00  0.00           C  
ATOM   2425  HN  MET A   3     153.809 157.425 149.373  1.00  0.00           H  
ATOM   2426  N   VAL A   4     152.907 160.716 147.304  1.00  0.00           N  
ATOM   2427  CA  VAL A   4     153.740 161.646 146.567  1.00  0.00           C  
ATOM   2428  C   VAL A   4     152.994 162.927 146.457  1.00  0.00           C  
ATOM   2429  O   VAL A   4     151.781 162.955 146.265  1.00  0.00           O  
ATOM   2430  CB  VAL A   4     154.042 161.092 145.157  1.00  0.00           C  
ATOM   2431  CG1 VAL A   4     154.509 162.135 144.200  1.00  0.00           C  
ATOM   2432  CG2 VAL A   4     155.104 160.043 145.253  1.00  0.00           C  
ATOM   2433  HN  VAL A   4     151.918 160.762 147.166  1.00  0.00           H  
ATOM   2434  N   GLN A   5     153.717 164.021 146.576  1.00  0.00           N  
ATOM   2435  CA  GLN A   5     153.127 165.321 146.315  1.00  0.00           C  
ATOM   2436  C   GLN A   5     153.708 165.939 145.047  1.00  0.00           C  
ATOM   2437  O   GLN A   5     154.916 166.035 144.887  1.00  0.00           O  
ATOM   2438  CB  GLN A   5     153.369 166.232 147.510  1.00  0.00           C  
ATOM   2439  CG  GLN A   5     152.953 165.642 148.833  1.00  0.00           C  
ATOM   2440  CD  GLN A   5     153.969 165.903 149.922  1.00  0.00           C  
ATOM   2441  NE2 GLN A   5     154.129 167.162 150.261  1.00  0.00           N  
ATOM   2442  OE1 GLN A   5     154.605 164.987 150.435  1.00  0.00           O  
ATOM   2443  HN  GLN A   5     154.674 163.957 146.851  1.00  0.00           H  
ATOM   2444 1HNE GLN A   5     154.770 167.455 150.970  1.00  0.00           H  
ATOM   2445 2HNE GLN A   5     153.616 167.908 149.835  1.00  0.00           H  
ATOM   2446  N   VAL A   6     152.824 166.351 144.145  1.00  0.00           N  
ATOM   2447  CA  VAL A   6     153.223 166.956 142.882  1.00  0.00           C  
ATOM   2448  C   VAL A   6     152.692 168.365 142.850  1.00  0.00           C  
ATOM   2449  O   VAL A   6     151.511 168.590 142.955  1.00  0.00           O  
ATOM   2450  CB  VAL A   6     152.719 166.132 141.669  1.00  0.00           C  
ATOM   2451  CG1 VAL A   6     153.163 166.727 140.355  1.00  0.00           C  
ATOM   2452  CG2 VAL A   6     153.181 164.713 141.815  1.00  0.00           C  
ATOM   2453  HN  VAL A   6     151.849 166.237 144.342  1.00  0.00           H  
ATOM   2454  N   PHE A   7     153.598 169.322 142.731  1.00  0.00           N  
ATOM   2455  CA  PHE A   7     153.214 170.709 142.598  1.00  0.00           C  
ATOM   2456  C   PHE A   7     152.994 171.085 141.156  1.00  0.00           C  
ATOM   2457  O   PHE A   7     153.831 170.837 140.291  1.00  0.00           O  
ATOM   2458  CB  PHE A   7     154.248 171.606 143.280  1.00  0.00           C  
ATOM   2459  CG  PHE A   7     154.472 171.236 144.672  1.00  0.00           C  
ATOM   2460  CD1 PHE A   7     155.370 170.219 144.997  1.00  0.00           C  
ATOM   2461  CD2 PHE A   7     153.703 171.799 145.679  1.00  0.00           C  
ATOM   2462  CE1 PHE A   7     155.539 169.798 146.329  1.00  0.00           C  
ATOM   2463  CE2 PHE A   7     153.873 171.387 147.011  1.00  0.00           C  
ATOM   2464  CZ  PHE A   7     154.793 170.384 147.327  1.00  0.00           C  
ATOM   2465  HN  PHE A   7     154.568 169.084 142.735  1.00  0.00           H  
ATOM   2466  N   ILE A   8     151.826 171.671 140.918  1.00  0.00           N  
ATOM   2467  CA  ILE A   8     151.414 172.050 139.595  1.00  0.00           C  
ATOM   2468  C   ILE A   8     151.122 173.524 139.609  1.00  0.00           C  
ATOM   2469  O   ILE A   8     150.746 174.055 140.634  1.00  0.00           O  
ATOM   2470  CB  ILE A   8     150.169 171.304 139.142  1.00  0.00           C  
ATOM   2471  CG1 ILE A   8     149.034 171.565 140.117  1.00  0.00           C  
ATOM   2472  CG2 ILE A   8     150.444 169.839 139.078  1.00  0.00           C  
ATOM   2473  CD1 ILE A   8     147.739 171.053 139.632  1.00  0.00           C  
ATOM   2474  HN  ILE A   8     151.204 171.858 141.678  1.00  0.00           H  
ATOM   2475  N   PRO A   9     151.291 174.197 138.460  1.00  0.00           N  
ATOM   2476  CA  PRO A   9     150.893 175.594 138.309  1.00  0.00           C  
ATOM   2477  C   PRO A   9     149.478 175.777 138.785  1.00  0.00           C  
ATOM   2478  O   PRO A   9     148.627 174.966 138.428  1.00  0.00           O  
ATOM   2479  CB  PRO A   9     150.952 175.781 136.803  1.00  0.00           C  
ATOM   2480  CG  PRO A   9     151.941 174.879 136.368  1.00  0.00           C  
ATOM   2481  CD  PRO A   9     151.868 173.698 137.206  1.00  0.00           C  
ATOM   2482  N   ALA A  10     149.213 176.830 139.545  1.00  0.00           N  
ATOM   2483  CA  ALA A  10     147.903 177.003 140.163  1.00  0.00           C  
ATOM   2484  C   ALA A  10     146.809 177.136 139.128  1.00  0.00           C  
ATOM   2485  O   ALA A  10     145.702 176.633 139.307  1.00  0.00           O  
ATOM   2486  CB  ALA A  10     147.899 178.171 141.046  1.00  0.00           C  
ATOM   2487  HN  ALA A  10     149.922 177.516 139.696  1.00  0.00           H  
ATOM   2488  N   GLN A  11     147.139 177.773 138.016  1.00  0.00           N  
ATOM   2489  CA  GLN A  11     146.178 178.001 136.940  1.00  0.00           C  
ATOM   2490  C   GLN A  11     145.766 176.711 136.217  1.00  0.00           C  
ATOM   2491  O   GLN A  11     144.887 176.733 135.347  1.00  0.00           O  
ATOM   2492  CB  GLN A  11     146.732 179.031 135.965  1.00  0.00           C  
ATOM   2493  CG  GLN A  11     148.027 178.606 135.269  1.00  0.00           C  
ATOM   2494  CD  GLN A  11     149.323 179.141 135.901  1.00  0.00           C  
ATOM   2495  NE2 GLN A  11     150.288 179.466 135.054  1.00  0.00           N  
ATOM   2496  OE1 GLN A  11     149.455 179.247 137.123  1.00  0.00           O  
ATOM   2497  HN  GLN A  11     148.073 178.102 137.915  1.00  0.00           H  
ATOM   2498 1HNE GLN A  11     151.172 179.828 135.352  1.00  0.00           H  
ATOM   2499 2HNE GLN A  11     150.197 179.375 134.065  1.00  0.00           H  
ATOM   2500  N   ALA A  12     146.375 175.594 136.592  1.00  0.00           N  
ATOM   2501  CA  ALA A  12     146.072 174.326 135.947  1.00  0.00           C  
ATOM   2502  C   ALA A  12     145.102 173.470 136.771  1.00  0.00           C  
ATOM   2503  O   ALA A  12     144.653 172.421 136.299  1.00  0.00           O  
ATOM   2504  CB  ALA A  12     147.340 173.579 135.686  1.00  0.00           C  
ATOM   2505  HN  ALA A  12     147.047 175.621 137.329  1.00  0.00           H  
ATOM   2506  N   VAL A  13     144.763 173.923 137.970  1.00  0.00           N  
ATOM   2507  CA  VAL A  13     143.898 173.145 138.849  1.00  0.00           C  
ATOM   2508  C   VAL A  13     142.593 172.861 138.144  1.00  0.00           C  
ATOM   2509  O   VAL A  13     142.117 171.735 138.144  1.00  0.00           O  
ATOM   2510  CB  VAL A  13     143.619 173.849 140.181  1.00  0.00           C  
ATOM   2511  CG1 VAL A  13     142.754 172.984 141.051  1.00  0.00           C  
ATOM   2512  CG2 VAL A  13     144.887 174.133 140.872  1.00  0.00           C  
ATOM   2513  HN  VAL A  13     145.102 174.811 138.277  1.00  0.00           H  
ATOM   2514  N   GLY A  14     142.017 173.882 137.549  1.00  0.00           N  
ATOM   2515  CA  GLY A  14     140.808 173.698 136.780  1.00  0.00           C  
ATOM   2516  C   GLY A  14     140.941 172.581 135.768  1.00  0.00           C  
ATOM   2517  O   GLY A  14     140.135 171.661 135.736  1.00  0.00           O  
ATOM   2518  HN  GLY A  14     142.419 174.792 137.631  1.00  0.00           H  
ATOM   2519  N   ALA A  15     141.957 172.646 134.926  1.00  0.00           N  
ATOM   2520  CA  ALA A  15     142.163 171.616 133.919  1.00  0.00           C  
ATOM   2521  C   ALA A  15     142.282 170.242 134.546  1.00  0.00           C  
ATOM   2522  O   ALA A  15     141.714 169.290 134.047  1.00  0.00           O  
ATOM   2523  CB  ALA A  15     143.417 171.922 133.095  1.00  0.00           C  
ATOM   2524  HN  ALA A  15     142.589 173.415 134.985  1.00  0.00           H  
ATOM   2525  N   ILE A  16     143.005 170.151 135.654  1.00  0.00           N  
ATOM   2526  CA  ILE A  16     143.303 168.864 136.244  1.00  0.00           C  
ATOM   2527  C   ILE A  16     142.122 168.237 136.949  1.00  0.00           C  
ATOM   2528  O   ILE A  16     142.039 167.020 136.995  1.00  0.00           O  
ATOM   2529  CB  ILE A  16     144.479 168.965 137.178  1.00  0.00           C  
ATOM   2530  CG1 ILE A  16     145.692 169.501 136.418  1.00  0.00           C  
ATOM   2531  CG2 ILE A  16     144.791 167.587 137.746  1.00  0.00           C  
ATOM   2532  CD1 ILE A  16     146.407 168.443 135.585  1.00  0.00           C  
ATOM   2533  HN  ILE A  16     143.353 170.975 136.093  1.00  0.00           H  
ATOM   2534  N   ILE A  17     141.225 169.057 137.485  1.00  0.00           N  
ATOM   2535  CA  ILE A  17     140.007 168.590 138.121  1.00  0.00           C  
ATOM   2536  C   ILE A  17     138.968 168.311 137.059  1.00  0.00           C  
ATOM   2537  O   ILE A  17     138.405 167.235 136.981  1.00  0.00           O  
ATOM   2538  CB  ILE A  17     139.426 169.647 139.032  1.00  0.00           C  
ATOM   2539  CG1 ILE A  17     140.204 169.707 140.332  1.00  0.00           C  
ATOM   2540  CG2 ILE A  17     137.979 169.341 139.334  1.00  0.00           C  
ATOM   2541  CD1 ILE A  17     139.957 170.947 141.051  1.00  0.00           C  
ATOM   2542  HN  ILE A  17     141.389 170.041 137.453  1.00  0.00           H  
ATOM   2543  N   GLY A  18     138.670 169.331 136.272  1.00  0.00           N  
ATOM   2544  CA  GLY A  18     137.732 169.212 135.182  1.00  0.00           C  
ATOM   2545  C   GLY A  18     136.308 169.675 135.480  1.00  0.00           C  
ATOM   2546  O   GLY A  18     135.910 169.743 136.638  1.00  0.00           O  
ATOM   2547  HN  GLY A  18     139.105 170.219 136.432  1.00  0.00           H  
ATOM   2548  N   LYS A  19     135.548 169.972 134.427  1.00  0.00           N  
ATOM   2549  CA  LYS A  19     134.134 170.293 134.560  1.00  0.00           C  
ATOM   2550  C   LYS A  19     133.452 169.299 135.503  1.00  0.00           C  
ATOM   2551  O   LYS A  19     133.273 168.137 135.164  1.00  0.00           O  
ATOM   2552  CB  LYS A  19     133.434 170.261 133.191  1.00  0.00           C  
ATOM   2553  CG  LYS A  19     133.960 171.272 132.170  1.00  0.00           C  
ATOM   2554  CD  LYS A  19     132.930 171.597 131.067  1.00  0.00           C  
ATOM   2555  CE  LYS A  19     133.049 170.686 129.817  1.00  0.00           C  
ATOM   2556  NZ  LYS A  19     133.887 171.259 128.682  1.00  0.00           N1+
ATOM   2557  HN  LYS A  19     135.956 169.986 133.516  1.00  0.00           H  
ATOM   2558  HZ1 LYS A  19     133.900 170.599 127.931  1.00  0.00           H  
ATOM   2559  HZ2 LYS A  19     133.479 172.119 128.380  1.00  0.00           H  
ATOM   2560  HZ3 LYS A  19     134.816 171.419 129.012  1.00  0.00           H  
ATOM   2561  N   LYS A  20     133.076 169.766 136.684  1.00  0.00           N  
ATOM   2562  CA  LYS A  20     132.349 168.929 137.627  1.00  0.00           C  
ATOM   2563  C   LYS A  20     133.131 167.661 137.961  1.00  0.00           C  
ATOM   2564  O   LYS A  20     132.568 166.580 138.089  1.00  0.00           O  
ATOM   2565  CB  LYS A  20     130.966 168.604 137.082  1.00  0.00           C  
ATOM   2566  CG  LYS A  20     130.106 169.839 136.917  1.00  0.00           C  
ATOM   2567  CD  LYS A  20     129.034 169.679 135.869  1.00  0.00           C  
ATOM   2568  CE  LYS A  20     128.535 171.034 135.393  1.00  0.00           C  
ATOM   2569  NZ  LYS A  20     127.556 170.911 134.285  1.00  0.00           N1+
ATOM   2570  HN  LYS A  20     133.292 170.714 136.931  1.00  0.00           H  
ATOM   2571  HZ1 LYS A  20     127.254 171.822 134.010  1.00  0.00           H  
ATOM   2572  HZ2 LYS A  20     127.991 170.444 133.516  1.00  0.00           H  
ATOM   2573  HZ3 LYS A  20     126.768 170.375 134.605  1.00  0.00           H  
ATOM   2574  N   GLY A  21     134.441 167.821 138.121  1.00  0.00           N  
ATOM   2575  CA  GLY A  21     135.283 166.754 138.620  1.00  0.00           C  
ATOM   2576  C   GLY A  21     135.544 165.633 137.636  1.00  0.00           C  
ATOM   2577  O   GLY A  21     136.185 164.667 137.993  1.00  0.00           O  
ATOM   2578  HN  GLY A  21     134.862 168.695 137.892  1.00  0.00           H  
ATOM   2579  N   GLN A  22     135.077 165.752 136.409  1.00  0.00           N  
ATOM   2580  CA  GLN A  22     135.201 164.667 135.434  1.00  0.00           C  
ATOM   2581  C   GLN A  22     136.629 164.172 135.324  1.00  0.00           C  
ATOM   2582  O   GLN A  22     136.890 163.000 135.567  1.00  0.00           O  
ATOM   2583  CB  GLN A  22     134.724 165.125 134.061  1.00  0.00           C  
ATOM   2584  CG  GLN A  22     133.218 165.289 133.937  1.00  0.00           C  
ATOM   2585  CD  GLN A  22     132.820 166.026 132.669  1.00  0.00           C  
ATOM   2586  NE2 GLN A  22     131.520 166.251 132.495  1.00  0.00           N  
ATOM   2587  OE1 GLN A  22     133.667 166.383 131.850  1.00  0.00           O  
ATOM   2588  HN  GLN A  22     134.628 166.603 136.148  1.00  0.00           H  
ATOM   2589 1HNE GLN A  22     131.149 166.722 131.699  1.00  0.00           H  
ATOM   2590 2HNE GLN A  22     130.824 165.958 133.154  1.00  0.00           H  
ATOM   2591  N   HIS A  23     137.540 165.060 134.944  1.00  0.00           N  
ATOM   2592  CA  HIS A  23     138.908 164.648 134.633  1.00  0.00           C  
ATOM   2593  C   HIS A  23     139.604 163.934 135.773  1.00  0.00           C  
ATOM   2594  O   HIS A  23     140.240 162.904 135.567  1.00  0.00           O  
ATOM   2595  CB  HIS A  23     139.751 165.839 134.180  1.00  0.00           C  
ATOM   2596  CG  HIS A  23     141.124 165.440 133.699  1.00  0.00           C  
ATOM   2597  CD2 HIS A  23     141.541 164.909 132.518  1.00  0.00           C  
ATOM   2598  ND1 HIS A  23     142.245 165.527 134.491  1.00  0.00           N  
ATOM   2599  CE1 HIS A  23     143.294 165.092 133.818  1.00  0.00           C  
ATOM   2600  NE2 HIS A  23     142.891 164.713 132.619  1.00  0.00           N  
ATOM   2601  HN  HIS A  23     137.292 166.022 134.871  1.00  0.00           H  
ATOM   2602  HD1 HIS A  23     142.264 165.875 135.429  1.00  0.00           H  
ATOM   2603  N   ILE A  24     139.490 164.465 136.972  1.00  0.00           N  
ATOM   2604  CA  ILE A  24     140.163 163.866 138.103  1.00  0.00           C  
ATOM   2605  C   ILE A  24     139.545 162.511 138.478  1.00  0.00           C  
ATOM   2606  O   ILE A  24     140.259 161.604 138.881  1.00  0.00           O  
ATOM   2607  CB  ILE A  24     140.231 164.832 139.302  1.00  0.00           C  
ATOM   2608  CG1 ILE A  24     141.252 164.346 140.309  1.00  0.00           C  
ATOM   2609  CG2 ILE A  24     138.881 164.987 139.957  1.00  0.00           C  
ATOM   2610  CD1 ILE A  24     141.724 165.417 141.193  1.00  0.00           C  
ATOM   2611  HN  ILE A  24     138.931 165.285 137.100  1.00  0.00           H  
ATOM   2612  N   LYS A  25     138.231 162.350 138.327  1.00  0.00           N  
ATOM   2613  CA  LYS A  25     137.576 161.073 138.570  1.00  0.00           C  
ATOM   2614  C   LYS A  25     138.130 160.107 137.558  1.00  0.00           C  
ATOM   2615  O   LYS A  25     138.528 159.000 137.883  1.00  0.00           O  
ATOM   2616  CB  LYS A  25     136.061 161.179 138.396  1.00  0.00           C  
ATOM   2617  CG  LYS A  25     135.356 161.984 139.458  1.00  0.00           C  
ATOM   2618  CD  LYS A  25     133.864 162.090 139.192  1.00  0.00           C  
ATOM   2619  CE  LYS A  25     133.228 163.133 140.085  1.00  0.00           C  
ATOM   2620  NZ  LYS A  25     131.776 162.904 140.291  1.00  0.00           N1+
ATOM   2621  HN  LYS A  25     137.672 163.129 138.039  1.00  0.00           H  
ATOM   2622  HZ1 LYS A  25     131.415 163.628 140.886  1.00  0.00           H  
ATOM   2623  HZ2 LYS A  25     131.314 162.932 139.407  1.00  0.00           H  
ATOM   2624  HZ3 LYS A  25     131.644 162.012 140.721  1.00  0.00           H  
ATOM   2625  N   GLN A  26     138.153 160.561 136.313  1.00  0.00           N  
ATOM   2626  CA  GLN A  26     138.634 159.782 135.187  1.00  0.00           C  
ATOM   2627  C   GLN A  26     140.112 159.508 135.324  1.00  0.00           C  
ATOM   2628  O   GLN A  26     140.611 158.524 134.807  1.00  0.00           O  
ATOM   2629  CB  GLN A  26     138.359 160.538 133.896  1.00  0.00           C  
ATOM   2630  CG  GLN A  26     139.183 160.094 132.706  1.00  0.00           C  
ATOM   2631  CD  GLN A  26     139.110 161.082 131.557  1.00  0.00           C  
ATOM   2632  NE2 GLN A  26     138.148 162.012 131.630  1.00  0.00           N  
ATOM   2633  OE1 GLN A  26     139.911 161.037 130.623  1.00  0.00           O  
ATOM   2634  HN  GLN A  26     137.819 161.485 136.139  1.00  0.00           H  
ATOM   2635 1HNE GLN A  26     138.011 162.708 130.930  1.00  0.00           H  
ATOM   2636 2HNE GLN A  26     137.503 162.067 132.394  1.00  0.00           H  
ATOM   2637  N   LEU A  27     140.817 160.368 136.029  1.00  0.00           N  
ATOM   2638  CA  LEU A  27     142.250 160.194 136.148  1.00  0.00           C  
ATOM   2639  C   LEU A  27     142.580 159.187 137.233  1.00  0.00           C  
ATOM   2640  O   LEU A  27     143.500 158.405 137.073  1.00  0.00           O  
ATOM   2641  CB  LEU A  27     142.923 161.540 136.432  1.00  0.00           C  
ATOM   2642  CG  LEU A  27     144.434 161.536 136.597  1.00  0.00           C  
ATOM   2643  CD1 LEU A  27     145.088 160.616 135.599  1.00  0.00           C  
ATOM   2644  CD2 LEU A  27     144.983 162.927 136.441  1.00  0.00           C  
ATOM   2645  HN  LEU A  27     140.364 161.137 136.482  1.00  0.00           H  
ATOM   2646  N   SER A  28     141.833 159.187 138.332  1.00  0.00           N  
ATOM   2647  CA  SER A  28     142.104 158.244 139.421  1.00  0.00           C  
ATOM   2648  C   SER A  28     141.637 156.866 138.991  1.00  0.00           C  
ATOM   2649  O   SER A  28     142.218 155.859 139.339  1.00  0.00           O  
ATOM   2650  CB  SER A  28     141.454 158.679 140.744  1.00  0.00           C  
ATOM   2651  OG  SER A  28     140.245 159.384 140.529  1.00  0.00           O  
ATOM   2652  HN  SER A  28     141.078 159.842 138.414  1.00  0.00           H  
ATOM   2653  HO  SER A  28     139.856 159.645 141.417  1.00  0.00           H  
ATOM   2654  N   ARG A  29     140.588 156.853 138.190  1.00  0.00           N  
ATOM   2655  CA  ARG A  29     140.034 155.617 137.668  1.00  0.00           C  
ATOM   2656  C   ARG A  29     141.060 154.962 136.734  1.00  0.00           C  
ATOM   2657  O   ARG A  29     141.399 153.790 136.890  1.00  0.00           O  
ATOM   2658  CB  ARG A  29     138.698 155.937 136.963  1.00  0.00           C  
ATOM   2659  CG  ARG A  29     138.176 154.912 135.997  1.00  0.00           C  
ATOM   2660  CD  ARG A  29     137.027 155.489 135.164  1.00  0.00           C  
ATOM   2661  NE  ARG A  29     136.967 154.916 133.818  1.00  0.00           N  
ATOM   2662  CZ  ARG A  29     136.111 153.964 133.429  1.00  0.00           C  
ATOM   2663  NH1 ARG A  29     135.223 153.465 134.285  1.00  0.00           N1+
ATOM   2664  NH2 ARG A  29     136.134 153.516 132.184  1.00  0.00           N  
ATOM   2665  HN  ARG A  29     140.163 157.718 137.938  1.00  0.00           H  
ATOM   2666  HE  ARG A  29     137.631 155.287 133.168  1.00  0.00           H  
ATOM   2667 1HH1 ARG A  29     134.583 152.756 133.987  1.00  0.00           H  
ATOM   2668 2HH1 ARG A  29     135.191 153.804 135.228  1.00  0.00           H  
ATOM   2669 1HH2 ARG A  29     135.489 152.802 131.900  1.00  0.00           H  
ATOM   2670 2HH2 ARG A  29     136.794 153.882 131.529  1.00  0.00           H  
ATOM   2671  N   PHE A  30     141.573 155.750 135.791  1.00  0.00           N  
ATOM   2672  CA  PHE A  30     142.612 155.315 134.857  1.00  0.00           C  
ATOM   2673  C   PHE A  30     143.834 154.761 135.553  1.00  0.00           C  
ATOM   2674  O   PHE A  30     144.374 153.758 135.155  1.00  0.00           O  
ATOM   2675  CB  PHE A  30     143.033 156.496 133.983  1.00  0.00           C  
ATOM   2676  CG  PHE A  30     144.209 156.226 133.063  1.00  0.00           C  
ATOM   2677  CD1 PHE A  30     144.081 155.379 131.978  1.00  0.00           C  
ATOM   2678  CD2 PHE A  30     145.409 156.885 133.246  1.00  0.00           C  
ATOM   2679  CE1 PHE A  30     145.157 155.164 131.113  1.00  0.00           C  
ATOM   2680  CE2 PHE A  30     146.484 156.679 132.390  1.00  0.00           C  
ATOM   2681  CZ  PHE A  30     146.365 155.814 131.319  1.00  0.00           C  
ATOM   2682  HN  PHE A  30     141.229 156.683 135.718  1.00  0.00           H  
ATOM   2683  N   ALA A  31     144.260 155.424 136.624  1.00  0.00           N  
ATOM   2684  CA  ALA A  31     145.541 155.113 137.247  1.00  0.00           C  
ATOM   2685  C   ALA A  31     145.377 154.147 138.414  1.00  0.00           C  
ATOM   2686  O   ALA A  31     146.338 153.525 138.863  1.00  0.00           O  
ATOM   2687  CB  ALA A  31     146.205 156.413 137.746  1.00  0.00           C  
ATOM   2688  HN  ALA A  31     143.697 156.152 137.013  1.00  0.00           H  
ATOM   2689  N   SER A  32     144.154 154.051 138.922  1.00  0.00           N  
ATOM   2690  CA  SER A  32     143.893 153.346 140.172  1.00  0.00           C  
ATOM   2691  C   SER A  32     144.667 153.973 141.321  1.00  0.00           C  
ATOM   2692  O   SER A  32     145.468 153.300 141.971  1.00  0.00           O  
ATOM   2693  CB  SER A  32     144.241 151.868 140.044  1.00  0.00           C  
ATOM   2694  OG  SER A  32     143.349 151.218 139.165  1.00  0.00           O  
ATOM   2695  HN  SER A  32     143.390 154.468 138.432  1.00  0.00           H  
ATOM   2696  HO  SER A  32     143.600 150.252 139.101  1.00  0.00           H  
ATOM   2697  N   ALA A  33     144.415 155.264 141.559  1.00  0.00           N  
ATOM   2698  CA  ALA A  33     145.125 156.024 142.580  1.00  0.00           C  
ATOM   2699  C   ALA A  33     144.191 157.008 143.257  1.00  0.00           C  
ATOM   2700  O   ALA A  33     143.239 157.484 142.621  1.00  0.00           O  
ATOM   2701  CB  ALA A  33     146.292 156.770 141.980  1.00  0.00           C  
ATOM   2702  HN  ALA A  33     143.715 155.731 141.019  1.00  0.00           H  
ATOM   2703  N   SER A  34     144.452 157.269 144.539  1.00  0.00           N  
ATOM   2704  CA  SER A  34     143.816 158.372 145.244  1.00  0.00           C  
ATOM   2705  C   SER A  34     144.461 159.599 144.704  1.00  0.00           C  
ATOM   2706  O   SER A  34     145.674 159.682 144.626  1.00  0.00           O  
ATOM   2707  CB  SER A  34     144.113 158.327 146.741  1.00  0.00           C  
ATOM   2708  OG  SER A  34     143.559 157.169 147.327  1.00  0.00           O  
ATOM   2709  HN  SER A  34     145.102 156.702 145.038  1.00  0.00           H  
ATOM   2710  HO  SER A  34     143.770 157.164 148.306  1.00  0.00           H  
ATOM   2711  N   ILE A  35     143.669 160.583 144.324  1.00  0.00           N  
ATOM   2712  CA  ILE A  35     144.246 161.787 143.779  1.00  0.00           C  
ATOM   2713  C   ILE A  35     143.491 162.982 144.301  1.00  0.00           C  
ATOM   2714  O   ILE A  35     142.479 163.390 143.729  1.00  0.00           O  
ATOM   2715  CB  ILE A  35     144.218 161.755 142.241  1.00  0.00           C  
ATOM   2716  CG1 ILE A  35     145.116 160.652 141.742  1.00  0.00           C  
ATOM   2717  CG2 ILE A  35     144.685 163.042 141.678  1.00  0.00           C  
ATOM   2718  CD1 ILE A  35     145.143 160.542 140.300  1.00  0.00           C  
ATOM   2719  HN  ILE A  35     142.676 160.492 144.411  1.00  0.00           H  
ATOM   2720  N   LYS A  36     143.980 163.522 145.409  1.00  0.00           N  
ATOM   2721  CA  LYS A  36     143.330 164.662 146.059  1.00  0.00           C  
ATOM   2722  C   LYS A  36     144.113 165.907 145.720  1.00  0.00           C  
ATOM   2723  O   LYS A  36     145.322 165.852 145.619  1.00  0.00           O  
ATOM   2724  CB  LYS A  36     143.280 164.452 147.565  1.00  0.00           C  
ATOM   2725  CG  LYS A  36     142.836 163.042 148.004  1.00  0.00           C  
ATOM   2726  CD  LYS A  36     141.325 162.813 147.858  1.00  0.00           C  
ATOM   2727  CE  LYS A  36     140.602 162.946 149.199  1.00  0.00           C  
ATOM   2728  NZ  LYS A  36     139.151 162.611 149.112  1.00  0.00           N1+
ATOM   2729  HN  LYS A  36     144.814 163.147 145.807  1.00  0.00           H  
ATOM   2730  HZ1 LYS A  36     138.734 162.717 150.018  1.00  0.00           H  
ATOM   2731  HZ2 LYS A  36     138.712 163.229 148.462  1.00  0.00           H  
ATOM   2732  HZ3 LYS A  36     139.050 161.664 148.801  1.00  0.00           H  
ATOM   2733  N   ILE A  37     143.417 167.001 145.473  1.00  0.00           N  
ATOM   2734  CA  ILE A  37     144.086 168.292 145.340  1.00  0.00           C  
ATOM   2735  C   ILE A  37     143.889 169.148 146.608  1.00  0.00           C  
ATOM   2736  O   ILE A  37     142.795 169.643 146.892  1.00  0.00           O  
ATOM   2737  CB  ILE A  37     143.614 169.102 144.113  1.00  0.00           C  
ATOM   2738  CG1 ILE A  37     144.054 168.411 142.827  1.00  0.00           C  
ATOM   2739  CG2 ILE A  37     144.173 170.535 144.182  1.00  0.00           C  
ATOM   2740  CD1 ILE A  37     143.463 169.016 141.536  1.00  0.00           C  
ATOM   2741  HN  ILE A  37     142.424 166.937 145.377  1.00  0.00           H  
ATOM   2742  N   ALA A  38     144.969 169.341 147.336  1.00  0.00           N  
ATOM   2743  CA  ALA A  38     144.933 170.164 148.549  1.00  0.00           C  
ATOM   2744  C   ALA A  38     144.534 171.638 148.302  1.00  0.00           C  
ATOM   2745  O   ALA A  38     144.791 172.192 147.226  1.00  0.00           O  
ATOM   2746  CB  ALA A  38     146.283 170.091 149.231  1.00  0.00           C  
ATOM   2747  HN  ALA A  38     145.821 168.910 147.047  1.00  0.00           H  
ATOM   2748  N   PRO A  39     143.944 172.302 149.318  1.00  0.00           N  
ATOM   2749  CA  PRO A  39     143.715 173.749 149.222  1.00  0.00           C  
ATOM   2750  C   PRO A  39     145.015 174.458 149.538  1.00  0.00           C  
ATOM   2751  O   PRO A  39     145.898 173.849 150.174  1.00  0.00           O  
ATOM   2752  CB  PRO A  39     142.690 174.042 150.357  1.00  0.00           C  
ATOM   2753  CG  PRO A  39     142.635 172.742 151.227  1.00  0.00           C  
ATOM   2754  CD  PRO A  39     143.459 171.771 150.600  1.00  0.00           C  
ATOM   2755  N   PRO A  40     145.143 175.717 149.112  1.00  0.00           N  
ATOM   2756  CA  PRO A  40     146.333 176.559 149.304  1.00  0.00           C  
ATOM   2757  C   PRO A  40     146.599 176.962 150.760  1.00  0.00           C  
ATOM   2758  O   PRO A  40     145.706 177.525 151.387  1.00  0.00           O  
ATOM   2759  CB  PRO A  40     146.004 177.814 148.503  1.00  0.00           C  
ATOM   2760  CG  PRO A  40     144.901 177.448 147.592  1.00  0.00           C  
ATOM   2761  CD  PRO A  40     144.141 176.505 148.380  1.00  0.00           C  
ATOM   2762  N   GLU A  41     147.798 176.697 151.282  1.00  0.00           N  
ATOM   2763  CA  GLU A  41     148.192 177.187 152.605  1.00  0.00           C  
ATOM   2764  C   GLU A  41     148.160 178.716 152.637  1.00  0.00           C  
ATOM   2765  O   GLU A  41     148.073 179.320 153.708  1.00  0.00           O  
ATOM   2766  CB  GLU A  41     149.593 176.669 153.017  1.00  0.00           C  
ATOM   2767  CG  GLU A  41     149.634 175.237 153.598  1.00  0.00           C  
ATOM   2768  CD  GLU A  41     151.057 174.692 153.818  1.00  0.00           C  
ATOM   2769  OE1 GLU A  41     152.042 175.424 153.589  1.00  0.00           O  
ATOM   2770  OE2 GLU A  41     151.181 173.511 154.198  1.00  0.00           O1-
ATOM   2771  HN  GLU A  41     148.444 176.143 150.755  1.00  0.00           H  
ATOM   2772  N   THR A  42     148.201 179.343 151.451  1.00  0.00           N  
ATOM   2773  CA  THR A  42     148.315 180.807 151.323  1.00  0.00           C  
ATOM   2774  C   THR A  42     147.551 181.306 150.142  1.00  0.00           C  
ATOM   2775  O   THR A  42     147.560 180.688 149.112  1.00  0.00           O  
ATOM   2776  CB  THR A  42     149.739 181.252 151.053  1.00  0.00           C  
ATOM   2777  CG2 THR A  42     150.687 180.753 152.124  1.00  0.00           C  
ATOM   2778  OG1 THR A  42     150.146 180.730 149.808  1.00  0.00           O  
ATOM   2779  HN  THR A  42     148.151 178.789 150.618  1.00  0.00           H  
ATOM   2780  HO  THR A  42     151.085 181.018 149.625  1.00  0.00           H  
ATOM   2781  N   PRO A  43     146.924 182.474 150.275  1.00  0.00           N  
ATOM   2782  CA  PRO A  43     145.862 182.899 149.364  1.00  0.00           C  
ATOM   2783  C   PRO A  43     146.265 182.918 147.922  1.00  0.00           C  
ATOM   2784  O   PRO A  43     145.518 182.442 147.075  1.00  0.00           O  
ATOM   2785  CB  PRO A  43     145.578 184.341 149.794  1.00  0.00           C  
ATOM   2786  CG  PRO A  43     146.136 184.470 151.149  1.00  0.00           C  
ATOM   2787  CD  PRO A  43     147.153 183.504 151.295  1.00  0.00           C  
ATOM   2788  N   ASP A  44     147.437 183.476 147.638  1.00  0.00           N  
ATOM   2789  CA  ASP A  44     147.798 183.746 146.265  1.00  0.00           C  
ATOM   2790  C   ASP A  44     148.938 182.854 145.766  1.00  0.00           C  
ATOM   2791  O   ASP A  44     149.757 183.270 144.951  1.00  0.00           O  
ATOM   2792  CB  ASP A  44     148.146 185.239 146.118  1.00  0.00           C  
ATOM   2793  CG  ASP A  44     147.372 185.902 144.992  1.00  0.00           C  
ATOM   2794  OD1 ASP A  44     146.910 185.175 144.095  1.00  0.00           O  
ATOM   2795  OD2 ASP A  44     147.217 187.148 144.997  1.00  0.00           O1-
ATOM   2796  HN  ASP A  44     148.073 183.719 148.370  1.00  0.00           H  
ATOM   2797  N   SER A  45     148.970 181.590 146.205  1.00  0.00           N  
ATOM   2798  CA  SER A  45     150.082 180.707 145.880  1.00  0.00           C  
ATOM   2799  C   SER A  45     150.298 180.464 144.365  1.00  0.00           C  
ATOM   2800  O   SER A  45     149.382 180.537 143.500  1.00  0.00           O  
ATOM   2801  CB  SER A  45     149.963 179.347 146.608  1.00  0.00           C  
ATOM   2802  OG  SER A  45     148.650 178.825 146.512  1.00  0.00           O  
ATOM   2803  HN  SER A  45     148.215 181.247 146.768  1.00  0.00           H  
ATOM   2804  HO  SER A  45     148.613 177.946 146.997  1.00  0.00           H  
ATOM   2805  N   LYS A  46     151.538 180.144 144.063  1.00  0.00           N  
ATOM   2806  CA  LYS A  46     152.019 179.878 142.708  1.00  0.00           C  
ATOM   2807  C   LYS A  46     151.538 178.542 142.218  1.00  0.00           C  
ATOM   2808  O   LYS A  46     150.856 178.413 141.202  1.00  0.00           O  
ATOM   2809  CB  LYS A  46     153.571 179.961 142.685  1.00  0.00           C  
ATOM   2810  CG  LYS A  46     154.161 179.997 141.257  1.00  0.00           C  
ATOM   2811  CD  LYS A  46     154.454 178.629 140.639  1.00  0.00           C  
ATOM   2812  CE  LYS A  46     155.109 178.821 139.270  1.00  0.00           C  
ATOM   2813  NZ  LYS A  46     155.434 177.502 138.689  1.00  0.00           N1+
ATOM   2814  HN  LYS A  46     152.188 180.075 144.823  1.00  0.00           H  
ATOM   2815  HZ1 LYS A  46     155.859 177.635 137.796  1.00  0.00           H  
ATOM   2816  HZ2 LYS A  46     156.061 177.022 139.302  1.00  0.00           H  
ATOM   2817  HZ3 LYS A  46     154.587 176.971 138.588  1.00  0.00           H  
ATOM   2818  N   VAL A  47     152.014 177.493 142.882  1.00  0.00           N  
ATOM   2819  CA  VAL A  47     151.584 176.138 142.639  1.00  0.00           C  
ATOM   2820  C   VAL A  47     150.430 175.671 143.541  1.00  0.00           C  
ATOM   2821  O   VAL A  47     150.014 176.353 144.461  1.00  0.00           O  
ATOM   2822  CB  VAL A  47     152.765 175.163 142.786  1.00  0.00           C  
ATOM   2823  CG1 VAL A  47     153.781 175.410 141.733  1.00  0.00           C  
ATOM   2824  CG2 VAL A  47     153.401 175.305 144.104  1.00  0.00           C  
ATOM   2825  HN  VAL A  47     152.705 177.635 143.591  1.00  0.00           H  
ATOM   2826  N   ARG A  48     149.908 174.500 143.230  1.00  0.00           N  
ATOM   2827  CA  ARG A  48     148.984 173.785 144.086  1.00  0.00           C  
ATOM   2828  C   ARG A  48     149.533 172.375 144.173  1.00  0.00           C  
ATOM   2829  O   ARG A  48     150.179 171.909 143.257  1.00  0.00           O  
ATOM   2830  CB  ARG A  48     147.551 173.808 143.541  1.00  0.00           C  
ATOM   2831  CG  ARG A  48     146.910 175.218 143.495  1.00  0.00           C  
ATOM   2832  CD  ARG A  48     146.315 175.662 144.809  1.00  0.00           C  
ATOM   2833  NE  ARG A  48     145.322 174.728 145.308  1.00  0.00           N  
ATOM   2834  CZ  ARG A  48     144.044 174.783 144.974  1.00  0.00           C  
ATOM   2835  NH1 ARG A  48     143.628 175.703 144.145  1.00  0.00           N1+
ATOM   2836  NH2 ARG A  48     143.179 173.914 145.468  1.00  0.00           N  
ATOM   2837  HN  ARG A  48     150.165 174.078 142.360  1.00  0.00           H  
ATOM   2838  HE  ARG A  48     145.647 174.014 145.930  1.00  0.00           H  
ATOM   2839 1HH1 ARG A  48     142.657 175.745 143.893  1.00  0.00           H  
ATOM   2840 2HH1 ARG A  48     144.273 176.363 143.765  1.00  0.00           H  
ATOM   2841 1HH2 ARG A  48     142.213 173.964 145.212  1.00  0.00           H  
ATOM   2842 2HH2 ARG A  48     143.486 173.204 146.104  1.00  0.00           H  
ATOM   2843  N   MET A  49     149.313 171.735 145.308  1.00  0.00           N  
ATOM   2844  CA  MET A  49     149.863 170.425 145.578  1.00  0.00           C  
ATOM   2845  C   MET A  49     148.837 169.373 145.221  1.00  0.00           C  
ATOM   2846  O   MET A  49     147.679 169.473 145.592  1.00  0.00           O  
ATOM   2847  CB  MET A  49     150.261 170.338 147.043  1.00  0.00           C  
ATOM   2848  CG  MET A  49     150.980 169.089 147.446  1.00  0.00           C  
ATOM   2849  SD  MET A  49     151.511 169.221 149.181  1.00  0.00           S  
ATOM   2850  CE  MET A  49     149.959 169.560 149.863  1.00  0.00           C  
ATOM   2851  HN  MET A  49     148.746 172.165 146.008  1.00  0.00           H  
ATOM   2852  N   VAL A  50     149.268 168.384 144.443  1.00  0.00           N  
ATOM   2853  CA  VAL A  50     148.457 167.235 144.168  1.00  0.00           C  
ATOM   2854  C   VAL A  50     149.039 166.109 144.992  1.00  0.00           C  
ATOM   2855  O   VAL A  50     150.243 165.875 144.997  1.00  0.00           O  
ATOM   2856  CB  VAL A  50     148.448 166.937 142.662  1.00  0.00           C  
ATOM   2857  CG1 VAL A  50     147.569 165.724 142.337  1.00  0.00           C  
ATOM   2858  CG2 VAL A  50     147.986 168.182 141.907  1.00  0.00           C  
ATOM   2859  HN  VAL A  50     150.179 168.425 144.031  1.00  0.00           H  
ATOM   2860  N   ILE A  51     148.183 165.450 145.761  1.00  0.00           N  
ATOM   2861  CA  ILE A  51     148.618 164.333 146.576  1.00  0.00           C  
ATOM   2862  C   ILE A  51     148.100 163.065 145.981  1.00  0.00           C  
ATOM   2863  O   ILE A  51     146.910 162.914 145.743  1.00  0.00           O  
ATOM   2864  CB  ILE A  51     148.160 164.465 148.050  1.00  0.00           C  
ATOM   2865  CG1 ILE A  51     148.453 165.871 148.567  1.00  0.00           C  
ATOM   2866  CG2 ILE A  51     148.888 163.490 148.920  1.00  0.00           C  
ATOM   2867  CD1 ILE A  51     147.318 166.447 149.309  1.00  0.00           C  
ATOM   2868  HN  ILE A  51     147.221 165.724 145.784  1.00  0.00           H  
ATOM   2869  N   ILE A  52     149.030 162.154 145.734  1.00  0.00           N  
ATOM   2870  CA  ILE A  52     148.769 160.941 144.974  1.00  0.00           C  
ATOM   2871  C   ILE A  52     149.194 159.760 145.798  1.00  0.00           C  
ATOM   2872  O   ILE A  52     150.352 159.663 146.210  1.00  0.00           O  
ATOM   2873  CB  ILE A  52     149.606 160.899 143.674  1.00  0.00           C  
ATOM   2874  CG1 ILE A  52     149.268 162.112 142.795  1.00  0.00           C  
ATOM   2875  CG2 ILE A  52     149.400 159.540 142.937  1.00  0.00           C  
ATOM   2876  CD1 ILE A  52     150.137 162.209 141.536  1.00  0.00           C  
ATOM   2877  HN  ILE A  52     149.950 162.305 146.086  1.00  0.00           H  
ATOM   2878  N   THR A  53     148.260 158.853 146.031  1.00  0.00           N  
ATOM   2879  CA  THR A  53     148.544 157.690 146.878  1.00  0.00           C  
ATOM   2880  C   THR A  53     148.228 156.400 146.155  1.00  0.00           C  
ATOM   2881  O   THR A  53     147.144 156.226 145.592  1.00  0.00           O  
ATOM   2882  CB  THR A  53     147.734 157.713 148.160  1.00  0.00           C  
ATOM   2883  CG2 THR A  53     148.416 156.853 149.181  1.00  0.00           C  
ATOM   2884  OG1 THR A  53     147.597 159.068 148.604  1.00  0.00           O  
ATOM   2885  HN  THR A  53     147.354 158.968 145.624  1.00  0.00           H  
ATOM   2886  HO  THR A  53     147.061 159.087 149.451  1.00  0.00           H  
ATOM   2887  N   GLY A  54     149.194 155.498 146.187  1.00  0.00           N  
ATOM   2888  CA  GLY A  54     149.048 154.225 145.528  1.00  0.00           C  
ATOM   2889  C   GLY A  54     150.394 153.603 145.308  1.00  0.00           C  
ATOM   2890  O   GLY A  54     151.419 154.230 145.546  1.00  0.00           O  
ATOM   2891  HN  GLY A  54     150.041 155.695 146.677  1.00  0.00           H  
ATOM   2892  N   PRO A  55     150.394 152.367 144.823  1.00  0.00           N  
ATOM   2893  CA  PRO A  55     151.625 151.639 144.507  1.00  0.00           C  
ATOM   2894  C   PRO A  55     152.275 152.248 143.262  1.00  0.00           C  
ATOM   2895  O   PRO A  55     151.662 153.030 142.552  1.00  0.00           O  
ATOM   2896  CB  PRO A  55     151.131 150.224 144.182  1.00  0.00           C  
ATOM   2897  CG  PRO A  55     149.597 150.320 144.072  1.00  0.00           C  
ATOM   2898  CD  PRO A  55     149.226 151.520 144.521  1.00  0.00           C  
ATOM   2899  N   PRO A  56     153.511 151.849 142.978  1.00  0.00           N  
ATOM   2900  CA  PRO A  56     154.298 152.348 141.852  1.00  0.00           C  
ATOM   2901  C   PRO A  56     153.584 152.348 140.497  1.00  0.00           C  
ATOM   2902  O   PRO A  56     153.667 153.333 139.810  1.00  0.00           O  
ATOM   2903  CB  PRO A  56     155.507 151.428 141.843  1.00  0.00           C  
ATOM   2904  CG  PRO A  56     155.667 151.044 143.271  1.00  0.00           C  
ATOM   2905  CD  PRO A  56     154.312 150.856 143.710  1.00  0.00           C  
ATOM   2906  N   GLU A  57     152.907 151.263 140.135  1.00  0.00           N  
ATOM   2907  CA  GLU A  57     152.115 151.208 138.913  1.00  0.00           C  
ATOM   2908  C   GLU A  57     151.163 152.403 138.826  1.00  0.00           C  
ATOM   2909  O   GLU A  57     151.062 153.040 137.787  1.00  0.00           O  
ATOM   2910  CB  GLU A  57     151.318 149.895 138.826  1.00  0.00           C  
ATOM   2911  CG  GLU A  57     152.032 148.640 139.389  1.00  0.00           C  
ATOM   2912  CD  GLU A  57     151.707 148.347 140.872  1.00  0.00           C  
ATOM   2913  OE1 GLU A  57     152.646 148.389 141.701  1.00  0.00           O  
ATOM   2914  OE2 GLU A  57     150.522 148.068 141.202  1.00  0.00           O1-
ATOM   2915  HN  GLU A  57     152.939 150.453 140.726  1.00  0.00           H  
ATOM   2916  N   ALA A  58     150.481 152.696 139.920  1.00  0.00           N  
ATOM   2917  CA  ALA A  58     149.483 153.754 139.966  1.00  0.00           C  
ATOM   2918  C   ALA A  58     150.133 155.118 139.984  1.00  0.00           C  
ATOM   2919  O   ALA A  58     149.593 156.084 139.467  1.00  0.00           O  
ATOM   2920  CB  ALA A  58     148.622 153.593 141.202  1.00  0.00           C  
ATOM   2921  HN  ALA A  58     150.659 152.165 140.749  1.00  0.00           H  
ATOM   2922  N   GLN A  59     151.286 155.200 140.607  1.00  0.00           N  
ATOM   2923  CA  GLN A  59     152.023 156.422 140.634  1.00  0.00           C  
ATOM   2924  C   GLN A  59     152.435 156.812 139.220  1.00  0.00           C  
ATOM   2925  O   GLN A  59     152.266 157.961 138.835  1.00  0.00           O  
ATOM   2926  CB  GLN A  59     153.255 156.267 141.527  1.00  0.00           C  
ATOM   2927  CG  GLN A  59     152.971 156.207 142.978  1.00  0.00           C  
ATOM   2928  CD  GLN A  59     152.362 157.484 143.550  1.00  0.00           C  
ATOM   2929  NE2 GLN A  59     151.900 157.420 144.786  1.00  0.00           N  
ATOM   2930  OE1 GLN A  59     152.330 158.505 142.900  1.00  0.00           O  
ATOM   2931  HN  GLN A  59     151.662 154.399 141.074  1.00  0.00           H  
ATOM   2932 1HNE GLN A  59     151.483 158.203 145.253  1.00  0.00           H  
ATOM   2933 2HNE GLN A  59     151.932 156.592 145.345  1.00  0.00           H  
ATOM   2934  N   PHE A  60     152.966 155.859 138.460  1.00  0.00           N  
ATOM   2935  CA  PHE A  60     153.406 156.075 137.091  1.00  0.00           C  
ATOM   2936  C   PHE A  60     152.261 156.592 136.235  1.00  0.00           C  
ATOM   2937  O   PHE A  60     152.435 157.562 135.512  1.00  0.00           O  
ATOM   2938  CB  PHE A  60     153.973 154.788 136.519  1.00  0.00           C  
ATOM   2939  CG  PHE A  60     154.674 154.935 135.155  1.00  0.00           C  
ATOM   2940  CD1 PHE A  60     155.960 155.447 135.077  1.00  0.00           C  
ATOM   2941  CD2 PHE A  60     154.056 154.491 133.974  1.00  0.00           C  
ATOM   2942  CE1 PHE A  60     156.606 155.576 133.864  1.00  0.00           C  
ATOM   2943  CE2 PHE A  60     154.697 154.601 132.761  1.00  0.00           C  
ATOM   2944  CZ  PHE A  60     155.974 155.154 132.701  1.00  0.00           C  
ATOM   2945  HN  PHE A  60     153.072 154.944 138.849  1.00  0.00           H  
ATOM   2946  N   LYS A  61     151.099 155.946 136.322  1.00  0.00           N  
ATOM   2947  CA  LYS A  61     149.968 156.303 135.512  1.00  0.00           C  
ATOM   2948  C   LYS A  61     149.474 157.677 135.837  1.00  0.00           C  
ATOM   2949  O   LYS A  61     149.272 158.492 134.949  1.00  0.00           O  
ATOM   2950  CB  LYS A  61     148.819 155.328 135.686  1.00  0.00           C  
ATOM   2951  CG  LYS A  61     149.203 153.873 135.544  1.00  0.00           C  
ATOM   2952  CD  LYS A  61     148.521 153.214 134.372  1.00  0.00           C  
ATOM   2953  CE  LYS A  61     146.988 153.227 134.537  1.00  0.00           C  
ATOM   2954  NZ  LYS A  61     146.535 152.380 135.695  1.00  0.00           N1+
ATOM   2955  HN  LYS A  61     151.003 155.186 136.967  1.00  0.00           H  
ATOM   2956  HZ1 LYS A  61     145.537 152.426 135.764  1.00  0.00           H  
ATOM   2957  HZ2 LYS A  61     146.823 151.437 135.544  1.00  0.00           H  
ATOM   2958  HZ3 LYS A  61     146.947 152.733 136.537  1.00  0.00           H  
ATOM   2959  N   ALA A  62     149.254 157.919 137.114  1.00  0.00           N  
ATOM   2960  CA  ALA A  62     148.682 159.187 137.595  1.00  0.00           C  
ATOM   2961  C   ALA A  62     149.615 160.378 137.361  1.00  0.00           C  
ATOM   2962  O   ALA A  62     149.194 161.453 136.949  1.00  0.00           O  
ATOM   2963  CB  ALA A  62     148.347 159.068 139.064  1.00  0.00           C  
ATOM   2964  HN  ALA A  62     149.487 157.210 137.773  1.00  0.00           H  
ATOM   2965  N   GLN A  63     150.888 160.162 137.627  1.00  0.00           N  
ATOM   2966  CA  GLN A  63     151.881 161.183 137.407  1.00  0.00           C  
ATOM   2967  C   GLN A  63     152.042 161.494 135.942  1.00  0.00           C  
ATOM   2968  O   GLN A  63     152.151 162.653 135.585  1.00  0.00           O  
ATOM   2969  CB  GLN A  63     153.186 160.780 138.039  1.00  0.00           C  
ATOM   2970  CG  GLN A  63     153.154 160.963 139.586  1.00  0.00           C  
ATOM   2971  CD  GLN A  63     154.514 160.812 140.227  1.00  0.00           C  
ATOM   2972  NE2 GLN A  63     155.489 161.604 139.760  1.00  0.00           N  
ATOM   2973  OE1 GLN A  63     154.688 159.998 141.106  1.00  0.00           O  
ATOM   2974  HN  GLN A  63     151.172 159.279 137.993  1.00  0.00           H  
ATOM   2975 1HNE GLN A  63     156.422 161.581 140.117  1.00  0.00           H  
ATOM   2976 2HNE GLN A  63     155.347 162.268 139.027  1.00  0.00           H  
ATOM   2977  N   GLY A  64     152.014 160.455 135.100  1.00  0.00           N  
ATOM   2978  CA  GLY A  64     152.055 160.574 133.649  1.00  0.00           C  
ATOM   2979  C   GLY A  64     150.902 161.366 133.118  1.00  0.00           C  
ATOM   2980  O   GLY A  64     151.089 162.277 132.349  1.00  0.00           O  
ATOM   2981  HN  GLY A  64     151.959 159.535 135.489  1.00  0.00           H  
ATOM   2982  N   ARG A  65     149.702 161.050 133.557  1.00  0.00           N  
ATOM   2983  CA  ARG A  65     148.540 161.810 133.159  1.00  0.00           C  
ATOM   2984  C   ARG A  65     148.590 163.271 133.589  1.00  0.00           C  
ATOM   2985  O   ARG A  65     148.087 164.117 132.875  1.00  0.00           O  
ATOM   2986  CB  ARG A  65     147.258 161.179 133.681  1.00  0.00           C  
ATOM   2987  CG  ARG A  65     146.754 159.956 132.898  1.00  0.00           C  
ATOM   2988  CD  ARG A  65     146.530 160.217 131.415  1.00  0.00           C  
ATOM   2989  NE  ARG A  65     145.834 161.472 131.131  1.00  0.00           N  
ATOM   2990  CZ  ARG A  65     146.288 162.456 130.344  1.00  0.00           C  
ATOM   2991  NH1 ARG A  65     147.446 162.350 129.671  1.00  0.00           N1+
ATOM   2992  NH2 ARG A  65     145.541 163.541 130.179  1.00  0.00           N  
ATOM   2993  HN  ARG A  65     149.593 160.268 134.175  1.00  0.00           H  
ATOM   2994  HE  ARG A  65     144.946 161.559 131.584  1.00  0.00           H  
ATOM   2995 1HH1 ARG A  65     147.762 163.101 129.094  1.00  0.00           H  
ATOM   2996 2HH1 ARG A  65     148.000 161.517 129.753  1.00  0.00           H  
ATOM   2997 1HH2 ARG A  65     145.862 164.282 129.597  1.00  0.00           H  
ATOM   2998 2HH2 ARG A  65     144.653 163.609 130.641  1.00  0.00           H  
ATOM   2999  N   ILE A  66     149.185 163.577 134.743  1.00  0.00           N  
ATOM   3000  CA  ILE A  66     149.258 164.964 135.173  1.00  0.00           C  
ATOM   3001  C   ILE A  66     150.197 165.784 134.308  1.00  0.00           C  
ATOM   3002  O   ILE A  66     149.812 166.827 133.809  1.00  0.00           O  
ATOM   3003  CB  ILE A  66     149.625 165.111 136.661  1.00  0.00           C  
ATOM   3004  CG1 ILE A  66     148.448 164.781 137.549  1.00  0.00           C  
ATOM   3005  CG2 ILE A  66     150.032 166.544 137.018  1.00  0.00           C  
ATOM   3006  CD1 ILE A  66     148.869 164.291 138.872  1.00  0.00           C  
ATOM   3007  HN  ILE A  66     149.579 162.859 135.315  1.00  0.00           H  
ATOM   3008  N   TYR A  67     151.424 165.308 134.148  1.00  0.00           N  
ATOM   3009  CA  TYR A  67     152.385 165.884 133.223  1.00  0.00           C  
ATOM   3010  C   TYR A  67     151.776 166.013 131.836  1.00  0.00           C  
ATOM   3011  O   TYR A  67     151.996 166.988 131.145  1.00  0.00           O  
ATOM   3012  CB  TYR A  67     153.571 164.964 133.136  1.00  0.00           C  
ATOM   3013  CG  TYR A  67     154.633 165.179 134.157  1.00  0.00           C  
ATOM   3014  CD1 TYR A  67     154.578 164.584 135.434  1.00  0.00           C  
ATOM   3015  CD2 TYR A  67     155.722 165.926 133.832  1.00  0.00           C  
ATOM   3016  CE1 TYR A  67     155.603 164.767 136.359  1.00  0.00           C  
ATOM   3017  CE2 TYR A  67     156.752 166.090 134.729  1.00  0.00           C  
ATOM   3018  CZ  TYR A  67     156.688 165.527 135.979  1.00  0.00           C  
ATOM   3019  OH  TYR A  67     157.704 165.701 136.830  1.00  0.00           O  
ATOM   3020  HN  TYR A  67     151.712 164.511 134.688  1.00  0.00           H  
ATOM   3021  HO  TYR A  67     157.507 165.234 137.695  1.00  0.00           H  
ATOM   3022  N   GLY A  68     151.021 164.996 131.438  1.00  0.00           N  
ATOM   3023  CA  GLY A  68     150.504 164.932 130.092  1.00  0.00           C  
ATOM   3024  C   GLY A  68     149.437 165.935 129.877  1.00  0.00           C  
ATOM   3025  O   GLY A  68     149.455 166.644 128.902  1.00  0.00           O  
ATOM   3026  HN  GLY A  68     150.801 164.264 132.079  1.00  0.00           H  
ATOM   3027  N   LYS A  69     148.508 165.990 130.806  1.00  0.00           N  
ATOM   3028  CA  LYS A  69     147.446 166.978 130.760  1.00  0.00           C  
ATOM   3029  C   LYS A  69     147.945 168.420 130.733  1.00  0.00           C  
ATOM   3030  O   LYS A  69     147.336 169.286 130.138  1.00  0.00           O  
ATOM   3031  CB  LYS A  69     146.530 166.763 131.937  1.00  0.00           C  
ATOM   3032  CG  LYS A  69     145.294 167.610 131.914  1.00  0.00           C  
ATOM   3033  CD  LYS A  69     144.337 167.088 130.893  1.00  0.00           C  
ATOM   3034  CE  LYS A  69     143.124 167.963 130.847  1.00  0.00           C  
ATOM   3035  NZ  LYS A  69     142.328 167.642 129.671  1.00  0.00           N1+
ATOM   3036  HN  LYS A  69     148.535 165.331 131.561  1.00  0.00           H  
ATOM   3037  HZ1 LYS A  69     141.518 168.233 129.657  1.00  0.00           H  
ATOM   3038  HZ2 LYS A  69     142.877 167.793 128.851  1.00  0.00           H  
ATOM   3039  HZ3 LYS A  69     142.049 166.681 129.721  1.00  0.00           H  
ATOM   3040  N   LEU A  70     149.071 168.700 131.360  1.00  0.00           N  
ATOM   3041  CA  LEU A  70     149.625 170.055 131.360  1.00  0.00           C  
ATOM   3042  C   LEU A  70     150.211 170.393 129.996  1.00  0.00           C  
ATOM   3043  O   LEU A  70     150.183 171.542 129.584  1.00  0.00           O  
ATOM   3044  CB  LEU A  70     150.710 170.187 132.445  1.00  0.00           C  
ATOM   3045  CG  LEU A  70     150.275 170.023 133.896  1.00  0.00           C  
ATOM   3046  CD1 LEU A  70     151.414 170.229 134.862  1.00  0.00           C  
ATOM   3047  CD2 LEU A  70     149.203 171.002 134.157  1.00  0.00           C  
ATOM   3048  HN  LEU A  70     149.542 167.963 131.845  1.00  0.00           H  
ATOM   3049  N   LYS A  71     150.787 169.395 129.332  1.00  0.00           N  
ATOM   3050  CA  LYS A  71     151.227 169.524 127.959  1.00  0.00           C  
ATOM   3051  C   LYS A  71     150.050 169.862 127.066  1.00  0.00           C  
ATOM   3052  O   LYS A  71     150.032 170.879 126.398  1.00  0.00           O  
ATOM   3053  CB  LYS A  71     151.836 168.214 127.469  1.00  0.00           C  
ATOM   3054  CG  LYS A  71     152.596 168.356 126.178  1.00  0.00           C  
ATOM   3055  CD  LYS A  71     153.369 169.647 126.201  1.00  0.00           C  
ATOM   3056  CE  LYS A  71     154.248 169.798 125.038  1.00  0.00           C  
ATOM   3057  NZ  LYS A  71     155.342 170.686 125.418  1.00  0.00           N1+
ATOM   3058  HN  LYS A  71     150.925 168.517 129.794  1.00  0.00           H  
ATOM   3059  HZ1 LYS A  71     155.951 170.805 124.635  1.00  0.00           H  
ATOM   3060  HZ2 LYS A  71     154.962 171.574 125.693  1.00  0.00           H  
ATOM   3061  HZ3 LYS A  71     155.841 170.279 126.183  1.00  0.00           H  
ATOM   3062  N   GLU A  72     149.062 168.997 127.048  1.00  0.00           N  
ATOM   3063  CA  GLU A  72     147.826 169.221 126.311  1.00  0.00           C  
ATOM   3064  C   GLU A  72     147.231 170.618 126.485  1.00  0.00           C  
ATOM   3065  O   GLU A  72     146.915 171.281 125.537  1.00  0.00           O  
ATOM   3066  CB  GLU A  72     146.786 168.205 126.741  1.00  0.00           C  
ATOM   3067  CG  GLU A  72     147.107 166.782 126.425  1.00  0.00           C  
ATOM   3068  CD  GLU A  72     146.141 165.843 127.112  1.00  0.00           C  
ATOM   3069  OE1 GLU A  72     144.987 166.264 127.295  1.00  0.00           O  
ATOM   3070  OE2 GLU A  72     146.526 164.703 127.469  1.00  0.00           O1-
ATOM   3071  HN  GLU A  72     149.167 168.146 127.565  1.00  0.00           H  
ATOM   3072  N   GLU A  73     147.061 171.043 127.721  1.00  0.00           N  
ATOM   3073  CA  GLU A  73     146.416 172.311 128.014  1.00  0.00           C  
ATOM   3074  C   GLU A  73     147.345 173.483 127.785  1.00  0.00           C  
ATOM   3075  O   GLU A  73     146.997 174.609 128.096  1.00  0.00           O  
ATOM   3076  CB  GLU A  73     145.871 172.302 129.442  1.00  0.00           C  
ATOM   3077  CG  GLU A  73     144.942 171.153 129.703  1.00  0.00           C  
ATOM   3078  CD  GLU A  73     143.637 171.359 129.016  1.00  0.00           C  
ATOM   3079  OE1 GLU A  73     143.129 172.462 129.190  1.00  0.00           O  
ATOM   3080  OE2 GLU A  73     143.129 170.471 128.302  1.00  0.00           O1-
ATOM   3081  HN  GLU A  73     147.386 170.471 128.476  1.00  0.00           H  
ATOM   3082  N   ASN A  74     148.512 173.232 127.222  1.00  0.00           N  
ATOM   3083  CA  ASN A  74     149.409 174.284 126.755  1.00  0.00           C  
ATOM   3084  C   ASN A  74     149.890 175.223 127.817  1.00  0.00           C  
ATOM   3085  O   ASN A  74     150.092 176.395 127.556  1.00  0.00           O  
ATOM   3086  CB  ASN A  74     148.773 175.104 125.624  1.00  0.00           C  
ATOM   3087  CG  ASN A  74     149.094 174.545 124.260  1.00  0.00           C  
ATOM   3088  ND2 ASN A  74     148.128 173.840 123.665  1.00  0.00           N  
ATOM   3089  OD1 ASN A  74     150.188 174.751 123.729  1.00  0.00           O  
ATOM   3090  HN  ASN A  74     148.787 172.275 127.116  1.00  0.00           H  
ATOM   3091 1HND ASN A  74     148.233 173.424 122.763  1.00  0.00           H  
ATOM   3092 2HND ASN A  74     147.231 173.680 124.086  1.00  0.00           H  
ATOM   3093  N   PHE A  75     150.105 174.687 129.016  1.00  0.00           N  
ATOM   3094  CA  PHE A  75     150.696 175.456 130.083  1.00  0.00           C  
ATOM   3095  C   PHE A  75     152.174 175.484 129.831  1.00  0.00           C  
ATOM   3096  O   PHE A  75     152.843 176.431 130.165  1.00  0.00           O  
ATOM   3097  CB  PHE A  75     150.357 174.838 131.424  1.00  0.00           C  
ATOM   3098  CG  PHE A  75     148.961 175.021 131.790  1.00  0.00           C  
ATOM   3099  CD1 PHE A  75     148.050 173.991 131.612  1.00  0.00           C  
ATOM   3100  CD2 PHE A  75     148.531 176.221 132.303  1.00  0.00           C  
ATOM   3101  CE1 PHE A  75     146.732 174.165 131.969  1.00  0.00           C  
ATOM   3102  CE2 PHE A  75     147.221 176.395 132.669  1.00  0.00           C  
ATOM   3103  CZ  PHE A  75     146.315 175.378 132.477  1.00  0.00           C  
ATOM   3104  HN  PHE A  75     149.858 173.730 129.190  1.00  0.00           H  
ATOM   3105  N   PHE A  76     152.673 174.426 129.213  1.00  0.00           N  
ATOM   3106  CA  PHE A  76     154.019 174.435 128.714  1.00  0.00           C  
ATOM   3107  C   PHE A  76     153.882 174.294 127.222  1.00  0.00           C  
ATOM   3108  O   PHE A  76     153.008 173.570 126.732  1.00  0.00           O  
ATOM   3109  CB  PHE A  76     154.816 173.264 129.277  1.00  0.00           C  
ATOM   3110  CG  PHE A  76     154.985 173.277 130.774  1.00  0.00           C  
ATOM   3111  CD1 PHE A  76     153.918 173.007 131.612  1.00  0.00           C  
ATOM   3112  CD2 PHE A  76     156.226 173.524 131.328  1.00  0.00           C  
ATOM   3113  CE1 PHE A  76     154.079 173.012 132.944  1.00  0.00           C  
ATOM   3114  CE2 PHE A  76     156.390 173.524 132.674  1.00  0.00           C  
ATOM   3115  CZ  PHE A  76     155.315 173.264 133.484  1.00  0.00           C  
ATOM   3116  HN  PHE A  76     152.115 173.607 129.089  1.00  0.00           H  
ATOM   3117  N   GLY A  77     154.742 174.966 126.485  1.00  0.00           N  
ATOM   3118  CA  GLY A  77     154.871 174.641 125.084  1.00  0.00           C  
ATOM   3119  C   GLY A  77     155.484 175.758 124.306  1.00  0.00           C  
ATOM   3120  O   GLY A  77     155.937 176.743 124.887  1.00  0.00           O  
ATOM   3121  HN  GLY A  77     155.296 175.690 126.888  1.00  0.00           H  
ATOM   3122  N   PRO A  78     155.493 175.616 122.983  1.00  0.00           N  
ATOM   3123  CA  PRO A  78     154.980 174.390 122.397  1.00  0.00           C  
ATOM   3124  C   PRO A  78     156.047 173.318 122.443  1.00  0.00           C  
ATOM   3125  O   PRO A  78     155.754 172.160 122.681  1.00  0.00           O  
ATOM   3126  CB  PRO A  78     154.692 174.783 120.946  1.00  0.00           C  
ATOM   3127  CG  PRO A  78     154.861 176.280 120.891  1.00  0.00           C  
ATOM   3128  CD  PRO A  78     155.965 176.555 121.957  1.00  0.00           C  
ATOM   3129  N   LYS A  79     157.288 173.721 122.223  1.00  0.00           N  
ATOM   3130  CA  LYS A  79     158.395 172.778 122.200  1.00  0.00           C  
ATOM   3131  C   LYS A  79     159.013 172.623 123.596  1.00  0.00           C  
ATOM   3132  O   LYS A  79     160.194 172.430 123.729  1.00  0.00           O  
ATOM   3133  CB  LYS A  79     159.476 173.232 121.193  1.00  0.00           C  
ATOM   3134  CG  LYS A  79     159.114 173.035 119.719  1.00  0.00           C  
ATOM   3135  CD  LYS A  79     160.318 173.158 118.799  1.00  0.00           C  
ATOM   3136  CE  LYS A  79     161.375 172.096 119.078  1.00  0.00           C  
ATOM   3137  NZ  LYS A  79     162.456 172.018 118.030  1.00  0.00           N1+
ATOM   3138  HN  LYS A  79     157.466 174.692 122.072  1.00  0.00           H  
ATOM   3139  HZ1 LYS A  79     163.101 171.300 118.286  1.00  0.00           H  
ATOM   3140  HZ2 LYS A  79     162.035 171.799 117.151  1.00  0.00           H  
ATOM   3141  HZ3 LYS A  79     162.923 172.897 117.979  1.00  0.00           H  
ATOM   3142  N   GLU A  80     158.212 172.659 124.640  1.00  0.00           N  
ATOM   3143  CA  GLU A  80     158.780 172.742 125.995  1.00  0.00           C  
ATOM   3144  C   GLU A  80     158.418 171.542 126.851  1.00  0.00           C  
ATOM   3145  O   GLU A  80     157.260 171.162 126.929  1.00  0.00           O  
ATOM   3146  CB  GLU A  80     158.235 173.978 126.654  1.00  0.00           C  
ATOM   3147  CG  GLU A  80     158.981 174.454 127.817  1.00  0.00           C  
ATOM   3148  CD  GLU A  80     158.176 175.465 128.618  1.00  0.00           C  
ATOM   3149  OE1 GLU A  80     157.050 175.836 128.197  1.00  0.00           O  
ATOM   3150  OE2 GLU A  80     158.693 175.900 129.666  1.00  0.00           O1-
ATOM   3151  HN  GLU A  80     157.224 172.627 124.498  1.00  0.00           H  
ATOM   3152  N   GLU A  81     159.407 170.956 127.510  1.00  0.00           N  
ATOM   3153  CA  GLU A  81     159.164 169.830 128.398  1.00  0.00           C  
ATOM   3154  C   GLU A  81     158.496 170.316 129.671  1.00  0.00           C  
ATOM   3155  O   GLU A  81     158.913 171.304 130.257  1.00  0.00           O  
ATOM   3156  CB  GLU A  81     160.474 169.121 128.760  1.00  0.00           C  
ATOM   3157  CG  GLU A  81     161.050 168.269 127.634  1.00  0.00           C  
ATOM   3158  CD  GLU A  81     160.918 166.763 127.858  1.00  0.00           C  
ATOM   3159  OE1 GLU A  81     161.948 166.109 127.620  1.00  0.00           O  
ATOM   3160  OE2 GLU A  81     159.819 166.255 128.224  1.00  0.00           O1-
ATOM   3161  HN  GLU A  81     160.341 171.291 127.396  1.00  0.00           H  
ATOM   3162  N   VAL A  82     157.430 169.624 130.078  1.00  0.00           N  
ATOM   3163  CA  VAL A  82     156.871 169.830 131.415  1.00  0.00           C  
ATOM   3164  C   VAL A  82     157.851 169.354 132.486  1.00  0.00           C  
ATOM   3165  O   VAL A  82     158.226 168.182 132.495  1.00  0.00           O  
ATOM   3166  CB  VAL A  82     155.548 169.061 131.575  1.00  0.00           C  
ATOM   3167  CG1 VAL A  82     154.578 169.450 130.472  1.00  0.00           C  
ATOM   3168  CG2 VAL A  82     154.976 169.299 132.939  1.00  0.00           C  
ATOM   3169  HN  VAL A  82     157.004 168.965 129.460  1.00  0.00           H  
ATOM   3170  N   LYS A  83     158.340 170.274 133.324  1.00  0.00           N  
ATOM   3171  CA  LYS A  83     159.151 169.936 134.500  1.00  0.00           C  
ATOM   3172  C   LYS A  83     158.290 170.265 135.718  1.00  0.00           C  
ATOM   3173  O   LYS A  83     157.709 171.327 135.814  1.00  0.00           O  
ATOM   3174  CB  LYS A  83     160.501 170.695 134.578  1.00  0.00           C  
ATOM   3175  CG  LYS A  83     161.609 170.316 133.594  1.00  0.00           C  
ATOM   3176  CD  LYS A  83     163.010 170.828 134.029  1.00  0.00           C  
ATOM   3177  CE  LYS A  83     163.815 169.762 134.825  1.00  0.00           C  
ATOM   3178  NZ  LYS A  83     165.303 170.004 135.031  1.00  0.00           N1+
ATOM   3179  HN  LYS A  83     158.144 171.240 133.145  1.00  0.00           H  
ATOM   3180  HZ1 LYS A  83     165.688 169.244 135.558  1.00  0.00           H  
ATOM   3181  HZ2 LYS A  83     165.747 170.064 134.138  1.00  0.00           H  
ATOM   3182  HZ3 LYS A  83     165.427 170.860 135.535  1.00  0.00           H  
ATOM   3183  N   LEU A  84     158.176 169.341 136.638  1.00  0.00           N  
ATOM   3184  CA  LEU A  84     157.388 169.588 137.842  1.00  0.00           C  
ATOM   3185  C   LEU A  84     158.221 169.267 139.046  1.00  0.00           C  
ATOM   3186  O   LEU A  84     159.164 168.475 138.977  1.00  0.00           O  
ATOM   3187  CB  LEU A  84     156.111 168.764 137.874  1.00  0.00           C  
ATOM   3188  CG  LEU A  84     155.077 168.983 136.789  1.00  0.00           C  
ATOM   3189  CD1 LEU A  84     153.946 168.008 136.940  1.00  0.00           C  
ATOM   3190  CD2 LEU A  84     154.536 170.370 136.789  1.00  0.00           C  
ATOM   3191  HN  LEU A  84     158.633 168.462 136.505  1.00  0.00           H  
ATOM   3192  N   GLU A  85     157.896 169.917 140.149  1.00  0.00           N  
ATOM   3193  CA  GLU A  85     158.492 169.537 141.417  1.00  0.00           C  
ATOM   3194  C   GLU A  85     157.645 168.549 142.168  1.00  0.00           C  
ATOM   3195  O   GLU A  85     156.441 168.649 142.250  1.00  0.00           O  
ATOM   3196  CB  GLU A  85     158.670 170.709 142.264  1.00  0.00           C  
ATOM   3197  CG  GLU A  85     159.352 170.403 143.541  1.00  0.00           C  
ATOM   3198  CD  GLU A  85     159.686 171.671 144.269  1.00  0.00           C  
ATOM   3199  OE1 GLU A  85     159.544 172.755 143.669  1.00  0.00           O  
ATOM   3200  OE2 GLU A  85     160.062 171.625 145.450  1.00  0.00           O1-
ATOM   3201  HN  GLU A  85     157.237 170.673 140.112  1.00  0.00           H  
ATOM   3202  N   THR A  86     158.331 167.583 142.731  1.00  0.00           N  
ATOM   3203  CA  THR A  86     157.690 166.457 143.381  1.00  0.00           C  
ATOM   3204  C   THR A  86     158.372 166.273 144.754  1.00  0.00           C  
ATOM   3205  O   THR A  86     159.590 166.379 144.855  1.00  0.00           O  
ATOM   3206  CB  THR A  86     157.796 165.157 142.520  1.00  0.00           C  
ATOM   3207  CG2 THR A  86     157.201 163.989 143.225  1.00  0.00           C  
ATOM   3208  OG1 THR A  86     157.141 165.353 141.252  1.00  0.00           O  
ATOM   3209  HN  THR A  86     159.329 167.628 142.708  1.00  0.00           H  
ATOM   3210  HO  THR A  86     157.214 164.511 140.712  1.00  0.00           H  
ATOM   3211  N   HIS A  87     157.576 166.054 145.798  1.00  0.00           N  
ATOM   3212  CA  HIS A  87     158.139 165.656 147.093  1.00  0.00           C  
ATOM   3213  C   HIS A  87     157.745 164.255 147.510  1.00  0.00           C  
ATOM   3214  O   HIS A  87     156.592 163.824 147.391  1.00  0.00           O  
ATOM   3215  CB  HIS A  87     157.732 166.621 148.201  1.00  0.00           C  
ATOM   3216  CG  HIS A  87     158.167 168.031 147.977  1.00  0.00           C  
ATOM   3217  CD2 HIS A  87     158.876 168.594 146.979  1.00  0.00           C  
ATOM   3218  ND1 HIS A  87     157.800 169.048 148.819  1.00  0.00           N  
ATOM   3219  CE1 HIS A  87     158.308 170.187 148.375  1.00  0.00           C  
ATOM   3220  NE2 HIS A  87     158.963 169.940 147.267  1.00  0.00           N  
ATOM   3221  HN  HIS A  87     156.587 166.159 145.697  1.00  0.00           H  
ATOM   3222  HD1 HIS A  87     157.237 168.942 149.643  1.00  0.00           H  
ATOM   3223  N   ILE A  88     158.734 163.531 148.018  1.00  0.00           N  
ATOM   3224  CA  ILE A  88     158.464 162.296 148.723  1.00  0.00           C  
ATOM   3225  C   ILE A  88     159.032 162.383 150.133  1.00  0.00           C  
ATOM   3226  O   ILE A  88     160.080 163.000 150.371  1.00  0.00           O  
ATOM   3227  CB  ILE A  88     159.059 161.115 147.977  1.00  0.00           C  
ATOM   3228  CG1 ILE A  88     160.565 161.183 148.009  1.00  0.00           C  
ATOM   3229  CG2 ILE A  88     158.601 161.147 146.544  1.00  0.00           C  
ATOM   3230  CD1 ILE A  88     161.201 160.258 147.034  1.00  0.00           C  
ATOM   3231  HN  ILE A  88     159.677 163.838 147.917  1.00  0.00           H  
ATOM   3232  N   ARG A  89     158.308 161.810 151.085  1.00  0.00           N  
ATOM   3233  CA  ARG A  89     158.762 161.778 152.472  1.00  0.00           C  
ATOM   3234  C   ARG A  89     159.499 160.478 152.742  1.00  0.00           C  
ATOM   3235  O   ARG A  89     159.068 159.402 152.344  1.00  0.00           O  
ATOM   3236  CB  ARG A  89     157.585 161.929 153.429  1.00  0.00           C  
ATOM   3237  CG  ARG A  89     156.908 163.293 153.383  1.00  0.00           C  
ATOM   3238  CD  ARG A  89     157.315 164.085 154.541  1.00  0.00           C  
ATOM   3239  NE  ARG A  89     157.054 165.495 154.372  1.00  0.00           N  
ATOM   3240  CZ  ARG A  89     157.521 166.425 155.205  1.00  0.00           C  
ATOM   3241  NH1 ARG A  89     158.263 166.068 156.244  1.00  0.00           N1+
ATOM   3242  NH2 ARG A  89     157.256 167.702 154.990  1.00  0.00           N  
ATOM   3243  HN  ARG A  89     157.434 161.389 150.847  1.00  0.00           H  
ATOM   3244  HE  ARG A  89     156.496 165.765 153.589  1.00  0.00           H  
ATOM   3245 1HH1 ARG A  89     158.615 166.763 156.871  1.00  0.00           H  
ATOM   3246 2HH1 ARG A  89     158.478 165.102 156.400  1.00  0.00           H  
ATOM   3247 1HH2 ARG A  89     157.603 168.398 155.617  1.00  0.00           H  
ATOM   3248 2HH2 ARG A  89     156.702 167.972 154.202  1.00  0.00           H  
ATOM   3249  N   VAL A  90     160.634 160.574 153.401  1.00  0.00           N  
ATOM   3250  CA  VAL A  90     161.440 159.393 153.621  1.00  0.00           C  
ATOM   3251  C   VAL A  90     161.852 159.361 155.086  1.00  0.00           C  
ATOM   3252  O   VAL A  90     162.016 160.410 155.713  1.00  0.00           O  
ATOM   3253  CB  VAL A  90     162.675 159.361 152.692  1.00  0.00           C  
ATOM   3254  CG1 VAL A  90     162.236 159.531 151.259  1.00  0.00           C  
ATOM   3255  CG2 VAL A  90     163.655 160.464 153.044  1.00  0.00           C  
ATOM   3256  HN  VAL A  90     160.936 161.458 153.754  1.00  0.00           H  
ATOM   3257  N   PRO A  91     162.003 158.153 155.640  1.00  0.00           N  
ATOM   3258  CA  PRO A  91     162.502 157.942 157.004  1.00  0.00           C  
ATOM   3259  C   PRO A  91     163.719 158.775 157.265  1.00  0.00           C  
ATOM   3260  O   PRO A  91     164.644 158.739 156.473  1.00  0.00           O  
ATOM   3261  CB  PRO A  91     162.923 156.487 156.981  1.00  0.00           C  
ATOM   3262  CG  PRO A  91     162.053 155.859 155.974  1.00  0.00           C  
ATOM   3263  CD  PRO A  91     161.714 156.848 155.026  1.00  0.00           C  
ATOM   3264  N   ALA A  92     163.742 159.531 158.359  1.00  0.00           N  
ATOM   3265  CA  ALA A  92     164.845 160.455 158.583  1.00  0.00           C  
ATOM   3266  C   ALA A  92     166.077 159.631 158.794  1.00  0.00           C  
ATOM   3267  O   ALA A  92     167.203 160.075 158.528  1.00  0.00           O  
ATOM   3268  CB  ALA A  92     164.566 161.353 159.769  1.00  0.00           C  
ATOM   3269  HN  ALA A  92     163.000 159.457 159.032  1.00  0.00           H  
ATOM   3270  N   SER A  93     165.862 158.405 159.270  1.00  0.00           N  
ATOM   3271  CA  SER A  93     166.951 157.452 159.407  1.00  0.00           C  
ATOM   3272  C   SER A  93     167.679 157.329 158.066  1.00  0.00           C  
ATOM   3273  O   SER A  93     168.887 157.516 157.988  1.00  0.00           O  
ATOM   3274  CB  SER A  93     166.425 156.088 159.888  1.00  0.00           C  
ATOM   3275  OG  SER A  93     166.008 155.251 158.826  1.00  0.00           O  
ATOM   3276  HN  SER A  93     164.937 158.130 159.540  1.00  0.00           H  
ATOM   3277  HO  SER A  93     165.678 154.385 159.206  1.00  0.00           H  
ATOM   3278  N   ALA A  94     166.914 157.072 156.999  1.00  0.00           N  
ATOM   3279  CA  ALA A  94     167.459 156.693 155.690  1.00  0.00           C  
ATOM   3280  C   ALA A  94     167.963 157.832 154.793  1.00  0.00           C  
ATOM   3281  O   ALA A  94     168.686 157.603 153.836  1.00  0.00           O  
ATOM   3282  CB  ALA A  94     166.415 155.914 154.962  1.00  0.00           C  
ATOM   3283  HN  ALA A  94     165.921 157.141 157.100  1.00  0.00           H  
ATOM   3284  N   ALA A  95     167.569 159.064 155.086  1.00  0.00           N  
ATOM   3285  CA  ALA A  95     167.862 160.162 154.184  1.00  0.00           C  
ATOM   3286  C   ALA A  95     169.368 160.400 154.001  1.00  0.00           C  
ATOM   3287  O   ALA A  95     169.771 161.014 153.017  1.00  0.00           O  
ATOM   3288  CB  ALA A  95     167.166 161.440 154.674  1.00  0.00           C  
ATOM   3289  HN  ALA A  95     167.065 159.233 155.937  1.00  0.00           H  
ATOM   3290  N   GLY A  96     170.197 159.933 154.930  1.00  0.00           N  
ATOM   3291  CA  GLY A  96     171.634 160.098 154.793  1.00  0.00           C  
ATOM   3292  C   GLY A  96     172.160 159.109 153.772  1.00  0.00           C  
ATOM   3293  O   GLY A  96     173.149 159.361 153.099  1.00  0.00           O  
ATOM   3294  HN  GLY A  96     169.830 159.462 155.736  1.00  0.00           H  
ATOM   3295  N   ARG A  97     171.483 157.974 153.676  1.00  0.00           N  
ATOM   3296  CA  ARG A  97     171.794 156.963 152.669  1.00  0.00           C  
ATOM   3297  C   ARG A  97     171.442 157.420 151.259  1.00  0.00           C  
ATOM   3298  O   ARG A  97     172.050 156.995 150.284  1.00  0.00           O  
ATOM   3299  CB  ARG A  97     171.039 155.685 153.003  1.00  0.00           C  
ATOM   3300  CG  ARG A  97     171.552 154.980 154.248  1.00  0.00           C  
ATOM   3301  CD  ARG A  97     172.737 154.111 153.905  1.00  0.00           C  
ATOM   3302  NE  ARG A  97     172.444 153.268 152.751  1.00  0.00           N  
ATOM   3303  CZ  ARG A  97     172.169 151.959 152.797  1.00  0.00           C  
ATOM   3304  NH1 ARG A  97     172.165 151.305 153.960  1.00  0.00           N1+
ATOM   3305  NH2 ARG A  97     171.913 151.309 151.671  1.00  0.00           N  
ATOM   3306  HN  ARG A  97     170.732 157.805 154.317  1.00  0.00           H  
ATOM   3307  HE  ARG A  97     172.458 153.745 151.872  1.00  0.00           H  
ATOM   3308 1HH1 ARG A  97     171.954 150.325 153.983  1.00  0.00           H  
ATOM   3309 2HH1 ARG A  97     172.366 151.790 154.811  1.00  0.00           H  
ATOM   3310 1HH2 ARG A  97     171.703 150.330 151.698  1.00  0.00           H  
ATOM   3311 2HH2 ARG A  97     171.922 151.794 150.797  1.00  0.00           H  
ATOM   3312  N   VAL A  98     170.448 158.286 151.149  1.00  0.00           N  
ATOM   3313  CA  VAL A  98     170.055 158.862 149.872  1.00  0.00           C  
ATOM   3314  C   VAL A  98     171.057 159.901 149.428  1.00  0.00           C  
ATOM   3315  O   VAL A  98     171.373 159.988 148.247  1.00  0.00           O  
ATOM   3316  CB  VAL A  98     168.672 159.499 149.959  1.00  0.00           C  
ATOM   3317  CG1 VAL A  98     168.375 160.327 148.714  1.00  0.00           C  
ATOM   3318  CG2 VAL A  98     167.610 158.441 150.156  1.00  0.00           C  
ATOM   3319  HN  VAL A  98     169.945 158.546 151.978  1.00  0.00           H  
ATOM   3320  N   ILE A  99     171.542 160.716 150.357  1.00  0.00           N  
ATOM   3321  CA  ILE A  99     172.614 161.659 150.069  1.00  0.00           C  
ATOM   3322  C   ILE A  99     173.882 160.876 149.794  1.00  0.00           C  
ATOM   3323  O   ILE A  99     174.687 161.243 148.929  1.00  0.00           O  
ATOM   3324  CB  ILE A  99     172.842 162.579 151.250  1.00  0.00           C  
ATOM   3325  CG1 ILE A  99     171.547 163.312 151.570  1.00  0.00           C  
ATOM   3326  CG2 ILE A  99     173.969 163.550 150.952  1.00  0.00           C  
ATOM   3327  CD1 ILE A  99     171.730 164.484 152.472  1.00  0.00           C  
ATOM   3328  HN  ILE A  99     171.162 160.680 151.282  1.00  0.00           H  
ATOM   3329  N   GLY A 100     174.019 159.773 150.540  1.00  0.00           N  
ATOM   3330  CA  GLY A 100     175.200 158.936 150.513  1.00  0.00           C  
ATOM   3331  C   GLY A 100     176.445 159.627 151.044  1.00  0.00           C  
ATOM   3332  O   GLY A 100     176.523 160.844 151.108  1.00  0.00           O  
ATOM   3333  HN  GLY A 100     173.273 159.512 151.154  1.00  0.00           H  
ATOM   3334  N   LYS A 101     177.438 158.839 151.433  1.00  0.00           N  
ATOM   3335  CA  LYS A 101     178.725 159.389 151.845  1.00  0.00           C  
ATOM   3336  C   LYS A 101     179.324 160.336 150.806  1.00  0.00           C  
ATOM   3337  O   LYS A 101     179.636 159.943 149.684  1.00  0.00           O  
ATOM   3338  CB  LYS A 101     179.709 158.240 152.161  1.00  0.00           C  
ATOM   3339  CG  LYS A 101     179.700 157.777 153.653  1.00  0.00           C  
ATOM   3340  CD  LYS A 101     178.386 158.153 154.381  1.00  0.00           C  
ATOM   3341  CE  LYS A 101     177.846 157.031 155.260  1.00  0.00           C  
ATOM   3342  NZ  LYS A 101     178.047 157.292 156.702  1.00  0.00           N1+
ATOM   3343  HN  LYS A 101     177.301 157.846 151.447  1.00  0.00           H  
ATOM   3344  HZ1 LYS A 101     177.672 156.523 157.228  1.00  0.00           H  
ATOM   3345  HZ2 LYS A 101     179.022 157.384 156.885  1.00  0.00           H  
ATOM   3346  HZ3 LYS A 101     177.571 158.134 156.949  1.00  0.00           H  
ATOM   3347  N   GLY A 102     179.503 161.600 151.190  1.00  0.00           N  
ATOM   3348  CA  GLY A 102     180.148 162.579 150.334  1.00  0.00           C  
ATOM   3349  C   GLY A 102     179.233 163.065 149.231  1.00  0.00           C  
ATOM   3350  O   GLY A 102     179.709 163.518 148.192  1.00  0.00           O  
ATOM   3351  HN  GLY A 102     179.182 161.879 152.097  1.00  0.00           H  
ATOM   3352  N   GLY A 103     177.924 162.991 149.483  1.00  0.00           N  
ATOM   3353  CA  GLY A 103     176.907 163.261 148.494  1.00  0.00           C  
ATOM   3354  C   GLY A 103     177.081 162.534 147.185  1.00  0.00           C  
ATOM   3355  O   GLY A 103     176.678 163.042 146.132  1.00  0.00           O  
ATOM   3356  HN  GLY A 103     177.617 162.735 150.403  1.00  0.00           H  
ATOM   3357  N   LYS A 104     177.686 161.343 147.235  1.00  0.00           N  
ATOM   3358  CA  LYS A 104     178.038 160.606 146.031  1.00  0.00           C  
ATOM   3359  C   LYS A 104     176.875 159.805 145.500  1.00  0.00           C  
ATOM   3360  O   LYS A 104     176.807 159.535 144.301  1.00  0.00           O  
ATOM   3361  CB  LYS A 104     179.210 159.673 146.306  1.00  0.00           C  
ATOM   3362  CG  LYS A 104     180.382 160.364 146.979  1.00  0.00           C  
ATOM   3363  CD  LYS A 104     181.613 159.476 147.020  1.00  0.00           C  
ATOM   3364  CE  LYS A 104     182.254 159.361 145.656  1.00  0.00           C  
ATOM   3365  NZ  LYS A 104     183.719 159.187 145.752  1.00  0.00           N1+
ATOM   3366  HN  LYS A 104     177.905 160.941 148.123  1.00  0.00           H  
ATOM   3367  HZ1 LYS A 104     184.099 159.123 144.832  1.00  0.00           H  
ATOM   3368  HZ2 LYS A 104     184.108 159.979 146.228  1.00  0.00           H  
ATOM   3369  HZ3 LYS A 104     183.911 158.354 146.265  1.00  0.00           H  
ATOM   3370  N   THR A 105     175.960 159.425 146.393  1.00  0.00           N  
ATOM   3371  CA  THR A 105     174.788 158.656 146.004  1.00  0.00           C  
ATOM   3372  C   THR A 105     173.813 159.531 145.244  1.00  0.00           C  
ATOM   3373  O   THR A 105     173.419 159.210 144.127  1.00  0.00           O  
ATOM   3374  CB  THR A 105     174.051 158.066 147.217  1.00  0.00           C  
ATOM   3375  CG2 THR A 105     172.733 157.462 146.768  1.00  0.00           C  
ATOM   3376  OG1 THR A 105     174.834 157.031 147.835  1.00  0.00           O  
ATOM   3377  HN  THR A 105     176.074 159.677 147.354  1.00  0.00           H  
ATOM   3378  HO  THR A 105     174.335 156.660 148.618  1.00  0.00           H  
ATOM   3379  N   VAL A 106     173.415 160.629 145.880  1.00  0.00           N  
ATOM   3380  CA  VAL A 106     172.504 161.581 145.267  1.00  0.00           C  
ATOM   3381  C   VAL A 106     173.131 162.177 144.022  1.00  0.00           C  
ATOM   3382  O   VAL A 106     172.435 162.611 143.120  1.00  0.00           O  
ATOM   3383  CB  VAL A 106     172.169 162.730 146.274  1.00  0.00           C  
ATOM   3384  CG1 VAL A 106     173.241 163.783 146.265  1.00  0.00           C  
ATOM   3385  CG2 VAL A 106     170.874 163.358 145.967  1.00  0.00           C  
ATOM   3386  HN  VAL A 106     173.749 160.808 146.805  1.00  0.00           H  
ATOM   3387  N   ASN A 107     174.454 162.190 143.962  1.00  0.00           N  
ATOM   3388  CA  ASN A 107     175.150 162.694 142.786  1.00  0.00           C  
ATOM   3389  C   ASN A 107     174.857 161.806 141.591  1.00  0.00           C  
ATOM   3390  O   ASN A 107     174.536 162.263 140.497  1.00  0.00           O  
ATOM   3391  CB  ASN A 107     176.646 162.721 143.056  1.00  0.00           C  
ATOM   3392  CG  ASN A 107     177.448 163.152 141.843  1.00  0.00           C  
ATOM   3393  ND2 ASN A 107     178.134 162.209 141.211  1.00  0.00           N  
ATOM   3394  OD1 ASN A 107     177.466 164.323 141.495  1.00  0.00           O  
ATOM   3395  HN  ASN A 107     174.985 161.856 144.740  1.00  0.00           H  
ATOM   3396 1HND ASN A 107     178.688 162.387 140.401  1.00  0.00           H  
ATOM   3397 2HND ASN A 107     178.139 161.252 141.504  1.00  0.00           H  
ATOM   3398  N   GLU A 108     174.971 160.510 141.838  1.00  0.00           N  
ATOM   3399  CA  GLU A 108     174.811 159.499 140.822  1.00  0.00           C  
ATOM   3400  C   GLU A 108     173.378 159.467 140.346  1.00  0.00           C  
ATOM   3401  O   GLU A 108     173.099 159.334 139.160  1.00  0.00           O  
ATOM   3402  CB  GLU A 108     175.177 158.167 141.440  1.00  0.00           C  
ATOM   3403  CG  GLU A 108     175.502 157.059 140.474  1.00  0.00           C  
ATOM   3404  CD  GLU A 108     176.070 155.859 141.211  1.00  0.00           C  
ATOM   3405  OE1 GLU A 108     177.109 156.010 141.902  1.00  0.00           O  
ATOM   3406  OE2 GLU A 108     175.470 154.765 141.106  1.00  0.00           O1-
ATOM   3407  HN  GLU A 108     175.177 160.213 142.772  1.00  0.00           H  
ATOM   3408  N   LEU A 109     172.462 159.567 141.289  1.00  0.00           N  
ATOM   3409  CA  LEU A 109     171.053 159.663 140.973  1.00  0.00           C  
ATOM   3410  C   LEU A 109     170.792 160.716 139.911  1.00  0.00           C  
ATOM   3411  O   LEU A 109     170.146 160.451 138.922  1.00  0.00           O  
ATOM   3412  CB  LEU A 109     170.251 160.030 142.218  1.00  0.00           C  
ATOM   3413  CG  LEU A 109     169.693 158.839 142.987  1.00  0.00           C  
ATOM   3414  CD1 LEU A 109     169.231 159.242 144.365  1.00  0.00           C  
ATOM   3415  CD2 LEU A 109     168.562 158.244 142.177  1.00  0.00           C  
ATOM   3416  HN  LEU A 109     172.746 159.586 142.250  1.00  0.00           H  
ATOM   3417  N   GLN A 110     171.286 161.925 140.140  1.00  0.00           N  
ATOM   3418  CA  GLN A 110     171.085 163.000 139.206  1.00  0.00           C  
ATOM   3419  C   GLN A 110     171.744 162.698 137.874  1.00  0.00           C  
ATOM   3420  O   GLN A 110     171.204 163.042 136.835  1.00  0.00           O  
ATOM   3421  CB  GLN A 110     171.625 164.301 139.778  1.00  0.00           C  
ATOM   3422  CG  GLN A 110     170.924 164.699 141.037  1.00  0.00           C  
ATOM   3423  CD  GLN A 110     171.410 166.022 141.559  1.00  0.00           C  
ATOM   3424  NE2 GLN A 110     172.385 165.981 142.456  1.00  0.00           N  
ATOM   3425  OE1 GLN A 110     170.920 167.065 141.147  1.00  0.00           O  
ATOM   3426  HN  GLN A 110     171.803 162.094 140.977  1.00  0.00           H  
ATOM   3427 1HNE GLN A 110     172.783 166.800 142.868  1.00  0.00           H  
ATOM   3428 2HNE GLN A 110     172.792 165.125 142.781  1.00  0.00           H  
ATOM   3429  N   ASN A 111     172.893 162.039 137.906  1.00  0.00           N  
ATOM   3430  CA  ASN A 111     173.593 161.691 136.679  1.00  0.00           C  
ATOM   3431  C   ASN A 111     172.797 160.725 135.828  1.00  0.00           C  
ATOM   3432  O   ASN A 111     172.549 161.014 134.665  1.00  0.00           O  
ATOM   3433  CB  ASN A 111     174.971 161.124 136.986  1.00  0.00           C  
ATOM   3434  CG  ASN A 111     175.974 162.190 137.398  1.00  0.00           C  
ATOM   3435  ND2 ASN A 111     177.008 161.765 138.103  1.00  0.00           N  
ATOM   3436  OD1 ASN A 111     175.827 163.371 137.091  1.00  0.00           O  
ATOM   3437  HN  ASN A 111     173.282 161.774 138.789  1.00  0.00           H  
ATOM   3438 1HND ASN A 111     177.731 162.369 138.432  1.00  0.00           H  
ATOM   3439 2HND ASN A 111     177.136 160.803 138.359  1.00  0.00           H  
ATOM   3440  N   LEU A 112     172.394 159.595 136.423  1.00  0.00           N  
ATOM   3441  CA  LEU A 112     171.579 158.569 135.768  1.00  0.00           C  
ATOM   3442  C   LEU A 112     170.229 159.032 135.210  1.00  0.00           C  
ATOM   3443  O   LEU A 112     169.849 158.720 134.079  1.00  0.00           O  
ATOM   3444  CB  LEU A 112     171.323 157.407 136.716  1.00  0.00           C  
ATOM   3445  CG  LEU A 112     172.591 156.683 137.192  1.00  0.00           C  
ATOM   3446  CD1 LEU A 112     172.266 155.324 137.718  1.00  0.00           C  
ATOM   3447  CD2 LEU A 112     173.575 156.573 136.052  1.00  0.00           C  
ATOM   3448  HN  LEU A 112     172.664 159.435 137.375  1.00  0.00           H  
ATOM   3449  N   THR A 113     169.492 159.760 136.020  1.00  0.00           N  
ATOM   3450  CA  THR A 113     168.123 160.107 135.686  1.00  0.00           C  
ATOM   3451  C   THR A 113     167.963 161.485 135.036  1.00  0.00           C  
ATOM   3452  O   THR A 113     166.969 161.723 134.372  1.00  0.00           O  
ATOM   3453  CB  THR A 113     167.253 160.085 136.922  1.00  0.00           C  
ATOM   3454  CG2 THR A 113     167.528 158.839 137.700  1.00  0.00           C  
ATOM   3455  OG1 THR A 113     167.569 161.215 137.746  1.00  0.00           O  
ATOM   3456  HN  THR A 113     169.885 160.075 136.885  1.00  0.00           H  
ATOM   3457  HO  THR A 113     166.988 161.192 138.565  1.00  0.00           H  
ATOM   3458  N   ALA A 114     168.933 162.383 135.269  1.00  0.00           N  
ATOM   3459  CA  ALA A 114     168.851 163.792 134.848  1.00  0.00           C  
ATOM   3460  C   ALA A 114     167.793 164.616 135.599  1.00  0.00           C  
ATOM   3461  O   ALA A 114     167.482 165.729 135.205  1.00  0.00           O  
ATOM   3462  CB  ALA A 114     168.576 163.879 133.397  1.00  0.00           C  
ATOM   3463  HN  ALA A 114     169.748 162.071 135.754  1.00  0.00           H  
ATOM   3464  N   ALA A 115     167.207 164.062 136.652  1.00  0.00           N  
ATOM   3465  CA  ALA A 115     166.402 164.822 137.581  1.00  0.00           C  
ATOM   3466  C   ALA A 115     167.345 165.550 138.588  1.00  0.00           C  
ATOM   3467  O   ALA A 115     168.370 165.028 139.014  1.00  0.00           O  
ATOM   3468  CB  ALA A 115     165.454 163.902 138.327  1.00  0.00           C  
ATOM   3469  HN  ALA A 115     167.317 163.078 136.816  1.00  0.00           H  
ATOM   3470  N   GLU A 116     166.992 166.782 138.936  1.00  0.00           N  
ATOM   3471  CA  GLU A 116     167.546 167.413 140.117  1.00  0.00           C  
ATOM   3472  C   GLU A 116     167.001 166.704 141.330  1.00  0.00           C  
ATOM   3473  O   GLU A 116     165.802 166.502 141.426  1.00  0.00           O  
ATOM   3474  CB  GLU A 116     167.139 168.864 140.149  1.00  0.00           C  
ATOM   3475  CG  GLU A 116     167.578 169.601 138.904  1.00  0.00           C  
ATOM   3476  CD  GLU A 116     166.887 170.924 138.707  1.00  0.00           C  
ATOM   3477  OE1 GLU A 116     166.827 171.378 137.549  1.00  0.00           O  
ATOM   3478  OE2 GLU A 116     166.383 171.519 139.691  1.00  0.00           O1-
ATOM   3479  HN  GLU A 116     166.328 167.281 138.377  1.00  0.00           H  
ATOM   3480  N   VAL A 117     167.889 166.283 142.218  1.00  0.00           N  
ATOM   3481  CA  VAL A 117     167.482 165.633 143.454  1.00  0.00           C  
ATOM   3482  C   VAL A 117     168.159 166.315 144.626  1.00  0.00           C  
ATOM   3483  O   VAL A 117     169.386 166.415 144.704  1.00  0.00           O  
ATOM   3484  CB  VAL A 117     167.825 164.149 143.454  1.00  0.00           C  
ATOM   3485  CG1 VAL A 117     167.290 163.518 144.704  1.00  0.00           C  
ATOM   3486  CG2 VAL A 117     167.258 163.509 142.255  1.00  0.00           C  
ATOM   3487  HN  VAL A 117     168.860 166.411 142.035  1.00  0.00           H  
ATOM   3488  N   VAL A 118     167.331 166.795 145.528  1.00  0.00           N  
ATOM   3489  CA  VAL A 118     167.802 167.555 146.654  1.00  0.00           C  
ATOM   3490  C   VAL A 118     167.258 166.978 147.931  1.00  0.00           C  
ATOM   3491  O   VAL A 118     166.072 166.685 148.064  1.00  0.00           O  
ATOM   3492  CB  VAL A 118     167.386 169.006 146.544  1.00  0.00           C  
ATOM   3493  CG1 VAL A 118     168.050 169.794 147.583  1.00  0.00           C  
ATOM   3494  CG2 VAL A 118     167.766 169.537 145.198  1.00  0.00           C  
ATOM   3495  HN  VAL A 118     166.347 166.626 145.432  1.00  0.00           H  
ATOM   3496  N   VAL A 119     168.155 166.782 148.883  1.00  0.00           N  
ATOM   3497  CA  VAL A 119     167.738 166.498 150.229  1.00  0.00           C  
ATOM   3498  C   VAL A 119     168.169 167.693 151.044  1.00  0.00           C  
ATOM   3499  O   VAL A 119     169.318 167.780 151.442  1.00  0.00           O  
ATOM   3500  CB  VAL A 119     168.375 165.234 150.728  1.00  0.00           C  
ATOM   3501  CG1 VAL A 119     167.752 164.832 152.028  1.00  0.00           C  
ATOM   3502  CG2 VAL A 119     168.210 164.149 149.712  1.00  0.00           C  
ATOM   3503  HN  VAL A 119     169.130 166.827 148.672  1.00  0.00           H  
ATOM   3504  N   PRO A 120     167.235 168.636 151.259  1.00  0.00           N  
ATOM   3505  CA  PRO A 120     167.459 169.826 152.083  1.00  0.00           C  
ATOM   3506  C   PRO A 120     168.132 169.418 153.369  1.00  0.00           C  
ATOM   3507  O   PRO A 120     167.661 168.475 154.010  1.00  0.00           O  
ATOM   3508  CB  PRO A 120     166.040 170.329 152.376  1.00  0.00           C  
ATOM   3509  CG  PRO A 120     165.253 169.904 151.213  1.00  0.00           C  
ATOM   3510  CD  PRO A 120     165.862 168.663 150.737  1.00  0.00           C  
ATOM   3511  N   ARG A 121     169.221 170.087 153.722  1.00  0.00           N  
ATOM   3512  CA  ARG A 121     170.045 169.633 154.816  1.00  0.00           C  
ATOM   3513  C   ARG A 121     169.478 170.091 156.148  1.00  0.00           C  
ATOM   3514  O   ARG A 121     168.901 171.185 156.244  1.00  0.00           O  
ATOM   3515  CB  ARG A 121     171.455 170.155 154.651  1.00  0.00           C  
ATOM   3516  CG  ARG A 121     172.156 169.652 153.429  1.00  0.00           C  
ATOM   3517  CD  ARG A 121     172.247 168.159 153.438  1.00  0.00           C  
ATOM   3518  NE  ARG A 121     173.351 167.706 152.605  1.00  0.00           N  
ATOM   3519  CZ  ARG A 121     173.227 167.317 151.337  1.00  0.00           C  
ATOM   3520  NH1 ARG A 121     172.046 167.303 150.728  1.00  0.00           N1+
ATOM   3521  NH2 ARG A 121     174.298 166.924 150.687  1.00  0.00           N  
ATOM   3522  HN  ARG A 121     169.482 170.915 153.227  1.00  0.00           H  
ATOM   3523  HE  ARG A 121     174.248 167.706 153.044  1.00  0.00           H  
ATOM   3524 1HH1 ARG A 121     171.977 167.001 149.776  1.00  0.00           H  
ATOM   3525 2HH1 ARG A 121     171.222 167.592 151.222  1.00  0.00           H  
ATOM   3526 1HH2 ARG A 121     174.220 166.621 149.734  1.00  0.00           H  
ATOM   3527 2HH2 ARG A 121     175.186 166.919 151.144  1.00  0.00           H  
ATOM   3528  N   ASP A 122     169.638 169.235 157.164  1.00  0.00           N  
ATOM   3529  CA  ASP A 122     169.221 169.505 158.533  1.00  0.00           C  
ATOM   3530  C   ASP A 122     167.729 169.862 158.629  1.00  0.00           C  
ATOM   3531  O   ASP A 122     167.354 170.920 159.114  1.00  0.00           O  
ATOM   3532  CB  ASP A 122     170.078 170.631 159.137  1.00  0.00           C  
ATOM   3533  CG  ASP A 122     169.583 171.066 160.506  1.00  0.00           C  
ATOM   3534  OD1 ASP A 122     169.666 170.265 161.449  1.00  0.00           O  
ATOM   3535  OD2 ASP A 122     169.112 172.215 160.634  1.00  0.00           O1-
ATOM   3536  HN  ASP A 122     170.068 168.356 156.981  1.00  0.00           H  
ATOM   3537  N   GLN A 123     166.873 168.970 158.162  1.00  0.00           N  
ATOM   3538  CA  GLN A 123     165.459 169.276 158.176  1.00  0.00           C  
ATOM   3539  C   GLN A 123     164.928 168.855 159.494  1.00  0.00           C  
ATOM   3540  O   GLN A 123     165.623 168.233 160.268  1.00  0.00           O  
ATOM   3541  CB  GLN A 123     164.731 168.443 157.164  1.00  0.00           C  
ATOM   3542  CG  GLN A 123     164.749 168.919 155.777  1.00  0.00           C  
ATOM   3543  CD  GLN A 123     164.186 167.834 154.935  1.00  0.00           C  
ATOM   3544  NE2 GLN A 123     164.992 167.313 154.033  1.00  0.00           N  
ATOM   3545  OE1 GLN A 123     163.055 167.404 155.159  1.00  0.00           O  
ATOM   3546  HN  GLN A 123     167.189 168.091 157.805  1.00  0.00           H  
ATOM   3547 1HNE GLN A 123     164.713 166.576 153.415  1.00  0.00           H  
ATOM   3548 2HNE GLN A 123     165.935 167.615 153.905  1.00  0.00           H  
ATOM   3549  N   THR A 124     163.655 169.125 159.732  1.00  0.00           N  
ATOM   3550  CA  THR A 124     163.055 168.736 160.977  1.00  0.00           C  
ATOM   3551  C   THR A 124     161.925 167.738 160.739  1.00  0.00           C  
ATOM   3552  O   THR A 124     160.840 168.127 160.277  1.00  0.00           O  
ATOM   3553  CB  THR A 124     162.534 169.949 161.696  1.00  0.00           C  
ATOM   3554  CG2 THR A 124     162.135 169.569 163.083  1.00  0.00           C  
ATOM   3555  OG1 THR A 124     163.559 170.943 161.751  1.00  0.00           O  
ATOM   3556  HN  THR A 124     163.101 169.606 159.050  1.00  0.00           H  
ATOM   3557  HO  THR A 124     163.206 171.744 162.231  1.00  0.00           H  
ATOM   3558  N   PRO A 125     162.172 166.466 161.069  1.00  0.00           N  
ATOM   3559  CA  PRO A 125     161.325 165.298 160.739  1.00  0.00           C  
ATOM   3560  C   PRO A 125     159.874 165.536 161.078  1.00  0.00           C  
ATOM   3561  O   PRO A 125     159.636 166.145 162.085  1.00  0.00           O  
ATOM   3562  CB  PRO A 125     161.879 164.182 161.632  1.00  0.00           C  
ATOM   3563  CG  PRO A 125     163.257 164.580 161.980  1.00  0.00           C  
ATOM   3564  CD  PRO A 125     163.330 165.962 161.824  1.00  0.00           C  
ATOM   3565  N   ASP A 126     158.913 165.074 160.286  1.00  0.00           N  
ATOM   3566  CA  ASP A 126     157.526 165.331 160.625  1.00  0.00           C  
ATOM   3567  C   ASP A 126     157.068 164.314 161.655  1.00  0.00           C  
ATOM   3568  O   ASP A 126     157.883 163.660 162.282  1.00  0.00           O  
ATOM   3569  CB  ASP A 126     156.628 165.298 159.398  1.00  0.00           C  
ATOM   3570  CG  ASP A 126     156.779 164.044 158.597  1.00  0.00           C  
ATOM   3571  OD1 ASP A 126     157.196 163.000 159.160  1.00  0.00           O  
ATOM   3572  OD2 ASP A 126     156.473 164.117 157.393  1.00  0.00           O1-
ATOM   3573  HN  ASP A 126     159.142 164.552 159.462  1.00  0.00           H  
ATOM   3574  N   GLU A 127     155.759 164.204 161.824  1.00  0.00           N  
ATOM   3575  CA  GLU A 127     155.191 163.316 162.822  1.00  0.00           C  
ATOM   3576  C   GLU A 127     155.663 161.852 162.685  1.00  0.00           C  
ATOM   3577  O   GLU A 127     155.663 161.115 163.660  1.00  0.00           O  
ATOM   3578  CB  GLU A 127     153.658 163.412 162.790  1.00  0.00           C  
ATOM   3579  CG  GLU A 127     152.989 162.900 161.531  1.00  0.00           C  
ATOM   3580  CD  GLU A 127     152.792 163.976 160.474  1.00  0.00           C  
ATOM   3581  OE1 GLU A 127     151.881 163.811 159.636  1.00  0.00           O  
ATOM   3582  OE2 GLU A 127     153.525 164.983 160.474  1.00  0.00           O1-
ATOM   3583  HN  GLU A 127     155.141 164.740 161.252  1.00  0.00           H  
ATOM   3584  N   ASN A 128     156.084 161.453 161.490  1.00  0.00           N  
ATOM   3585  CA  ASN A 128     156.487 160.071 161.252  1.00  0.00           C  
ATOM   3586  C   ASN A 128     157.988 159.901 161.087  1.00  0.00           C  
ATOM   3587  O   ASN A 128     158.446 158.913 160.506  1.00  0.00           O  
ATOM   3588  CB  ASN A 128     155.736 159.544 160.048  1.00  0.00           C  
ATOM   3589  CG  ASN A 128     154.285 159.966 160.080  1.00  0.00           C  
ATOM   3590  ND2 ASN A 128     153.809 160.542 158.972  1.00  0.00           N  
ATOM   3591  OD1 ASN A 128     153.603 159.824 161.101  1.00  0.00           O  
ATOM   3592  HN  ASN A 128     156.134 162.112 160.744  1.00  0.00           H  
ATOM   3593 1HND ASN A 128     152.861 160.858 158.885  1.00  0.00           H  
ATOM   3594 2HND ASN A 128     154.367 160.703 158.157  1.00  0.00           H  
ATOM   3595  N   ASP A 129     158.743 160.835 161.655  1.00  0.00           N  
ATOM   3596  CA  ASP A 129     160.199 160.835 161.586  1.00  0.00           C  
ATOM   3597  C   ASP A 129     160.661 160.812 160.135  1.00  0.00           C  
ATOM   3598  O   ASP A 129     161.627 160.158 159.778  1.00  0.00           O  
ATOM   3599  CB  ASP A 129     160.780 159.654 162.360  1.00  0.00           C  
ATOM   3600  CG  ASP A 129     162.213 159.879 162.781  1.00  0.00           C  
ATOM   3601  OD1 ASP A 129     162.547 161.028 163.193  1.00  0.00           O  
ATOM   3602  OD2 ASP A 129     163.005 158.917 162.703  1.00  0.00           O1-
ATOM   3603  HN  ASP A 129     158.290 161.577 162.154  1.00  0.00           H  
ATOM   3604  N   GLN A 130     159.966 161.540 159.279  1.00  0.00           N  
ATOM   3605  CA  GLN A 130     160.341 161.595 157.878  1.00  0.00           C  
ATOM   3606  C   GLN A 130     160.739 162.987 157.425  1.00  0.00           C  
ATOM   3607  O   GLN A 130     160.222 163.998 157.901  1.00  0.00           O  
ATOM   3608  CB  GLN A 130     159.196 161.137 157.022  1.00  0.00           C  
ATOM   3609  CG  GLN A 130     158.963 159.682 157.027  1.00  0.00           C  
ATOM   3610  CD  GLN A 130     157.617 159.370 156.496  1.00  0.00           C  
ATOM   3611  NE2 GLN A 130     157.480 158.199 155.910  1.00  0.00           N  
ATOM   3612  OE1 GLN A 130     156.697 160.194 156.583  1.00  0.00           O  
ATOM   3613  HN  GLN A 130     159.169 162.057 159.599  1.00  0.00           H  
ATOM   3614 1HNE GLN A 130     156.615 157.883 155.516  1.00  0.00           H  
ATOM   3615 2HNE GLN A 130     158.226 157.544 155.823  1.00  0.00           H  
ATOM   3616  N   VAL A 131     161.678 163.033 156.496  1.00  0.00           N  
ATOM   3617  CA  VAL A 131     162.076 164.282 155.873  1.00  0.00           C  
ATOM   3618  C   VAL A 131     161.714 164.182 154.381  1.00  0.00           C  
ATOM   3619  O   VAL A 131     161.275 163.133 153.905  1.00  0.00           O  
ATOM   3620  CB  VAL A 131     163.568 164.529 156.102  1.00  0.00           C  
ATOM   3621  CG1 VAL A 131     163.838 164.809 157.608  1.00  0.00           C  
ATOM   3622  CG2 VAL A 131     164.383 163.335 155.626  1.00  0.00           C  
ATOM   3623  HN  VAL A 131     162.126 162.181 156.216  1.00  0.00           H  
ATOM   3624  N   ILE A 132     161.847 165.276 153.644  1.00  0.00           N  
ATOM   3625  CA  ILE A 132     161.504 165.193 152.234  1.00  0.00           C  
ATOM   3626  C   ILE A 132     162.726 165.125 151.355  1.00  0.00           C  
ATOM   3627  O   ILE A 132     163.774 165.710 151.630  1.00  0.00           O  
ATOM   3628  CB  ILE A 132     160.620 166.351 151.735  1.00  0.00           C  
ATOM   3629  CG1 ILE A 132     161.449 167.610 151.543  1.00  0.00           C  
ATOM   3630  CG2 ILE A 132     159.485 166.608 152.678  1.00  0.00           C  
ATOM   3631  CD1 ILE A 132     160.771 168.571 150.719  1.00  0.00           C  
ATOM   3632  HN  ILE A 132     162.172 166.132 154.047  1.00  0.00           H  
ATOM   3633  N   VAL A 133     162.561 164.397 150.270  1.00  0.00           N  
ATOM   3634  CA  VAL A 133     163.454 164.548 149.135  1.00  0.00           C  
ATOM   3635  C   VAL A 133     162.666 165.298 148.105  1.00  0.00           C  
ATOM   3636  O   VAL A 133     161.494 165.015 147.908  1.00  0.00           O  
ATOM   3637  CB  VAL A 133     163.893 163.184 148.604  1.00  0.00           C  
ATOM   3638  CG1 VAL A 133     164.987 163.348 147.606  1.00  0.00           C  
ATOM   3639  CG2 VAL A 133     164.355 162.309 149.753  1.00  0.00           C  
ATOM   3640  HN  VAL A 133     161.810 163.733 150.233  1.00  0.00           H  
ATOM   3641  N   LYS A 134     163.289 166.319 147.519  1.00  0.00           N  
ATOM   3642  CA  LYS A 134     162.735 167.097 146.393  1.00  0.00           C  
ATOM   3643  C   LYS A 134     163.243 166.557 145.038  1.00  0.00           C  
ATOM   3644  O   LYS A 134     164.410 166.260 144.864  1.00  0.00           O  
ATOM   3645  CB  LYS A 134     163.078 168.581 146.535  1.00  0.00           C  
ATOM   3646  CG  LYS A 134     162.236 169.276 147.551  1.00  0.00           C  
ATOM   3647  CD  LYS A 134     162.845 170.576 148.082  1.00  0.00           C  
ATOM   3648  CE  LYS A 134     162.904 171.661 147.061  1.00  0.00           C  
ATOM   3649  NZ  LYS A 134     162.804 172.975 147.725  1.00  0.00           N1+
ATOM   3650  HN  LYS A 134     164.186 166.576 147.871  1.00  0.00           H  
ATOM   3651  HZ1 LYS A 134     162.845 173.694 147.034  1.00  0.00           H  
ATOM   3652  HZ2 LYS A 134     161.934 173.026 148.219  1.00  0.00           H  
ATOM   3653  HZ3 LYS A 134     163.564 173.076 148.366  1.00  0.00           H  
ATOM   3654  N   ILE A 135     162.328 166.383 144.095  1.00  0.00           N  
ATOM   3655  CA  ILE A 135     162.685 165.926 142.754  1.00  0.00           C  
ATOM   3656  C   ILE A 135     162.131 166.910 141.733  1.00  0.00           C  
ATOM   3657  O   ILE A 135     160.950 167.175 141.733  1.00  0.00           O  
ATOM   3658  CB  ILE A 135     162.149 164.516 142.520  1.00  0.00           C  
ATOM   3659  CG1 ILE A 135     162.671 163.596 143.619  1.00  0.00           C  
ATOM   3660  CG2 ILE A 135     162.575 163.976 141.147  1.00  0.00           C  
ATOM   3661  CD1 ILE A 135     162.062 162.273 143.587  1.00  0.00           C  
ATOM   3662  HN  ILE A 135     161.366 166.571 144.310  1.00  0.00           H  
ATOM   3663  N   ILE A 136     162.987 167.500 140.900  1.00  0.00           N  
ATOM   3664  CA  ILE A 136     162.506 168.343 139.806  1.00  0.00           C  
ATOM   3665  C   ILE A 136     163.033 167.793 138.492  1.00  0.00           C  
ATOM   3666  O   ILE A 136     164.218 167.674 138.318  1.00  0.00           O  
ATOM   3667  CB  ILE A 136     162.918 169.826 139.911  1.00  0.00           C  
ATOM   3668  CG1 ILE A 136     162.511 170.444 141.257  1.00  0.00           C  
ATOM   3669  CG2 ILE A 136     162.305 170.595 138.817  1.00  0.00           C  
ATOM   3670  CD1 ILE A 136     163.449 170.032 142.392  1.00  0.00           C  
ATOM   3671  HN  ILE A 136     163.966 167.363 141.023  1.00  0.00           H  
ATOM   3672  N   GLY A 137     162.112 167.404 137.613  1.00  0.00           N  
ATOM   3673  CA  GLY A 137     162.451 166.878 136.313  1.00  0.00           C  
ATOM   3674  C   GLY A 137     161.284 166.818 135.370  1.00  0.00           C  
ATOM   3675  O   GLY A 137     160.158 167.171 135.718  1.00  0.00           O  
ATOM   3676  HN  GLY A 137     161.142 167.473 137.856  1.00  0.00           H  
ATOM   3677  N   HIS A 138     161.559 166.374 134.148  1.00  0.00           N  
ATOM   3678  CA  HIS A 138     160.492 165.967 133.264  1.00  0.00           C  
ATOM   3679  C   HIS A 138     159.952 164.626 133.768  1.00  0.00           C  
ATOM   3680  O   HIS A 138     160.497 164.044 134.706  1.00  0.00           O  
ATOM   3681  CB  HIS A 138     160.963 165.930 131.804  1.00  0.00           C  
ATOM   3682  CG  HIS A 138     162.163 165.074 131.552  1.00  0.00           C  
ATOM   3683  CD2 HIS A 138     163.449 165.408 131.282  1.00  0.00           C  
ATOM   3684  ND1 HIS A 138     162.108 163.696 131.470  1.00  0.00           N  
ATOM   3685  CE1 HIS A 138     163.312 163.225 131.200  1.00  0.00           C  
ATOM   3686  NE2 HIS A 138     164.140 164.246 131.067  1.00  0.00           N  
ATOM   3687  HN  HIS A 138     162.502 166.315 133.832  1.00  0.00           H  
ATOM   3688  HD1 HIS A 138     161.284 163.142 131.598  1.00  0.00           H  
ATOM   3689  N   PHE A 139     158.858 164.149 133.182  1.00  0.00           N  
ATOM   3690  CA  PHE A 139     158.171 162.968 133.699  1.00  0.00           C  
ATOM   3691  C   PHE A 139     159.018 161.691 133.919  1.00  0.00           C  
ATOM   3692  O   PHE A 139     158.913 161.050 134.949  1.00  0.00           O  
ATOM   3693  CB  PHE A 139     156.995 162.653 132.779  1.00  0.00           C  
ATOM   3694  CG  PHE A 139     156.326 161.394 133.095  1.00  0.00           C  
ATOM   3695  CD1 PHE A 139     155.667 161.243 134.285  1.00  0.00           C  
ATOM   3696  CD2 PHE A 139     156.358 160.327 132.202  1.00  0.00           C  
ATOM   3697  CE1 PHE A 139     155.035 160.052 134.587  1.00  0.00           C  
ATOM   3698  CE2 PHE A 139     155.727 159.132 132.500  1.00  0.00           C  
ATOM   3699  CZ  PHE A 139     155.072 158.990 133.699  1.00  0.00           C  
ATOM   3700  HN  PHE A 139     158.496 164.607 132.372  1.00  0.00           H  
ATOM   3701  N   TYR A 140     159.846 161.343 132.953  1.00  0.00           N  
ATOM   3702  CA  TYR A 140     160.593 160.098 132.971  1.00  0.00           C  
ATOM   3703  C   TYR A 140     161.737 160.158 133.960  1.00  0.00           C  
ATOM   3704  O   TYR A 140     161.961 159.229 134.729  1.00  0.00           O  
ATOM   3705  CB  TYR A 140     161.073 159.773 131.525  1.00  0.00           C  
ATOM   3706  CG  TYR A 140     159.888 159.641 130.609  1.00  0.00           C  
ATOM   3707  CD1 TYR A 140     159.256 160.767 130.078  1.00  0.00           C  
ATOM   3708  CD2 TYR A 140     159.325 158.395 130.353  1.00  0.00           C  
ATOM   3709  CE1 TYR A 140     158.139 160.629 129.282  1.00  0.00           C  
ATOM   3710  CE2 TYR A 140     158.221 158.244 129.570  1.00  0.00           C  
ATOM   3711  CZ  TYR A 140     157.626 159.361 129.021  1.00  0.00           C  
ATOM   3712  OH  TYR A 140     156.496 159.178 128.229  1.00  0.00           O  
ATOM   3713  HN  TYR A 140     159.961 161.961 132.175  1.00  0.00           H  
ATOM   3714  HO  TYR A 140     156.166 160.057 127.895  1.00  0.00           H  
ATOM   3715  N   ALA A 141     162.456 161.270 133.919  1.00  0.00           N  
ATOM   3716  CA  ALA A 141     163.541 161.536 134.848  1.00  0.00           C  
ATOM   3717  C   ALA A 141     163.097 161.453 136.290  1.00  0.00           C  
ATOM   3718  O   ALA A 141     163.747 160.835 137.114  1.00  0.00           O  
ATOM   3719  CB  ALA A 141     164.122 162.872 134.555  1.00  0.00           C  
ATOM   3720  HN  ALA A 141     162.241 161.952 133.223  1.00  0.00           H  
ATOM   3721  N   SER A 142     161.975 162.076 136.597  1.00  0.00           N  
ATOM   3722  CA  SER A 142     161.444 162.035 137.929  1.00  0.00           C  
ATOM   3723  C   SER A 142     160.963 160.638 138.341  1.00  0.00           C  
ATOM   3724  O   SER A 142     161.119 160.249 139.485  1.00  0.00           O  
ATOM   3725  CB  SER A 142     160.341 163.055 138.089  1.00  0.00           C  
ATOM   3726  OG  SER A 142     159.503 162.666 139.160  1.00  0.00           O  
ATOM   3727  HN  SER A 142     161.476 162.584 135.896  1.00  0.00           H  
ATOM   3728  HO  SER A 142     158.771 163.344 139.265  1.00  0.00           H  
ATOM   3729  N   GLN A 143     160.368 159.892 137.421  1.00  0.00           N  
ATOM   3730  CA  GLN A 143     159.966 158.524 137.723  1.00  0.00           C  
ATOM   3731  C   GLN A 143     161.174 157.677 137.961  1.00  0.00           C  
ATOM   3732  O   GLN A 143     161.188 156.880 138.872  1.00  0.00           O  
ATOM   3733  CB  GLN A 143     159.206 157.887 136.583  1.00  0.00           C  
ATOM   3734  CG  GLN A 143     157.896 158.482 136.304  1.00  0.00           C  
ATOM   3735  CD  GLN A 143     157.004 158.560 137.485  1.00  0.00           C  
ATOM   3736  NE2 GLN A 143     156.436 159.727 137.659  1.00  0.00           N  
ATOM   3737  OE1 GLN A 143     156.789 157.581 138.231  1.00  0.00           O  
ATOM   3738  HN  GLN A 143     160.194 160.272 136.514  1.00  0.00           H  
ATOM   3739 1HNE GLN A 143     155.809 159.920 138.414  1.00  0.00           H  
ATOM   3740 2HNE GLN A 143     156.587 160.501 137.050  1.00  0.00           H  
ATOM   3741  N   MET A 144     162.186 157.809 137.105  1.00  0.00           N  
ATOM   3742  CA  MET A 144     163.408 157.072 137.302  1.00  0.00           C  
ATOM   3743  C   MET A 144     164.021 157.343 138.689  1.00  0.00           C  
ATOM   3744  O   MET A 144     164.323 156.422 139.412  1.00  0.00           O  
ATOM   3745  CB  MET A 144     164.397 157.388 136.203  1.00  0.00           C  
ATOM   3746  CG  MET A 144     165.536 156.377 136.116  1.00  0.00           C  
ATOM   3747  SD  MET A 144     166.063 156.148 134.427  1.00  0.00           S  
ATOM   3748  CE  MET A 144     167.816 156.216 134.619  1.00  0.00           C  
ATOM   3749  HN  MET A 144     162.108 158.418 136.317  1.00  0.00           H  
ATOM   3750  N   ALA A 145     164.191 158.611 139.055  1.00  0.00           N  
ATOM   3751  CA  ALA A 145     164.713 159.013 140.364  1.00  0.00           C  
ATOM   3752  C   ALA A 145     163.866 158.446 141.504  1.00  0.00           C  
ATOM   3753  O   ALA A 145     164.397 157.951 142.493  1.00  0.00           O  
ATOM   3754  CB  ALA A 145     164.809 160.533 140.442  1.00  0.00           C  
ATOM   3755  HN  ALA A 145     163.957 159.325 138.400  1.00  0.00           H  
ATOM   3756  N   GLN A 146     162.552 158.478 141.353  1.00  0.00           N  
ATOM   3757  CA  GLN A 146     161.687 157.961 142.374  1.00  0.00           C  
ATOM   3758  C   GLN A 146     161.938 156.500 142.685  1.00  0.00           C  
ATOM   3759  O   GLN A 146     162.154 156.152 143.825  1.00  0.00           O  
ATOM   3760  CB  GLN A 146     160.249 158.180 141.989  1.00  0.00           C  
ATOM   3761  CG  GLN A 146     159.750 159.608 142.264  1.00  0.00           C  
ATOM   3762  CD  GLN A 146     158.263 159.682 142.168  1.00  0.00           C  
ATOM   3763  NE2 GLN A 146     157.585 158.807 142.923  1.00  0.00           N  
ATOM   3764  OE1 GLN A 146     157.727 160.442 141.376  1.00  0.00           O  
ATOM   3765  HN  GLN A 146     162.144 158.862 140.524  1.00  0.00           H  
ATOM   3766 1HNE GLN A 146     156.583 158.766 142.941  1.00  0.00           H  
ATOM   3767 2HNE GLN A 146     158.029 158.144 143.523  1.00  0.00           H  
ATOM   3768  N   ARG A 147     161.906 155.672 141.646  1.00  0.00           N  
ATOM   3769  CA  ARG A 147     162.154 154.234 141.724  1.00  0.00           C  
ATOM   3770  C   ARG A 147     163.477 153.886 142.342  1.00  0.00           C  
ATOM   3771  O   ARG A 147     163.564 152.962 143.138  1.00  0.00           O  
ATOM   3772  CB  ARG A 147     162.135 153.648 140.309  1.00  0.00           C  
ATOM   3773  CG  ARG A 147     160.831 152.998 139.897  1.00  0.00           C  
ATOM   3774  CD  ARG A 147     159.677 153.401 140.808  1.00  0.00           C  
ATOM   3775  NE  ARG A 147     158.372 153.397 140.149  1.00  0.00           N  
ATOM   3776  CZ  ARG A 147     157.956 152.531 139.215  1.00  0.00           C  
ATOM   3777  NH1 ARG A 147     156.729 152.682 138.730  1.00  0.00           N1+
ATOM   3778  NH2 ARG A 147     158.716 151.524 138.748  1.00  0.00           N  
ATOM   3779  HN  ARG A 147     161.696 156.052 140.749  1.00  0.00           H  
ATOM   3780  HE  ARG A 147     157.764 154.129 140.460  1.00  0.00           H  
ATOM   3781 1HH1 ARG A 147     156.386 152.051 138.034  1.00  0.00           H  
ATOM   3782 2HH1 ARG A 147     156.143 153.424 139.064  1.00  0.00           H  
ATOM   3783 1HH2 ARG A 147     158.354 150.911 138.052  1.00  0.00           H  
ATOM   3784 2HH2 ARG A 147     159.641 151.396 139.101  1.00  0.00           H  
ATOM   3785  N   LYS A 148     164.520 154.591 141.934  1.00  0.00           N  
ATOM   3786  CA  LYS A 148     165.811 154.408 142.557  1.00  0.00           C  
ATOM   3787  C   LYS A 148     165.770 154.701 144.040  1.00  0.00           C  
ATOM   3788  O   LYS A 148     166.209 153.900 144.832  1.00  0.00           O  
ATOM   3789  CB  LYS A 148     166.855 155.296 141.934  1.00  0.00           C  
ATOM   3790  CG  LYS A 148     167.070 155.045 140.465  1.00  0.00           C  
ATOM   3791  CD  LYS A 148     167.757 153.735 140.213  1.00  0.00           C  
ATOM   3792  CE  LYS A 148     168.288 153.703 138.803  1.00  0.00           C  
ATOM   3793  NZ  LYS A 148     169.080 154.939 138.501  1.00  0.00           N1+
ATOM   3794  HN  LYS A 148     164.420 155.260 141.197  1.00  0.00           H  
ATOM   3795  HZ1 LYS A 148     169.414 154.889 137.563  1.00  0.00           H  
ATOM   3796  HZ2 LYS A 148     168.484 155.740 138.611  1.00  0.00           H  
ATOM   3797  HZ3 LYS A 148     169.849 154.999 139.137  1.00  0.00           H  
ATOM   3798  N   ILE A 149     165.266 155.882 144.406  1.00  0.00           N  
ATOM   3799  CA  ILE A 149     165.134 156.258 145.816  1.00  0.00           C  
ATOM   3800  C   ILE A 149     164.383 155.173 146.590  1.00  0.00           C  
ATOM   3801  O   ILE A 149     164.836 154.752 147.638  1.00  0.00           O  
ATOM   3802  CB  ILE A 149     164.442 157.617 145.967  1.00  0.00           C  
ATOM   3803  CG1 ILE A 149     165.413 158.730 145.633  1.00  0.00           C  
ATOM   3804  CG2 ILE A 149     163.911 157.809 147.368  1.00  0.00           C  
ATOM   3805  CD1 ILE A 149     164.722 160.020 145.267  1.00  0.00           C  
ATOM   3806  HN  ILE A 149     164.969 156.523 143.701  1.00  0.00           H  
ATOM   3807  N   ARG A 150     163.257 154.710 146.059  1.00  0.00           N  
ATOM   3808  CA  ARG A 150     162.506 153.639 146.686  1.00  0.00           C  
ATOM   3809  C   ARG A 150     163.417 152.426 146.878  1.00  0.00           C  
ATOM   3810  O   ARG A 150     163.284 151.685 147.858  1.00  0.00           O  
ATOM   3811  CB  ARG A 150     161.275 153.236 145.848  1.00  0.00           C  
ATOM   3812  CG  ARG A 150     160.268 154.340 145.592  1.00  0.00           C  
ATOM   3813  CD  ARG A 150     159.837 155.177 146.823  1.00  0.00           C  
ATOM   3814  NE  ARG A 150     158.826 156.161 146.393  1.00  0.00           N  
ATOM   3815  CZ  ARG A 150     157.983 156.812 147.194  1.00  0.00           C  
ATOM   3816  NH1 ARG A 150     158.006 156.628 148.508  1.00  0.00           N1+
ATOM   3817  NH2 ARG A 150     157.104 157.658 146.663  1.00  0.00           N  
ATOM   3818  HN  ARG A 150     162.914 155.104 145.207  1.00  0.00           H  
ATOM   3819  HE  ARG A 150     158.803 156.322 145.409  1.00  0.00           H  
ATOM   3820 1HH1 ARG A 150     157.365 157.123 149.094  1.00  0.00           H  
ATOM   3821 2HH1 ARG A 150     158.661 155.992 148.915  1.00  0.00           H  
ATOM   3822 1HH2 ARG A 150     156.464 158.153 147.253  1.00  0.00           H  
ATOM   3823 2HH2 ARG A 150     157.082 157.800 145.674  1.00  0.00           H  
ATOM   3824  N   ASP A 151     164.328 152.216 145.926  1.00  0.00           N  
ATOM   3825  CA  ASP A 151     165.262 151.099 145.972  1.00  0.00           C  
ATOM   3826  C   ASP A 151     166.205 151.282 147.130  1.00  0.00           C  
ATOM   3827  O   ASP A 151     166.219 150.481 148.041  1.00  0.00           O  
ATOM   3828  CB  ASP A 151     166.058 150.980 144.672  1.00  0.00           C  
ATOM   3829  CG  ASP A 151     165.230 150.426 143.532  1.00  0.00           C  
ATOM   3830  OD1 ASP A 151     164.127 149.899 143.825  1.00  0.00           O  
ATOM   3831  OD2 ASP A 151     165.678 150.517 142.360  1.00  0.00           O1-
ATOM   3832  HN  ASP A 151     164.374 152.843 145.152  1.00  0.00           H  
ATOM   3833  N   ILE A 152     166.978 152.348 147.098  1.00  0.00           N  
ATOM   3834  CA  ILE A 152     167.816 152.705 148.224  1.00  0.00           C  
ATOM   3835  C   ILE A 152     167.125 152.509 149.579  1.00  0.00           C  
ATOM   3836  O   ILE A 152     167.738 152.032 150.531  1.00  0.00           O  
ATOM   3837  CB  ILE A 152     168.228 154.170 148.146  1.00  0.00           C  
ATOM   3838  CG1 ILE A 152     169.070 154.385 146.892  1.00  0.00           C  
ATOM   3839  CG2 ILE A 152     168.965 154.591 149.451  1.00  0.00           C  
ATOM   3840  CD1 ILE A 152     169.679 155.782 146.814  1.00  0.00           C  
ATOM   3841  HN  ILE A 152     166.988 152.930 146.283  1.00  0.00           H  
ATOM   3842  N   LEU A 153     165.852 152.875 149.666  1.00  0.00           N  
ATOM   3843  CA  LEU A 153     165.161 152.879 150.934  1.00  0.00           C  
ATOM   3844  C   LEU A 153     164.896 151.456 151.424  1.00  0.00           C  
ATOM   3845  O   LEU A 153     164.896 151.176 152.623  1.00  0.00           O  
ATOM   3846  CB  LEU A 153     163.861 153.625 150.792  1.00  0.00           C  
ATOM   3847  CG  LEU A 153     163.934 155.145 150.632  1.00  0.00           C  
ATOM   3848  CD1 LEU A 153     162.607 155.763 151.044  1.00  0.00           C  
ATOM   3849  CD2 LEU A 153     165.083 155.731 151.424  1.00  0.00           C  
ATOM   3850  HN  LEU A 153     165.358 153.149 148.842  1.00  0.00           H  
ATOM   3851  N   ALA A 154     164.667 150.572 150.476  1.00  0.00           N  
ATOM   3852  CA  ALA A 154     164.525 149.139 150.737  1.00  0.00           C  
ATOM   3853  C   ALA A 154     165.793 148.434 151.259  1.00  0.00           C  
ATOM   3854  O   ALA A 154     165.701 147.578 152.115  1.00  0.00           O  
ATOM   3855  CB  ALA A 154     164.067 148.485 149.469  1.00  0.00           C  
ATOM   3856  HN  ALA A 154     164.584 150.906 149.538  1.00  0.00           H  
ATOM   3857  N   GLN A 155     166.960 148.773 150.705  1.00  0.00           N  
ATOM   3858  CA  GLN A 155     168.242 148.306 151.236  1.00  0.00           C  
ATOM   3859  C   GLN A 155     168.237 148.508 152.751  1.00  0.00           C  
ATOM   3860  O   GLN A 155     168.489 147.569 153.520  1.00  0.00           O  
ATOM   3861  CB  GLN A 155     169.437 149.117 150.696  1.00  0.00           C  
ATOM   3862  CG  GLN A 155     169.276 149.812 149.359  1.00  0.00           C  
ATOM   3863  CD  GLN A 155     169.510 148.892 148.192  1.00  0.00           C  
ATOM   3864  NE2 GLN A 155     169.395 149.419 146.974  1.00  0.00           N  
ATOM   3865  OE1 GLN A 155     169.803 147.716 148.375  1.00  0.00           O  
ATOM   3866  HN  GLN A 155     166.956 149.364 149.899  1.00  0.00           H  
ATOM   3867 1HNE GLN A 155     169.528 148.888 146.141  1.00  0.00           H  
ATOM   3868 2HNE GLN A 155     169.167 150.375 146.819  1.00  0.00           H  
ATOM   3869  N   VAL A 156     167.963 149.748 153.154  1.00  0.00           N  
ATOM   3870  CA  VAL A 156     168.095 150.165 154.541  1.00  0.00           C  
ATOM   3871  C   VAL A 156     167.285 149.236 155.475  1.00  0.00           C  
ATOM   3872  O   VAL A 156     167.400 149.313 156.697  1.00  0.00           O  
ATOM   3873  CB  VAL A 156     167.729 151.675 154.706  1.00  0.00           C  
ATOM   3874  CG1 VAL A 156     167.853 152.129 156.157  1.00  0.00           C  
ATOM   3875  CG2 VAL A 156     168.631 152.541 153.836  1.00  0.00           C  
ATOM   3876  HN  VAL A 156     167.661 150.421 152.481  1.00  0.00           H  
ATOM   3877  N   LYS A 157     166.507 148.329 154.889  1.00  0.00           N  
ATOM   3878  CA  LYS A 157     165.862 147.263 155.649  1.00  0.00           C  
ATOM   3879  C   LYS A 157     166.306 145.857 155.191  1.00  0.00           C  
ATOM   3880  O   LYS A 157     167.404 145.381 155.525  1.00  0.00           O  
ATOM   3881  CB  LYS A 157     164.342 147.391 155.521  1.00  0.00           C  
ATOM   3882  CG  LYS A 157     163.829 148.814 155.182  1.00  0.00           C  
ATOM   3883  CD  LYS A 157     163.966 149.799 156.363  1.00  0.00           C  
ATOM   3884  CE  LYS A 157     163.609 151.254 155.942  1.00  0.00           C  
ATOM   3885  NZ  LYS A 157     163.783 152.325 157.013  1.00  0.00           N1+
ATOM   3886  HN  LYS A 157     166.356 148.380 153.900  1.00  0.00           H  
ATOM   3887  HZ1 LYS A 157     163.522 153.209 156.633  1.00  0.00           H  
ATOM   3888  HZ2 LYS A 157     163.193 152.106 157.791  1.00  0.00           H  
ATOM   3889  HZ3 LYS A 157     164.740 152.344 157.306  1.00  0.00           H  
END
