# Supplementary material for: Comparative Visualization of the RNA Suboptimal Conformational Ensemble In Vivo
Source: Biophys J. 2017 Jun 15;113(2):290–301. doi: 10.1016/j.bpj.2017.05.031 (PMC5529173; doi:10.1016/j.bpj.2017.05.031)
Supplement: Data S1. SNRNASM [file mmc2.zip › Data/invivo_RMSF_V1.dat]

#RMSF values for invivo
#ResNum	Average	StandardDev
1	1.692	0.255
2	1.369	0.264
3	1.304	0.257
4	1.263	0.232
5	1.248	0.214
6	1.227	0.178
7	1.204	0.124
8	1.537	0.035
9	2.282	0.544
10	2.688	0.622
11	2.966	0.678
12	3.312	1.084
13	3.675	0.736
14	4.801	0.505
15	3.836	0.805
16	3.173	0.527
17	4.449	1.222
18	4.071	1.246
19	2.821	0.501
20	3.086	0.124
21	2.353	0.196
22	2.534	0.393
23	1.952	0.053
24	1.623	0.186
25	1.674	0.170
26	1.627	0.152
27	1.613	0.159
28	1.551	0.173
29	1.539	0.193
30	2.337	0.093
31	2.522	0.296
32	3.435	0.486
33	2.708	0.410
34	3.828	0.852
35	3.880	0.411
36	4.014	0.479
37	3.596	0.614
38	3.315	0.456
39	3.363	0.574
40	3.281	0.475
41	3.137	0.397
42	2.910	0.385
43	2.651	0.507
44	2.851	0.407
45	3.126	0.724
46	3.469	1.080
47	3.550	1.040
48	3.521	0.868
49	3.456	0.676
50	3.076	0.368
51	2.845	0.182
52	2.867	0.492
53	3.339	0.659
54	3.182	0.869
55	3.086	0.842
56	2.962	0.426
57	3.330	0.205
58	2.598	0.615
59	2.344	0.414
60	2.302	0.193
61	2.530	0.276
62	2.718	0.202
63	2.871	0.298
64	3.094	0.454
65	3.067	0.827
66	4.205	0.975
67	5.274	0.463
68	6.168	0.724
69	3.885	0.482
70	3.321	0.509
71	3.279	0.159
72	3.099	0.205
73	3.020	0.210
74	2.748	0.116
75	2.617	0.260
76	2.483	0.611
77	2.284	0.442
78	2.424	0.553
79	2.580	0.743
80	2.545	0.761
81	3.345	0.296
82	3.247	0.568
83	3.539	0.777
84	4.452	1.829
85	3.820	1.108
86	3.138	0.196
87	2.796	0.371
88	2.343	0.261
89	2.182	0.257
90	2.234	0.128
91	2.509	0.128
92	2.906	0.353
93	3.262	0.426
94	3.567	0.237
95	4.136	0.116
96	5.230	0.733
97	5.516	0.799
98	5.471	0.428
99	6.349	0.344
100	7.425	0.364
